# Supplementary material for: Synthesis, mol­ecular and crystal structures of 4-amino-3,5-di­fluoro­benzo­nitrile, ethyl 4-amino-3,5-di­fluoro­benzoate, and diethyl 4,4′-(diazene-1,2-di­yl)bis­(3,5-di­fluoro­benzoate)
Source: Acta Crystallogr E Crystallogr Commun. 2024 Jul 19;80(Pt 8):867–72. doi: 10.1107/S2056989024006819 (PMC11299740; doi:10.1107/S2056989024006819)
Supplement: Supplementary file 1 [file e-80-00867-sup1.cif]

##############################################################################
#                                                                            #
# This CIF contains the data in a paper accepted for publication in          #
# Acta Crystallographica Section E. It conforms to the requirements of       #
# Notes for Authors for Acta Crystallographica Section E, and has been       #
# peer reviewed under the auspices of the IUCr Commission on Journals.       #
#                                                                            #
# Full details of the Crystallographic Information File format               #
# are given in the paper "The Crystallographic Information File (CIF):       #
# a New Standard Archive File for Crystallography" by S. R. Hall, F. H.      #
# Allen and I. D. Brown [Acta Cryst. (1991), A47, 655-685].                  #
#                                                                            #
# The current version of the core CIF dictionary is obtainable from          #
# ftp://ftp.iucr.org/pub/cif_core.dic.                                       #
#                                                                            #
# Software is freely available for graphical display of the structure(s)     #
# in this CIF. For information consult the CIF software page                 #
# http://www.iucr.org/resources/cif/software.                                #
#                                                                            #
# This file may be used for bona fide research purposes within the           #
# scientific community so long as proper attribution is given to the journal # 
# article from which it was obtained.                                        #
#                                                                            #
##############################################################################
data_I
_audit_creation_method
;
Olex2 1.5
(compiled 2023.08.24 svn.re1ec1418 for OlexSys, GUI svn.r6817)
;
_journal_data_validation_number     ?
_journal_date_recd_electronic     2024-02-21
_journal_date_accepted     2024-07-11
_journal_name_full     'Acta Crystallographica, Section E'
_journal_year     2024
_journal_volume     80
_journal_issue      1
_journal_page_first     0
_journal_page_last     0
_journal_paper_category     GO
_journal_paper_doi     10.1107/S2056989024006819
_journal_coeditor_code     JQ2034
_publ_contact_author_name     'Egor M. Novikov'
_publ_contact_author_address
;
Department of Chemistry, New Mexico Highlands University, Las Vegas, New
Mexico, 87701,
USA
;
_publ_contact_author_email     enovikov@live.nmhu.edu
_publ_contact_author_fax     ?
_publ_contact_author_phone     ?
_publ_section_title
;
Synthesis, molecular and crystal structures of 4-amino-3,5-difluorobenzonitrile,
ethyl 4-amino-3,5-difluorobenzoate, and diethyl
4,4'-(diazene-1,2-diyl)bis(3,5-difluorobenzoate)
;
_publ_section_title_footnote     .
loop_
    _publ_author_name
    _publ_author_footnote
    _publ_author_address
    'Novikov, Egor M.' .
;
Department of Chemistry, New Mexico Highlands University, Las Vegas,
New Mexico, 87701,
USA
;
    'Guillen Campos, Jesus' .
;
Department of Chemistry and Biochemistry,
University of California Santa Barbara, Santa Barbara, CA 93106
USA
;
    'Read de Alaniz, Javier' .
;
Department of Chemistry and Biochemistry,
University of California Santa Barbara, Santa Barbara, CA 93106
USA
;
    'Fonari, Marina S.' .
;
Institute of Applied Physics, Academy Str., 5 MD2028, Chisinau, Moldova
;
    'Timofeeva, Tatiana V.' .
;
Department of Chemistry, New Mexico Highlands University, Las Vegas,
New Mexico, 87701,
USA
;
_publ_section_synopsis
;
Two intermediates, 4-amino-3,5-difluorobenzonitrile, C~7~H~4~F~2~N~2~
(<b>I</b>), and ethyl 4-amino-3,5-difluorobenzoate, C~9~H~9~F~2~NO~2~
(<b>II</b>), along with a visible-light-responsive azobenzene derivative,
diethyl 4,4'-(diazene-1,2-diyl)bis(3,5-difluorobenzoate),
C~18~H~14~F~4~N~2~O~4~ (<b>III</b>), obtained by four-step synthetic
procedure, were studied using single-crystal X-ray diffraction. In the
crystals of <b>I</b> and <b>II</b>, the molecules are connected by N---H...N,
N---H...F and N---H...O hydrogen bonds, C---H...F short contacts, and
\p-stacking interactions. In crystal of <b>III</b>, only stacking interactions
between the molecules are found.
;
_chemical_name_systematic
;
4-Amino-3,5-difluorobenzonitrile
;
_chemical_name_common     ?
_chemical_formula_moiety     'C7 H4 F2 N2'
_chemical_formula_sum     'C7 H4 F2 N2'
_chemical_formula_iupac     'C7 H4 F2 N2'
_chemical_formula_weight     154.12
_chemical_melting_point     ?
_space_group_crystal_system     monoclinic
_space_group_name_H-M_alt     'P 1 21/n 1'
_space_group_name_Hall     '-P 2yn'
loop_
    _space_group_symop_operation_xyz
    'x, y, z'
    '-x+1/2, y+1/2, -z+1/2'
    '-x, -y, -z'
    'x-1/2, -y-1/2, z-1/2'
_cell_length_a     3.7283(4)
_cell_length_b     10.5275(12)
_cell_length_c     16.9073(19)
_cell_angle_alpha     90
_cell_angle_beta     94.604(2)
_cell_angle_gamma     90
_cell_volume     661.46(13)
_cell_formula_units_Z     4
_cell_measurement_reflns_used     4913
_cell_measurement_theta_min     2.281
_cell_measurement_theta_max     31.206
_cell_measurement_temperature     100.15
_exptl_crystal_description     block
_exptl_crystal_colour     'clear colourless'
_exptl_crystal_size_max     0.36
_exptl_crystal_size_mid     0.22
_exptl_crystal_size_min     0.12
_exptl_crystal_density_diffrn     1.548
_exptl_crystal_density_meas     ?
_exptl_crystal_density_method     'not measured'
_exptl_crystal_F_000     312
_exptl_absorpt_coefficient_mu     0.136
_exptl_absorpt_correction_type     multi-scan
_exptl_absorpt_process_details
;
(SADABS; Krause <i>et al.</i>,  2015)
;
_exptl_absorpt_correction_T_min     0.6606
_exptl_absorpt_correction_T_max     0.7462
_diffrn_ambient_temperature     100.15
_diffrn_source     'sealed X-ray tube'
_diffrn_source_power     1.634
_diffrn_source_voltage     38.0
_diffrn_source_current     43.0
_diffrn_radiation_type     'Mo K\a'
_diffrn_radiation_wavelength     0.71073
_diffrn_radiation_monochromator     graphite
_diffrn_measurement_device_type     'Bruker APEXII CCD'
_diffrn_measurement_device     'three-circle diffractometer'
_diffrn_measurement_method     '\f and \w scans'
_diffrn_detector     'charge-coupled device (CCD) area detector'
_diffrn_detector_area_resol_mean     7.9
_diffrn_reflns_number     11242
_diffrn_reflns_av_R_equivalents     0.0292
_diffrn_reflns_av_unetI/netI     0.0203
_diffrn_reflns_theta_min     2.281
_diffrn_reflns_theta_max     31.650
_diffrn_reflns_theta_full     25.242
_diffrn_measured_fraction_theta_max     0.954
_diffrn_measured_fraction_theta_full     1.000
_diffrn_reflns_limit_h_min     -5
_diffrn_reflns_limit_h_max     5
_diffrn_reflns_limit_k_min     -14
_diffrn_reflns_limit_k_max     15
_diffrn_reflns_limit_l_min     -23
_diffrn_reflns_limit_l_max     24
_diffrn_standards_number     0
_diffrn_radiation_probe     x-ray
_refine_special_details     ?
_reflns_number_total     2140
_reflns_number_gt     1775
_reflns_threshold_expression     'I > 2\s(I)'
_refine_ls_structure_factor_coef     Fsqd
_refine_ls_matrix_type     full
_refine_ls_R_factor_all     0.0578
_refine_ls_R_factor_gt     0.0467
_refine_ls_wR_factor_gt     0.1233
_refine_ls_wR_factor_ref     0.1303
_refine_ls_goodness_of_fit_ref     1.086
_refine_ls_restrained_S_all     1.086
_refine_ls_number_reflns     2140
_refine_ls_number_parameters     108
_refine_ls_number_restraints     0
_refine_ls_hydrogen_treatment     mixed
_refine_ls_weighting_scheme     calc
_refine_ls_weighting_details
              'w=1/[\s^2^(Fo^2^)+(0.0659P)^2^+0.2291P] where P=(Fo^2^+2Fc^2^)/3'
_atom_sites_solution_hydrogens     mixed
_atom_sites_solution_primary     dual
_atom_sites_solution_secondary     ?
_refine_ls_shift/su_max     0.000
_refine_ls_shift/su_mean     0.000
_refine_diff_density_max     0.458
_refine_diff_density_min     -0.228
_refine_ls_extinction_method     none
_refine_ls_extinction_coef     .
loop_
    _atom_type_symbol
    _atom_type_description
    _atom_type_scat_dispersion_real
    _atom_type_scat_dispersion_imag
    _atom_type_scat_source
    'C' 'C' 0.0033 0.0016
                         'International Tables Vol C Tables 4.2.6.8 and 6.1.1.4'
    'H' 'H' 0.0000 0.0000
                         'International Tables Vol C Tables 4.2.6.8 and 6.1.1.4'
    'F' 'F' 0.0171 0.0103
                         'International Tables Vol C Tables 4.2.6.8 and 6.1.1.4'
    'N' 'N' 0.0061 0.0033
                         'International Tables Vol C Tables 4.2.6.8 and 6.1.1.4'
_computing_data_collection
;
APEX2 Ver. 2019.11-0. (Bruker, 2019)
;
_computing_cell_refinement
;
SAINT-Plus V8.40b (Bruker, 2019)
;
_computing_data_reduction
;
SAINT-Plus V8.40b (Bruker, 2019)
;
_computing_structure_solution
;
SHELXT (Sheldrick, 2015a)
;
_computing_structure_refinement
;
SHELXL  (Sheldrick, 2015b)
;
_computing_molecular_graphics
;
Olex2 1.5 (Dolomanov <i>et al.</i>,  2009)
;
_computing_publication_material
;
Olex2 1.5 (Dolomanov <i>et al.</i>,  2009)
;
loop_
    _atom_site_type_symbol
    _atom_site_label
    _atom_site_fract_x
    _atom_site_fract_y
    _atom_site_fract_z
    _atom_site_U_iso_or_equiv
    _atom_site_adp_type
    _atom_site_calc_flag
    _atom_site_occupancy
    _atom_site_disorder_assembly
    _atom_site_disorder_group
    F F1 0.8337(2) 0.47654(7) 0.39927(5) 0.0311(2) Uani d 1 . .
    F F2 0.3651(2) 0.80481(8) 0.23493(4) 0.0314(2) Uani d 1 . .
    N N2 0.6762(3) 0.56770(11) 0.24999(7) 0.0276(3) Uani d 1 . .
    N N1 0.2518(4) 0.89360(14) 0.57454(7) 0.0379(3) Uani d 1 . .
    C C6 0.4379(3) 0.75726(11) 0.30925(7) 0.0206(2) Uani d 1 . .
    C C4 0.6741(3) 0.59252(11) 0.39189(7) 0.0207(2) Uani d 1 . .
    C C5 0.6003(3) 0.63732(11) 0.31445(6) 0.0194(2) Uani d 1 . .
    C C2 0.4317(3) 0.77685(12) 0.44923(7) 0.0217(2) Uani d 1 . .
    C C7 0.3518(3) 0.82791(11) 0.37357(7) 0.0215(2) Uani d 1 . .
    H H7 0.241446 0.908931 0.366727 0.026 Uiso calc 1 . .
    C C3 0.5960(3) 0.65780(12) 0.45866(7) 0.0224(2) Uani d 1 . .
    H H3 0.652163 0.622977 0.509999 0.027 Uiso calc 1 . .
    C C1 0.3337(4) 0.84385(13) 0.51849(8) 0.0267(3) Uani d 1 . .
    H H2A 0.671(6) 0.602(2) 0.2066(14) 0.047(6) Uiso d 1 . .
    H H2B 0.814(5) 0.500(2) 0.2560(12) 0.036(5) Uiso d 1 . .
loop_
    _atom_site_aniso_label
    _atom_site_aniso_U_11
    _atom_site_aniso_U_22
    _atom_site_aniso_U_33
    _atom_site_aniso_U_12
    _atom_site_aniso_U_13
    _atom_site_aniso_U_23
    F1 0.0404(5) 0.0221(4) 0.0309(4) 0.0075(3) 0.0035(3) 0.0050(3)
    F2 0.0466(5) 0.0272(4) 0.0199(4) 0.0021(3) -0.0008(3) 0.0057(3)
    N2 0.0384(6) 0.0244(5) 0.0208(5) 0.0015(5) 0.0065(4) -0.0020(4)
    N1 0.0425(7) 0.0426(7) 0.0299(6) -0.0056(6) 0.0099(5) -0.0095(5)
    C6 0.0227(5) 0.0204(5) 0.0185(5) -0.0036(4) 0.0008(4) 0.0032(4)
    C4 0.0214(5) 0.0173(5) 0.0236(5) -0.0008(4) 0.0025(4) 0.0022(4)
    C5 0.0190(5) 0.0192(5) 0.0202(5) -0.0045(4) 0.0034(4) -0.0001(4)
    C2 0.0201(5) 0.0240(6) 0.0213(5) -0.0049(4) 0.0040(4) -0.0031(4)
    C7 0.0208(5) 0.0185(5) 0.0252(5) -0.0011(4) 0.0023(4) -0.0008(4)
    C3 0.0231(5) 0.0256(6) 0.0187(5) -0.0037(4) 0.0017(4) 0.0029(4)
    C1 0.0267(6) 0.0286(6) 0.0253(6) -0.0056(5) 0.0046(4) -0.0034(5)
_geom_special_details
;
 All esds (except the esd in the dihedral angle between two l.s. planes)
 are estimated using the full covariance matrix.  The cell esds are taken
 into account individually in the estimation of esds in distances, angles
 and torsion angles; correlations between esds in cell parameters are only
 used when they are defined by crystal symmetry.  An approximate (isotropic)
 treatment of cell esds is used for estimating esds involving l.s. planes.
;
loop_
    _geom_bond_atom_site_label_1
    _geom_bond_atom_site_label_2
    _geom_bond_site_symmetry_2
    _geom_bond_distance
    _geom_bond_publ_flag
    F1 C4 . 1.3596(14) ?
    F2 C6 . 1.3596(13) ?
    N2 C5 . 1.3617(15) ?
    N2 H2A . 0.82(2) ?
    N2 H2B . 0.88(2) ?
    N1 C1 . 1.1455(18) ?
    C6 C5 . 1.4000(16) ?
    C6 C7 . 1.3765(16) ?
    C4 C5 . 1.3982(16) ?
    C4 C3 . 1.3726(16) ?
    C2 C7 . 1.3975(17) ?
    C2 C3 . 1.3984(17) ?
    C2 C1 . 1.4390(17) ?
    C7 H7 . 0.9500 ?
    C3 H3 . 0.9500 ?
loop_
    _geom_angle_atom_site_label_1
    _geom_angle_atom_site_label_2
    _geom_angle_atom_site_label_3
    _geom_angle_site_symmetry_1
    _geom_angle_site_symmetry_3
    _geom_angle
    _geom_angle_publ_flag
    C5 N2 H2A . . 119.3(15) ?
    C5 N2 H2B . . 120.1(13) ?
    H2A N2 H2B . . 115.7(19) ?
    F2 C6 C5 . . 116.31(10) ?
    F2 C6 C7 . . 119.29(11) ?
    C7 C6 C5 . . 124.39(11) ?
    F1 C4 C5 . . 116.14(10) ?
    F1 C4 C3 . . 119.63(10) ?
    C3 C4 C5 . . 124.23(11) ?
    N2 C5 C6 . . 123.49(11) ?
    N2 C5 C4 . . 122.01(11) ?
    C4 C5 C6 . . 114.49(10) ?
    C7 C2 C3 . . 120.55(11) ?
    C7 C2 C1 . . 120.46(11) ?
    C3 C2 C1 . . 118.95(11) ?
    C6 C7 C2 . . 117.98(11) ?
    C6 C7 H7 . . 121.0 ?
    C2 C7 H7 . . 121.0 ?
    C4 C3 C2 . . 118.35(10) ?
    C4 C3 H3 . . 120.8 ?
    C2 C3 H3 . . 120.8 ?
    N1 C1 C2 . . 177.81(15) ?
loop_
    _geom_torsion_atom_site_label_1
    _geom_torsion_atom_site_label_2
    _geom_torsion_atom_site_label_3
    _geom_torsion_atom_site_label_4
    _geom_torsion_site_symmetry_1
    _geom_torsion_site_symmetry_2
    _geom_torsion_site_symmetry_3
    _geom_torsion_site_symmetry_4
    _geom_torsion
    _geom_torsion_publ_flag
    F1 C4 C5 N2 . . . . 1.45(17) ?
    F1 C4 C5 C6 . . . . -179.65(10) ?
    F1 C4 C3 C2 . . . . -179.98(10) ?
    F2 C6 C5 N2 . . . . -1.79(17) ?
    F2 C6 C5 C4 . . . . 179.34(10) ?
    F2 C6 C7 C2 . . . . -179.65(10) ?
    C5 C6 C7 C2 . . . . 0.04(18) ?
    C5 C4 C3 C2 . . . . 0.06(18) ?
    C7 C6 C5 N2 . . . . 178.51(12) ?
    C7 C6 C5 C4 . . . . -0.36(17) ?
    C7 C2 C3 C4 . . . . -0.41(17) ?
    C3 C4 C5 N2 . . . . -178.59(12) ?
    C3 C4 C5 C6 . . . . 0.31(17) ?
    C3 C2 C7 C6 . . . . 0.36(17) ?
    C1 C2 C7 C6 . . . . -177.28(11) ?
    C1 C2 C3 C4 . . . . 177.26(11) ?
loop_
    _geom_hbond_atom_site_label_D
    _geom_hbond_atom_site_label_H
    _geom_hbond_atom_site_label_A
    _geom_hbond_site_symmetry_A
    _geom_hbond_distance_DH
    _geom_hbond_distance_HA
    _geom_hbond_distance_DA
    _geom_hbond_angle_DHA
    N2 H2A N1 4_675 0.82(2) 2.28(2) 3.0297(17) 153(2)
    N2 H2B F2 2_645 0.88(2) 2.38(2) 3.2526(15) 173.9(19)
_shelx_space_group_comment
;
The symmetry employed for this shelxl refinement is uniquely defined
by the following loop, which should always be used as a source of
symmetry information in preference to the above space-group names.
They are only intended as comments.
;
_shelx_estimated_absorpt_T_min     0.953
_shelx_estimated_absorpt_T_max     0.984
_shelx_hkl_file
;
   1   0   0    0.60    0.10
   1   0   0    0.90    0.50
   1   0   0    0.80    0.40
  -2   0   0  598.14   14.90
  -2   0   0  599.04   14.90
   2   0   0  619.34   15.10
   2   0   0  599.34   15.10
   2   0   0  581.54   15.00
   2   0   0  610.94   15.10
  -3   0   0    1.60    0.90
  -3   0   0    2.30    0.90
   3   0   0    1.20    1.00
   3   0   0    0.70    0.90
  -4   0   0  280.77    8.10
  -4   0   0  272.97    8.10
   4   0   0  254.87    8.30
  -5   0   0   -0.80    1.40
  -5   0   0   -0.20    1.90
   5   0   0    0.40    2.00
   5  -1   0    2.10    2.10
  -5   1   0    0.50    1.80
  -5   1   0    1.30    1.50
   4  -1   0   10.10    1.80
   4  -1   0    6.40    1.60
  -4   1   0   10.20    1.80
  -4   1   0    7.80    1.70
   3  -1   0   24.10    1.80
   3  -1   0   19.00    1.80
  -3   1   0   16.40    1.60
  -3   1   0   17.40    1.50
   2  -1   0  353.16    9.20
   2  -1   0  362.16    9.50
   2  -1   0  359.26    9.40
   1  -1   0    3.00    0.60
   0  -1   0    0.50    0.10
   0  -1   0    0.50    0.10
   0  -1   0    0.40    0.10
   0   1   0    0.60    0.10
   0   1   0    0.50    0.20
   0   1   0    0.60    0.10
   0   1   0    0.50    0.10
  -1  -1   0    2.30    0.40
  -1  -1   0    0.70    0.40
   1   1   0    4.60    0.70
   1   1   0    1.70    0.50
  -2  -1   0  343.07    8.90
  -2  -1   0  351.16    9.00
   2   1   0  351.16    9.20
   2   1   0  358.36    9.40
  -3  -1   0   16.80    1.50
  -3  -1   0   15.80    1.50
   3   1   0   20.00    1.80
   3   1   0   20.20    1.80
  -4  -1   0    6.20    1.60
   4   1   0    9.10    1.80
   4   1   0   10.60    1.90
  -5  -1   0   -0.60    1.80
  -5  -1   0    1.50    1.80
   5   1   0    3.40    2.00
  -5   2   0   19.50    2.50
  -5   2   0   19.80    2.50
   4  -2   0   21.00    2.30
   4  -2   0   20.30    2.20
   4  -2   0   15.80    2.30
  -4   2   0   18.60    2.10
  -4   2   0   21.00    2.20
  -4   2   0   24.80    2.40
   3  -2   0  113.09    3.90
   3  -2   0  113.59    3.90
   3  -2   0  107.39    4.10
  -3   2   0  109.59    4.10
  -3   2   0  116.49    4.00
   2  -2   0  716.13   18.10
   2  -2   0  745.13   17.90
   2  -2   0  725.93   17.70
  -2   2   0  682.73   17.60
   1  -2   0 9321.47  248.08
   1  -2   0 9961.70  230.38
   1  -2   0 9999.00  231.78
  -1   2   0 9345.37  259.47
   0  -2   0  900.81   21.50
   0  -2   0  891.21   21.50
   0  -2   0  890.01   21.80
   0  -2   0  910.21   21.50
   0   2   0  898.81   21.60
   0   2   0  866.21   21.80
  -1  -2   0 9198.18  229.98
  -1  -2   0 9816.32  223.68
  -1  -2   0 9077.69  228.78
   1   2   0 9211.28  260.07
   1   2   0 9695.53  225.88
  -2  -2   0  703.23   17.60
  -2  -2   0  724.53   17.40
   2   2   0  737.33   18.20
   2   2   0  702.23   17.90
  -3  -2   0  111.49    3.60
  -3  -2   0  108.79    3.80
   3   2   0  110.79    4.30
   3   2   0  106.29    4.00
  -4  -2   0   22.80    2.40
   4   2   0   22.60    2.50
   4   2   0   25.50    2.70
  -5  -2   0   21.20    2.70
  -5  -2   0   19.60    2.60
   5   2   0   20.40    3.00
  -5   3   0    7.60    2.20
   4  -3   0   -3.60    1.40
   4  -3   0    0.80    0.80
  -4   3   0    0.00    1.10
  -4   3   0   -0.10    1.30
  -4   3   0    0.80    1.50
   3  -3   0   27.80    2.20
   3  -3   0   28.20    2.30
   3  -3   0   28.90    1.90
  -3   3   0   25.00    1.90
  -3   3   0   29.50    2.30
   2  -3   0 1943.51   47.60
   2  -3   0 2018.10   48.40
   2  -3   0 2028.80   48.00
  -2   3   0 2012.40   47.80
   1  -3   0   20.20    1.10
   1  -3   0   18.20    1.20
   1  -3   0   18.70    0.70
  -1   3   0   17.90    1.00
   0  -3   0    0.20    0.20
   0  -3   0   -0.20    0.30
  -1  -3   0   17.90    0.90
  -1  -3   0   15.90    0.50
   1   3   0   17.90    1.30
   1   3   0   18.50    0.50
   1   3   0   16.60    1.00
  -2  -3   0 2046.20   47.40
  -2  -3   0 1904.71   47.70
   2   3   0 1963.60   47.70
   2   3   0 2020.20   48.10
  -3  -3   0   27.10    2.00
  -3  -3   0   20.20    1.60
   3   3   0   28.70    2.50
   3   3   0   25.50    2.00
  -4  -3   0   -0.40    1.40
  -4  -3   0   -2.00    1.20
   4   3   0   -0.40    1.30
   4   3   0    1.60    1.50
  -5  -3   0   10.40    2.30
  -5  -3   0    9.90    2.30
   5   3   0   18.20    3.20
  -5   4   0    4.10    2.10
  -5   4   0    4.70    2.50
   4  -4   0   16.50    2.30
  -4   4   0   18.20    2.50
   3  -4   0  325.87    9.50
   3  -4   0  346.87    9.00
   3  -4   0  326.77   10.00
  -3   4   0  327.57    9.20
  -3   4   0  337.07    9.70
   2  -4   0  229.38    6.20
   2  -4   0  243.08    7.10
   2  -4   0  242.48    6.80
  -2   4   0  229.78    6.50
   1  -4   0  626.14   15.10
   1  -4   0  580.44   15.20
   1  -4   0  621.94   14.40
  -1   4   0  621.34   14.90
  -1   4   0  573.24   14.40
   0  -4   0  339.67    8.60
   0  -4   0  345.77    8.20
   0  -4   0  334.67    8.50
   0   4   0  330.57    8.70
  -1  -4   0  599.44   14.90
  -1  -4   0  579.54   14.30
   1   4   0  604.24   14.90
   1   4   0  622.64   14.40
   1   4   0  610.94   15.30
  -2  -4   0  229.18    6.40
   2   4   0  243.88    6.80
   2   4   0  230.98    7.10
  -3  -4   0  312.07    8.70
   3   4   0  321.57    9.20
   3   4   0  313.17    9.60
  -4  -4   0   12.80    2.00
  -4  -4   0   10.00    1.80
   4   4   0   14.80    2.30
   4   4   0   17.00    2.70
  -5  -4   0    3.40    2.00
  -5  -4   0    4.50    1.80
   5   4   0    7.50    2.40
   5  -5   0   -1.20    2.50
  -5   5   0    1.70    1.80
  -5   5   0    4.60    2.50
   4  -5   0  321.67    9.90
  -4   5   0  308.27    9.80
   3  -5   0  447.16   12.20
   3  -5   0  443.76   12.80
   3  -5   0  433.06   11.30
  -3   5   0  421.46   12.20
  -3   5   0  449.16   11.70
   2  -5   0   27.10    1.20
   2  -5   0   25.40    1.90
   2  -5   0   26.50    1.80
  -2   5   0   24.30    1.50
   1  -5   0 1881.61   46.00
   1  -5   0 1963.50   45.20
   1  -5   0 2005.30   45.80
  -1   5   0 1800.52   45.10
  -1   5   0 1882.31   45.60
   0  -5   0   -0.10    0.20
   0  -5   0   -0.40    0.40
   0  -5   0   -0.40    0.40
   0   5   0    1.10    0.80
  -1  -5   0 1974.20   44.80
  -1  -5   0 1886.01   44.90
  -1  -5   0 1867.21   45.20
   1   5   0 1785.22   44.80
   1   5   0 1877.41   45.50
  -2  -5   0   25.20    1.50
   2   5   0   24.30    2.10
   2   5   0   24.90    1.70
  -3  -5   0  435.46   11.60
  -3  -5   0  426.06   11.40
   3   5   0  425.46   11.80
   3   5   0  410.26   12.30
  -4  -5   0  318.17    9.50
  -4  -5   0  320.87    9.40
   4   5   0  324.97   10.00
   4   5   0  303.07   10.30
  -5  -5   0    3.10    1.90
   5   5   0    7.90    2.60
  -5   6   0    4.40    2.10
  -5   6   0    8.20    2.90
   4  -6   0   90.49    4.80
  -4   6   0   90.09    4.60
   3  -6   0   41.40    2.90
   3  -6   0   35.70    3.00
  -3   6   0   39.50    2.30
  -3   6   0   37.90    2.80
   2  -6   0    0.00    1.00
   2  -6   0    0.30    0.80
   2  -6   0    0.60    0.40
  -2   6   0    0.10    0.70
   1  -6   0  117.29    2.80
   1  -6   0  117.79    3.80
   1  -6   0  111.29    4.00
  -1   6   0  109.89    3.60
  -1   6   0  108.79    2.80
   0  -6   0  100.69    3.40
   0  -6   0  104.59    2.90
   0  -6   0  103.79    3.40
   0   6   0  107.19    3.60
  -1  -6   0  110.99    3.10
  -1  -6   0  109.39    3.50
   1   6   0  106.89    4.00
  -2  -6   0   -0.30    0.60
  -2  -6   0   -0.50    0.60
   2   6   0    0.30    1.10
   2   6   0   -1.10    0.70
  -3  -6   0   37.40    2.30
  -3  -6   0   35.80    2.20
   3   6   0   37.90    2.60
   3   6   0   34.30    3.00
  -4  -6   0   93.59    4.20
  -4  -6   0   93.29    4.10
   4   6   0   90.49    5.00
  -5  -6   0    7.20    2.00
   4  -7   0   56.99    4.20
  -4   7   0   62.69    4.00
   3  -7   0   83.19    4.00
   3  -7   0   90.49    4.60
  -3   7   0   87.59    3.70
  -3   7   0   93.79    4.30
   2  -7   0   29.20    2.10
   2  -7   0   33.70    2.60
  -2   7   0   28.70    1.90
   1  -7   0   83.79    3.30
   1  -7   0   85.29    3.40
  -1   7   0   88.19    3.30
   0  -7   0   -0.40    0.30
   0  -7   0    0.10    0.60
   0  -7   0    0.10    0.60
   0   7   0    0.60    0.90
  -1  -7   0   86.29    2.70
  -1  -7   0   86.79    2.90
  -1  -7   0   86.89    3.20
   1   7   0   90.79    3.80
  -2  -7   0   29.80    1.90
  -2  -7   0   25.40    1.80
   2   7   0   31.00    2.60
  -3  -7   0   82.59    3.50
  -3  -7   0   80.59    3.50
   3   7   0   79.69    4.40
  -4  -7   0   60.29    3.50
  -4  -7   0   58.49    3.30
   4   7   0   56.39    4.50
   4  -8   0    6.70    2.40
  -4   8   0    9.10    2.60
   3  -8   0   14.80    2.30
   3  -8   0   18.00    2.80
  -3   8   0   18.10    2.50
   2  -8   0   35.30    2.70
   2  -8   0   32.30    2.40
  -2   8   0   32.20    2.20
   1  -8   0  206.28    6.70
   1  -8   0  216.38    6.60
  -1   8   0  218.48    6.50
   0  -8   0    0.60    0.70
   0  -8   0    1.30    0.80
   0  -8   0    0.70    0.40
   0   8   0    1.30    1.20
  -1  -8   0  213.38    6.00
  -1  -8   0  223.18    5.90
  -1  -8   0  213.98    6.40
   1   8   0  209.38    7.00
  -2  -8   0   30.50    2.00
  -2  -8   0   29.40    1.90
   2   8   0   33.60    2.90
  -3  -8   0   16.20    1.90
  -3  -8   0   15.60    1.90
   3   8   0   12.50    2.50
  -4  -8   0    9.20    2.00
  -4  -8   0    8.50    2.00
   4   8   0    8.20    2.80
   4  -9   0    2.50    2.20
  -4   9   0    5.30    2.30
   3  -9   0   29.80    3.60
   3  -9   0   22.40    2.70
  -3   9   0   27.60    2.90
   2  -9   0   77.29    4.10
   2  -9   0   78.69    3.80
  -2   9   0   78.79    3.60
   1  -9   0   43.40    2.70
   1  -9   0   47.40    2.60
  -1   9   0   42.70    2.70
   0  -9   0   -1.20    0.80
   0  -9   0    0.60    0.80
   0   9   0    0.50    1.30
  -1  -9   0   45.20    2.00
  -1  -9   0   44.00    2.40
   1   9   0   44.40    3.10
  -2  -9   0   76.89    3.40
  -2  -9   0   75.19    3.10
   2   9   0   77.79    4.30
  -3  -9   0   27.00    2.50
  -3  -9   0   23.10    2.40
   3   9   0   22.90    3.20
  -4  -9   0    3.30    1.60
  -4  -9   0    5.30    1.90
   4   9   0    5.00    2.60
   4 -10   0    0.00    2.20
   3 -10   0   12.20    2.30
   3 -10   0   12.80    2.90
  -3  10   0   15.20    2.60
   2 -10   0   41.60    3.50
   2 -10   0   43.00    3.00
  -2  10   0   38.10    2.80
  -2  10   0   43.20    3.00
   1 -10   0  155.88    5.60
   1 -10   0  163.88    6.00
  -1  10   0  159.98    5.80
   0 -10   0   -1.30    0.80
   0 -10   0    0.00    1.00
   0  10   0    1.30    1.70
  -1 -10   0  152.08    5.30
  -1 -10   0  149.09    4.60
   1  10   0  156.18    6.10
  -2 -10   0   38.20    2.60
  -2 -10   0   37.10    2.30
   2  10   0   35.70    3.30
  -3 -10   0   10.70    1.90
  -3 -10   0    9.20    1.80
   3  10   0   10.70    2.90
  -4 -10   0    5.90    1.90
   3 -11   0    0.10    1.80
  -3  11   0    8.90    2.50
   2 -11   0    2.90    1.60
   2 -11   0    1.20    1.80
  -2  11   0    3.10    1.70
   1 -11   0   -0.50    1.20
   1 -11   0    0.80    1.20
  -1  11   0    1.50    1.80
   0 -11   0    0.40    1.10
   0 -11   0   -1.30    1.10
   0  11   0   -1.40    1.50
  -1 -11   0    1.30    1.20
   1  11   0    2.00    1.80
  -2 -11   0    1.90    1.30
  -2 -11   0    1.00    1.00
   2  11   0    1.10    2.00
  -3 -11   0    7.30    2.00
  -3 -11   0    6.30    1.80
   3  11   0    8.10    2.60
   3 -12   0   39.40    3.80
  -3  12   0   46.60    4.10
   2 -12   0    1.30    1.70
   2 -12   0   -1.60    1.80
  -2  12   0    2.30    2.10
   1 -12   0   28.70    2.70
   1 -12   0   28.40    2.80
  -1  12   0   31.60    3.40
  -1  12   0   34.30    3.00
   0 -12   0   56.19    3.40
   0  12   0   56.29    3.90
  -1 -12   0   32.40    2.70
   1  12   0   32.30    3.70
  -2 -12   0    0.30    1.40
   2  12   0   -0.40    2.30
  -3 -12   0   42.80    3.60
   3  12   0   42.50    5.40
   2 -13   0   -0.30    1.70
  -2  13   0    3.10    2.10
   1 -13   0    2.00    1.90
   1 -13   0    4.40    1.80
  -1  13   0   -0.10    2.10
  -1  13   0    6.90    1.90
   0 -13   0    0.90    1.40
   0  13   0   -4.10    2.10
  -1 -13   0    5.50    1.80
   1  13   0    5.00    2.40
  -2 -13   0    1.30    1.60
   2  13   0    2.30    2.50
   1 -14   0    3.00    1.80
   0 -14   0    1.00    1.60
   0  14   0   -3.10    2.30
  -1 -14   0    1.10    1.90
   1  14   0    1.10    2.40
   0  15   0   -4.80    2.20
   0  15  -1    3.10    2.80
   1  14  -1    6.30    3.00
  -1 -14   1    7.70    2.40
   0  14  -1   -0.30    2.20
   0 -14   1    3.20    1.70
   1 -14   1   26.00    3.20
  -2  14  -1  107.39    5.90
   2  13  -1    8.60    3.10
  -2 -13   1   11.70    2.30
   1  13  -1    7.40    2.60
  -1 -13   1    8.60    2.20
   0  13  -1    4.50    2.50
   0 -13   1    7.30    2.00
  -1  13  -1   35.20    3.30
  -1  13  -1   25.90    4.60
   1 -13   1   31.60    3.10
  -2  13  -1    7.00    2.40
   2 -13   1    4.10    2.00
   3  12  -1    9.20    3.40
  -3 -12   1    7.00    2.10
  -3 -12   1    4.00    3.00
   2  12  -1    3.10    2.30
  -2 -12   1    1.90    1.60
   1  12  -1   19.10    3.00
  -1 -12   1   21.90    2.60
   0  12  -1   97.99    4.90
   0 -12   1   95.39    4.40
  -1  12  -1   22.60    3.00
  -1  12  -1   30.00    2.90
   1 -12   1   23.60    2.70
  -2  12  -1   17.60    2.90
   2 -12   1   14.10    2.50
  -3  12  -1   56.59    4.50
   3 -12   1   45.20    4.00
   3  11  -1    3.90    2.40
  -3 -11   1    4.80    1.70
  -3 -11   1    3.90    1.60
   2  11  -1    3.00    2.30
  -2 -11   1   -0.20    0.60
  -2 -11   1    0.30    1.30
   1  11  -1   23.90    3.20
  -1 -11   1   28.40    2.40
   0  11  -1    3.90    1.80
   0  11  -1    8.90    1.50
   0 -11   1    4.00    1.40
  -1  11  -1    6.50    2.00
  -1  11  -1    6.30    1.70
   1 -11   1    3.90    1.50
   1 -11   1    4.90    1.80
  -2  11  -1   10.10    2.30
   2 -11   1    7.20    2.30
   2 -11   1    9.00    2.10
  -3  11  -1    2.70    2.20
   3 -11   1    0.50    1.80
  -4 -10   1    3.30    1.70
   3  10  -1   18.60    3.20
  -3 -10   1   16.50    2.20
  -3 -10   1   14.90    2.10
   2  10  -1   15.90    2.70
  -2 -10   1   16.30    2.00
  -2 -10   1   13.60    1.60
   1  10  -1   12.20    2.20
  -1 -10   1   10.80    1.60
  -1 -10   1   11.30    1.30
   0  10  -1   28.70    2.60
   0  10  -1   23.80    2.10
   0 -10   1   26.40    2.10
   0 -10   1   28.40    2.10
  -1  10  -1   83.89    3.90
  -1  10  -1   94.09    4.10
   1 -10   1   92.09    4.00
   1 -10   1   92.59    4.20
  -2  10  -1    1.30    1.50
   2 -10   1    2.50    1.40
   2 -10   1   -0.70    1.50
  -3  10  -1    2.10    1.90
   3 -10   1    0.50    1.90
   4 -10   1   12.50    3.20
   4   9  -1   35.60    4.30
  -4  -9   1   30.40    2.80
  -4  -9   1   33.70    3.00
   3   9  -1   51.49    4.00
  -3  -9   1   49.90    3.00
  -3  -9   1   54.19    3.10
   2   9  -1    4.60    2.00
  -2  -9   1    4.00    1.20
  -2  -9   1    5.60    1.20
   1   9  -1   34.20    2.80
  -1  -9   1   39.00    1.90
  -1  -9   1   35.60    2.20
   0   9  -1    3.60    1.50
   0  -9   1    2.30    1.00
   0  -9   1    2.70    1.00
  -1   9  -1   69.09    3.30
   1  -9   1   69.89    3.20
   1  -9   1   64.79    3.30
  -2   9  -1   49.99    2.80
  -2   9  -1   55.49    3.30
   2  -9   1   48.80    3.10
   2  -9   1   52.09    3.40
  -3   9  -1   17.30    2.80
   3  -9   1   12.20    2.40
  -4   9  -1    3.70    2.50
   4  -9   1   -0.30    2.00
   4   8  -1   22.90    3.60
  -4  -8   1   20.10    2.50
  -4  -8   1   20.50    2.50
   3   8  -1   -0.30    1.60
  -3  -8   1    0.10    1.20
  -3  -8   1    0.10    1.10
   2   8  -1  323.47   10.20
  -2  -8   1  332.97    9.10
  -2  -8   1  324.47    9.20
   1   8  -1   62.99    2.20
   1   8  -1   62.49    3.30
  -1  -8   1   65.29    2.40
  -1  -8   1   65.79    2.90
   0   8  -1   18.30    1.90
   0  -8   1   17.40    1.50
   0  -8   1   18.60    1.00
   0  -8   1   17.40    1.50
  -1   8  -1   83.49    3.30
   1  -8   1   78.59    3.30
   1  -8   1   78.39    3.50
  -2   8  -1   -0.50    0.90
  -2   8  -1    1.90    1.30
   2  -8   1    1.10    1.40
   2  -8   1   -0.30    1.00
  -3   8  -1   38.40    3.10
   3  -8   1   35.00    2.90
  -4   8  -1   10.00    2.50
   4  -8   1    6.50    2.20
   4   7  -1   46.40    3.90
  -4  -7   1   54.79    3.50
  -4  -7   1   49.40    3.30
   3   7  -1   39.00    3.30
  -3  -7   1   41.40    2.40
  -3  -7   1   39.60    2.40
   2   7  -1  307.57    9.80
  -2  -7   1  322.37    8.90
  -2  -7   1  341.57    9.00
   1   7  -1   23.50    2.10
   1   7  -1   23.50    1.10
  -1  -7   1   22.50    1.50
   0   7  -1  151.68    5.00
   0  -7   1  148.19    4.60
   0  -7   1  150.88    4.70
   0  -7   1  154.88    4.10
  -1   7  -1  158.38    5.00
   1  -7   1  156.78    5.10
   1  -7   1  162.38    5.30
   1  -7   1  161.78    4.00
  -2   7  -1   13.50    1.90
  -2   7  -1   13.60    1.40
   2  -7   1   17.60    2.20
   2  -7   1   15.90    1.80
  -3   7  -1   68.99    3.70
   3  -7   1   65.39    3.60
   3  -7   1   69.89    4.10
  -4   7  -1   11.90    2.50
   4  -7   1    7.50    2.30
  -5  -6   1   55.99    3.70
   4   6  -1   69.89    4.40
  -4  -6   1   64.39    3.40
  -4  -6   1   65.09    3.60
   3   6  -1   81.39    4.40
  -3  -6   1   80.09    3.50
  -3  -6   1   76.39    3.20
   2   6  -1   18.50    2.20
  -2  -6   1   13.50    1.30
  -2  -6   1   12.40    1.30
   1   6  -1  134.09    4.70
   1   6  -1  136.09    3.50
  -1  -6   1  130.39    3.90
  -1  -6   1  128.79    4.10
   0   6  -1 1644.14   39.20
   0  -6   1 1629.64   39.00
   0  -6   1 1572.54   38.90
   0  -6   1 1628.84   38.40
  -1   6  -1  124.29    3.80
   1  -6   1  121.09    4.00
   1  -6   1  112.59    4.10
   1  -6   1  123.59    3.10
  -2   6  -1    0.40    0.60
   2  -6   1    0.70    0.50
   2  -6   1   -0.80    0.70
   2  -6   1    0.00    1.00
  -3   6  -1   14.70    2.20
  -3   6  -1   17.10    1.70
   3  -6   1   14.60    2.00
   3  -6   1   15.90    2.50
  -4   6  -1   23.30    3.00
   4  -6   1   17.90    2.60
   5  -6   1    7.40    4.50
   5   5  -1    4.50    2.50
  -5  -5   1    0.80    1.80
   4   5  -1    7.80    2.10
  -4  -5   1    5.20    1.50
   3   5  -1  114.09    5.10
   3   5  -1  120.19    4.60
  -3  -5   1  113.89    4.20
  -3  -5   1  115.19    4.00
   2   5  -1   96.09    4.00
   2   5  -1   95.99    3.60
  -2  -5   1  107.29    3.40
  -2  -5   1  103.49    3.40
   1   5  -1    1.60    0.90
   0   5  -1    6.40    1.00
   0  -5   1    5.80    0.80
   0  -5   1    6.10    0.80
   0  -5   1    4.70    0.50
  -1   5  -1  118.09    3.60
   1  -5   1  126.39    4.10
   1  -5   1  121.99    3.90
   1  -5   1  121.39    3.20
  -2   5  -1   36.60    1.70
   2  -5   1   33.40    2.00
   2  -5   1   36.40    1.50
   2  -5   1   35.80    2.30
  -3   5  -1   78.49    3.80
  -3   5  -1   81.59    3.30
   3  -5   1   95.59    3.20
   3  -5   1   88.19    3.90
  -4   5  -1   74.69    4.20
   4  -5   1   87.99    4.40
  -5   5  -1   55.79    3.80
  -5   5  -1   63.09    4.70
   5  -5   1   48.80    4.70
   5   4  -1   10.10    2.70
  -5  -4   1    4.20    2.00
  -5  -4   1    4.10    1.90
   4   4  -1   80.29    4.60
   4   4  -1   77.39    4.10
  -4  -4   1   77.59    3.60
  -4  -4   1   78.79    3.80
   3   4  -1  570.14   15.90
   3   4  -1  578.64   15.40
  -3  -4   1  579.74   15.10
  -3  -4   1  591.34   14.90
   2   4  -1  324.37    8.90
   2   4  -1  324.77    9.40
  -2  -4   1  338.47    8.80
  -2  -4   1  323.97    8.60
   1   4  -1    0.60    0.80
   1   4  -1    0.00    0.10
   1   4  -1    0.40    0.20
  -1  -4   1    2.60    0.60
  -1  -4   1    2.50    0.50
   0   4  -1 2602.04   62.39
   0  -4   1 2616.94   64.09
   0  -4   1 2606.54   62.59
   0  -4   1 2607.04   63.19
  -1   4  -1  958.20   24.10
   1  -4   1 1029.50   23.90
   1  -4   1 1026.70   24.50
   1  -4   1 1003.90   24.70
  -2   4  -1    4.60    1.10
  -2   4  -1    4.40    0.80
   2  -4   1    6.10    1.30
   2  -4   1    6.20    1.10
  -3   4  -1   67.29    3.40
  -3   4  -1   60.69    2.80
   3  -4   1   67.59    3.30
   3  -4   1   73.79    2.80
  -4   4  -1    2.50    1.60
   4  -4   1    1.00    1.60
  -5   4  -1   22.50    3.60
  -5   4  -1   16.70    2.70
   5   3  -1   13.00    2.70
  -5  -3   1   11.80    2.30
  -5  -3   1   11.20    2.10
   4   3  -1    2.10    1.50
   4   3  -1    1.20    1.50
  -4  -3   1   -1.20    1.20
  -4  -3   1   -1.30    1.20
   3   3  -1    6.50    1.30
   3   3  -1    7.60    1.60
  -3  -3   1    7.00    1.10
  -3  -3   1    5.90    1.10
   2   3  -1  368.36    9.60
   2   3  -1  380.86   10.00
  -2  -3   1  323.77    8.90
  -2  -3   1  352.96    8.70
  -2  -3   1  373.86    9.30
   1   3  -1   67.69    2.30
   1   3  -1   68.39    2.60
  -1  -3   1   66.79    2.10
  -1  -3   1   67.79    2.10
   0   3  -1 1573.74   37.10
   0  -3   1 1535.05   38.40
   0  -3   1 1561.44   37.80
   0  -3   1 1556.24   37.40
   1  -3   1    2.50    0.70
   1  -3   1    1.30    0.50
   1  -3   1    1.50    0.30
  -2   3  -1 2169.88   53.39
  -2   3  -1 2218.58   52.89
   2  -3   1 2223.98   52.89
   2  -3   1 2249.77   53.29
   2  -3   1 2257.67   53.69
  -3   3  -1  470.55   11.90
  -3   3  -1  460.35   12.40
   3  -3   1  446.26   12.30
   3  -3   1  435.66   11.80
  -4   3  -1    1.50    1.30
  -4   3  -1    3.10    1.60
   4  -3   1   -0.20    1.60
   4  -3   1    0.30    0.80
  -5   3  -1    4.10    1.90
   5   2  -1   16.60    2.80
  -5  -2   1   12.90    2.30
  -5  -2   1   16.30    2.60
   4   2  -1    8.10    1.80
   4   2  -1    9.40    2.00
  -4  -2   1    5.60    1.60
  -4  -2   1    8.30    1.60
   3   2  -1    2.90    1.20
   3   2  -1    3.70    1.10
  -3  -2   1    2.00    0.80
  -3  -2   1    1.90    1.00
   2   2  -1  821.12   20.00
   2   2  -1  799.72   20.30
  -2  -2   1  807.42   19.70
  -2  -2   1  796.52   19.40
   1   2  -1 8408.46  203.68
   1   2  -1 8913.21  205.68
  -1  -2   1 8355.96  203.88
  -1  -2   1 8058.49  204.68
  -1  -2   1 8928.91  202.88
   0   2  -1  619.14   15.30
   0   2  -1  641.14   15.50
   0   2  -1  686.93   15.60
   0  -2   1  631.34   15.40
   0  -2   1  645.54   15.50
  -1   2  -1  328.47    8.30
   1  -2   1  336.77    8.60
   1  -2   1  332.27    8.70
   1  -2   1  352.86    8.30
  -2   2  -1 1532.05   37.40
  -2   2  -1 1518.25   37.80
   2  -2   1 1599.24   37.50
   2  -2   1 1602.14   37.80
   2  -2   1 1568.64   38.00
  -3   2  -1  202.68    6.30
  -3   2  -1  206.18    6.00
   3  -2   1  204.38    6.40
   3  -2   1  202.08    6.00
   3  -2   1  195.28    6.00
  -4   2  -1   12.30    2.10
  -4   2  -1   10.80    1.70
  -4   2  -1   12.30    1.80
   4  -2   1   10.10    1.70
   4  -2   1   10.80    2.10
  -5   2  -1    1.50    1.60
  -5   2  -1    1.40    1.80
   5  -2   1    1.10    2.20
  -5  -1   1   20.70    2.60
  -5  -1   1   26.80    2.90
   4   1  -1   13.40    2.10
   4   1  -1   13.90    2.10
  -4  -1   1   15.70    1.80
  -4  -1   1   14.90    1.80
   3   1  -1  139.89    4.90
   3   1  -1  145.39    5.10
  -3  -1   1  151.18    4.60
  -3  -1   1  155.78    4.70
   2   1  -1  269.07    7.50
   2   1  -1  263.67    7.20
   2   1  -1  265.27    7.00
  -2  -1   1  261.37    6.90
  -2  -1   1  275.67    7.00
   1   1  -1 1461.45   36.40
   1   1  -1 1565.34   37.70
   1   1  -1 1546.35   35.90
  -1  -1   1 1500.85   36.40
  -1  -1   1 1476.75   36.50
   0   1  -1  359.26    8.70
   0   1  -1  356.96    8.70
   0   1  -1  367.16    8.70
   0   1  -1  371.66    8.70
   0  -1   1  360.36    8.80
   0  -1   1  381.96    8.80
   0  -1   1  354.46    8.70
   0  -1   1  359.86    8.70
  -1   1  -1 7377.06  183.38
   1  -1   1 7357.26  182.28
   1  -1   1 7853.41  183.68
   1  -1   1 7832.32  184.28
   1  -1   1 7994.90  182.58
  -2   1  -1  430.96   11.40
   2  -1   1  458.75   11.30
   2  -1   1  453.25   11.30
   2  -1   1  439.66   11.50
  -3   1  -1  197.58    6.00
  -3   1  -1  186.88    5.70
   3  -1   1  193.88    5.90
   3  -1   1  181.48    6.00
   3  -1   1  192.98    5.90
  -4   1  -1   38.00    2.70
  -4   1  -1   37.20    2.50
   4  -1   1   36.70    2.50
   4  -1   1   34.00    2.60
  -5   1  -1    4.80    1.90
  -5   1  -1    4.00    1.70
   5  -1   1    9.30    2.40
  -5   0   1   -0.80    1.50
  -5   0   1   -0.30    1.40
   4   0  -1    3.20    1.40
   4   0  -1    4.80    1.50
  -4   0   1    5.00    1.40
  -4   0   1    1.90    1.10
  -4   0   1    3.70    1.10
   3   0  -1   15.10    1.60
   3   0  -1   12.30    1.70
  -3   0   1   13.30    1.40
  -3   0   1   11.70    1.40
   2   0  -1    0.20    0.60
   2   0  -1   -0.70    0.70
   2   0  -1    0.60    0.70
   2   0  -1   -0.10    0.60
  -2   0   1    0.30    0.50
   1   0  -1  425.26   11.10
   1   0  -1  455.85   11.20
   1   0  -1  492.25   11.40
   0   0  -1    0.10    0.10
   0   0  -1    0.00    0.10
   0   0  -1    0.00    0.10
   0   0  -1    0.00    0.10
   0   0   1    0.00    0.10
   0   0   1    0.10    0.10
   0   0   1    0.10    0.10
   0   0   1    0.00    0.10
  -1   0  -1 6222.88  147.69
   1   0   1 5989.10  147.79
   1   0   1 6313.67  147.89
  -2   0  -1    0.00    0.50
  -2   0  -1    1.10    0.70
  -3   0  -1  236.88    6.80
  -3   0  -1  236.88    6.80
   3   0   1  224.78    6.80
  -5   0  -1   34.40    3.10
  -5   0  -1   32.40    2.90
   5   0   1   35.40    3.70
  -5   1   1   16.00    2.30
  -5   1   1   16.50    2.20
   4  -1  -1   12.70    1.90
   4  -1  -1   14.80    1.90
  -4   1   1   17.40    2.10
  -4   1   1   15.70    1.80
  -4   1   1   13.00    1.70
   3  -1  -1  145.59    4.90
   3  -1  -1  144.09    4.70
   3  -1  -1  143.49    4.90
  -3   1   1  144.39    4.70
  -3   1   1  151.98    4.60
   2  -1  -1  268.67    7.40
   2  -1  -1  276.27    7.30
   2  -1  -1  281.97    7.40
   2  -1  -1  257.47    7.10
   1  -1  -1 1558.94   38.00
   1  -1  -1 1521.25   37.80
   1  -1  -1 1543.75   37.20
   0  -1  -1  384.36    9.10
   0  -1  -1  369.96    9.10
   0  -1  -1  372.86    9.10
   0  -1  -1  370.46    9.00
   0   1   1  391.76    9.10
   0   1   1  379.26    9.00
   0   1   1  379.26    9.00
   0   1   1  376.16    9.10
  -1  -1  -1 6671.13  192.48
  -1  -1  -1 7410.56  173.28
   1   1   1 7354.36  173.58
   1   1   1 7587.34  174.48
  -2  -1  -1  444.76   11.20
  -2  -1  -1  439.86   11.10
   2   1   1  438.66   11.40
   2   1   1  447.76   11.50
  -3  -1  -1  187.08    5.70
  -3  -1  -1  192.68    5.60
   3   1   1  186.98    6.10
   3   1   1  184.38    5.90
  -4  -1  -1   35.40    2.50
   4   1   1   32.60    2.60
   4   1   1   38.50    2.80
  -5  -1  -1    7.40    2.10
  -5  -1  -1    4.00    1.90
   5   1   1    9.50    2.40
  -5   2   1   14.50    2.40
  -5   2   1   10.80    2.40
   4  -2  -1    9.30    1.70
   4  -2  -1    7.50    1.60
  -4   2   1    6.60    1.30
  -4   2   1    8.10    1.50
  -4   2   1    6.00    1.60
  -4   2   1   11.00    1.90
   3  -2  -1    2.90    1.10
   3  -2  -1    5.40    1.30
   3  -2  -1    1.70    0.80
  -3   2   1    4.30    1.20
  -3   2   1    3.10    1.00
   2  -2  -1  808.62   19.60
   2  -2  -1  773.72   19.60
   2  -2  -1  829.02   19.90
   2  -2  -1  797.02   19.40
  -2   2   1  763.22   19.50
   1  -2  -1 8733.23  225.98
   1  -2  -1 8725.43  210.08
   1  -2  -1 9059.19  211.58
  -1   2   1 8725.03  229.98
   0  -2  -1  691.83   15.90
   0  -2  -1  675.63   16.00
   0  -2  -1  648.64   15.90
   0   2   1  662.33   15.90
   0   2   1  660.53   16.10
  -1  -2  -1  324.57    8.20
  -1  -2  -1  329.77    8.40
   1   2   1  359.96    8.70
   1   2   1  340.47    8.50
   1   2   1  332.77    8.20
  -2  -2  -1 1539.55   37.50
  -2  -2  -1 1534.55   37.30
   2   2   1 1550.04   37.50
   2   2   1 1597.34   37.80
  -3  -2  -1  199.08    6.10
  -3  -2  -1  204.48    5.90
   3   2   1  205.68    6.70
   3   2   1  218.08    6.50
  -4  -2  -1   11.00    1.80
   4   2   1   13.30    2.10
   4   2   1   15.00    2.30
  -5  -2  -1    0.70    1.70
  -5  -2  -1   -1.60    1.50
   5   2   1    6.80    2.40
  -5   3   1   11.90    2.60
   4  -3  -1    1.40    1.10
   4  -3  -1   -1.70    1.30
  -4   3   1    2.10    1.30
  -4   3   1    0.00    1.30
  -4   3   1    1.30    1.30
  -4   3   1    0.40    1.00
   3  -3  -1    9.40    1.30
   3  -3  -1    8.00    1.50
   3  -3  -1    6.10    1.30
  -3   3   1    7.90    1.40
   2  -3  -1  391.66   10.10
   2  -3  -1  372.76    9.60
   2  -3  -1  387.46   10.40
  -2   3   1  377.66    9.90
   1  -3  -1   68.89    2.30
   1  -3  -1   71.19    2.50
   1  -3  -1   67.19    1.80
  -1   3   1   66.09    1.80
  -1   3   1   71.69    2.30
   0  -3  -1 1684.73   38.30
   0  -3  -1 1565.84   38.80
   0  -3  -1 1607.74   38.90
   0   3   1 1583.04   38.10
   0   3   1 1554.04   38.00
  -1  -3  -1    2.80    0.50
  -1  -3  -1    1.60    0.30
   1   3   1    1.40    0.30
   1   3   1    1.70    0.80
   1   3   1    1.20    0.50
  -2  -3  -1 2170.08   51.89
  -2  -3  -1 2145.79   64.19
   2   3   1 2265.87   52.59
   2   3   1 2113.69   52.09
  -3  -3  -1  466.15   12.00
  -3  -3  -1  448.86   11.40
   3   3   1  437.96   12.20
   3   3   1  445.16   12.60
  -4  -3  -1    0.00    1.40
   4   3   1    2.20    1.50
   4   3   1    1.50    1.50
  -5  -3  -1    5.90    2.00
  -5  -3  -1    2.10    2.00
   5   3   1    5.30    2.20
  -5   4   1   10.90    2.60
   4  -4  -1   77.89    4.10
  -4   4   1   69.29    3.80
  -4   4   1   80.79    3.90
   3  -4  -1  597.84   15.00
   3  -4  -1  590.84   15.50
   3  -4  -1  586.34   16.10
  -3   4   1  586.44   15.30
   2  -4  -1  328.87    8.90
   2  -4  -1  328.47    8.40
   2  -4  -1  345.67    9.40
  -2   4   1  325.47    8.80
   1  -4  -1    0.60    0.50
   1  -4  -1    0.30    0.20
   1  -4  -1    0.10    0.60
   0  -4  -1 2705.13   65.39
   0  -4  -1 2736.23   64.19
   0  -4  -1 2682.03   65.39
   0   4   1 2640.84   66.39
  -1  -4  -1  955.40   23.50
  -1  -4  -1  978.00   23.20
   1   4   1  919.91   23.50
   1   4   1 1017.00   23.10
   1   4   1  980.20   23.90
  -2  -4  -1    5.00    0.50
  -2  -4  -1    4.30    0.80
   2   4   1    9.10    1.50
   2   4   1   10.20    1.20
  -3  -4  -1   62.79    2.90
   3   4   1   67.79    3.60
   3   4   1   76.89    3.40
  -4  -4  -1    1.20    1.50
   4   4   1    1.20    1.60
   4   4   1    0.90    1.70
  -5  -4  -1   16.40    3.00
  -5  -4  -1   12.40    2.50
   5   4   1   22.20    4.90
   5   4   1   18.20    3.40
  -5   5   1    0.90    2.10
   4  -5  -1    5.20    1.90
   3  -5  -1  119.29    5.00
   3  -5  -1  108.69    4.40
  -3   5   1  122.79    4.30
   2  -5  -1  100.29    3.60
   2  -5  -1   98.79    3.90
   2  -5  -1  103.09    2.90
  -2   5   1  102.99    3.50
   1  -5  -1    0.10    0.60
   1  -5  -1    1.20    0.60
   0  -5  -1    4.50    0.70
   0  -5  -1    4.80    0.40
   0  -5  -1    4.10    0.70
   0   5   1    5.10    0.90
  -1  -5  -1  117.89    3.60
  -1  -5  -1  119.69    3.20
   1   5   1  126.69    4.20
   1   5   1  117.29    3.60
  -2  -5  -1   36.60    1.80
   2   5   1   32.50    2.30
   2   5   1   35.60    2.00
  -3  -5  -1   82.79    3.50
   3   5   1   90.19    3.80
   3   5   1   88.39    4.40
  -4  -5  -1   73.89    3.80
  -4  -5  -1   73.89    3.70
   4   5   1   79.89    4.50
   4   5   1   90.89    4.40
  -5  -5  -1   58.09    3.80
   5   5   1   60.89    4.50
  -5   6   1   53.09    4.90
   4  -6  -1   69.79    4.20
  -4   6   1   71.49    4.00
   3  -6  -1   80.39    3.70
   3  -6  -1   75.19    4.10
  -3   6   1   86.89    3.50
   2  -6  -1   14.60    1.90
   2  -6  -1   14.30    1.60
  -2   6   1   16.00    1.50
   1  -6  -1  140.89    4.40
   1  -6  -1  138.69    4.60
  -1   6   1  136.79    4.30
   0  -6  -1 1647.44   39.10
   0  -6  -1 1620.04   38.40
   0  -6  -1 1635.94   39.10
   0   6   1 1597.24   39.30
  -1  -6  -1  117.59    3.70
  -1  -6  -1  119.09    3.30
   1   6   1  118.89    3.70
   1   6   1  120.49    4.30
  -2  -6  -1    0.10    0.70
   2   6   1   -0.30    0.80
   2   6   1    0.30    1.20
  -3  -6  -1   14.60    1.70
  -3  -6  -1   14.00    1.70
   3   6   1   14.50    1.90
   3   6   1   17.80    2.60
  -4  -6  -1   16.70    2.10
  -4  -6  -1   14.10    2.10
   4   6   1   15.30    2.60
   4   6   1   22.80    2.80
   4  -7  -1   43.70    3.80
  -4   7   1   49.70    3.60
   3  -7  -1   41.30    2.80
   3  -7  -1   38.70    3.10
  -3   7   1   38.10    2.40
   2  -7  -1  332.27    9.50
   2  -7  -1  343.37   10.10
  -2   7   1  330.97    9.30
   1  -7  -1   21.90    1.70
   1  -7  -1   22.50    1.70
  -1   7   1   24.70    1.70
   0  -7  -1  148.99    4.60
   0  -7  -1  149.09    3.90
   0  -7  -1  150.08    4.60
   0   7   1  147.89    4.90
  -1  -7  -1  156.68    4.80
  -1  -7  -1  159.18    4.50
  -1  -7  -1  156.08    4.40
   1   7   1  158.98    5.50
  -2  -7  -1   14.90    1.50
  -2  -7  -1   16.30    1.60
   2   7   1   15.40    2.20
   2   7   1   14.10    1.60
  -3  -7  -1   65.19    3.10
  -3  -7  -1   75.19    3.40
   3   7   1   68.69    4.10
   3   7   1   77.19    3.80
  -4  -7  -1    8.10    1.80
  -4  -7  -1    8.10    1.80
   4   7   1    8.70    2.60
   4  -8  -1   18.70    3.00
  -4   8   1   27.20    3.40
   3  -8  -1    0.60    1.60
   3  -8  -1   -0.20    1.30
  -3   8   1    1.30    1.40
   2  -8  -1  330.87    9.90
   2  -8  -1  342.27   10.40
  -2   8   1  350.06    9.70
   1  -8  -1   60.19    2.80
   1  -8  -1   61.69    3.00
  -1   8   1   66.69    3.00
   0  -8  -1   17.80    1.50
   0  -8  -1   16.60    1.50
   0  -8  -1   17.60    0.90
   0   8   1   19.70    2.00
  -1  -8  -1   83.39    3.20
  -1  -8  -1   82.89    2.80
  -1  -8  -1   82.29    2.70
   1   8   1   74.09    3.70
  -2  -8  -1   -1.20    0.80
  -2  -8  -1    1.80    0.90
   2   8   1   -0.10    1.40
  -3  -8  -1   32.70    2.30
  -3  -8  -1   28.50    2.30
   3   8   1   31.00    3.20
  -4  -8  -1    9.00    2.00
  -4  -8  -1    7.60    2.00
   4   8   1    6.50    2.60
   4  -9  -1   33.10    3.60
  -4   9   1   40.70    3.70
   3  -9  -1   53.89    4.00
   3  -9  -1   48.80    3.60
  -3   9   1   55.89    3.60
   2  -9  -1    6.30    1.80
   2  -9  -1    5.70    1.50
  -2   9   1    4.20    1.40
   1  -9  -1   31.30    2.40
   1  -9  -1   33.20    2.30
  -1   9   1   36.10    2.60
   0  -9  -1    1.60    1.00
   0  -9  -1    1.70    1.00
   0   9   1    1.80    1.40
  -1  -9  -1   71.09    2.60
  -1  -9  -1   70.09    3.10
   1   9   1   71.69    3.80
  -2  -9  -1   48.10    2.50
  -2  -9  -1   50.39    2.70
   2   9   1   49.90    3.60
  -3  -9  -1   12.50    1.90
  -3  -9  -1   13.70    2.00
   3   9   1   11.80    2.60
  -4  -9  -1   -1.10    1.60
  -4  -9  -1   -0.20    1.40
   4   9   1    1.80    2.50
   4 -10  -1   -1.00    2.40
   3 -10  -1   14.90    3.00
   3 -10  -1   18.50    2.70
  -3  10   1   28.20    3.00
   2 -10  -1   18.30    2.40
   2 -10  -1   18.70    2.70
  -2  10   1   15.80    2.10
   1 -10  -1    7.30    1.50
   1 -10  -1   11.00    2.00
  -1  10   1   12.80    2.10
   0 -10  -1   28.10    2.10
   0 -10  -1   26.60    2.10
   0  10   1   32.00    3.00
  -1 -10  -1   89.59    3.80
   1  10   1   85.79    4.40
  -2 -10  -1    1.00    1.20
  -2 -10  -1    0.70    0.90
   2  10   1    0.20    1.70
  -3 -10  -1    0.80    1.20
  -3 -10  -1    1.10    1.50
   3  10   1    1.50    2.10
   3 -11  -1    6.20    2.30
   3 -11  -1    4.20    2.50
  -3  11   1    9.40    2.50
   2 -11  -1    0.60    1.40
   2 -11  -1    0.40    1.80
  -2  11   1   -0.30    1.60
   1 -11  -1   26.10    2.70
   1 -11  -1   24.80    2.60
  -1  11   1   24.60    2.70
   0 -11  -1    6.00    1.40
   0 -11  -1    4.90    1.50
   0  11   1    5.20    2.00
  -1 -11  -1    7.50    1.60
   1  11   1    3.30    2.00
  -2 -11  -1    9.20    1.80
  -2 -11  -1    7.80    1.60
   2  11   1    9.50    2.50
  -3 -11  -1    0.40    1.60
  -3 -11  -1    2.30    1.50
   3  11   1    0.50    2.10
   3 -12  -1    6.40    2.20
   3 -12  -1    4.10    2.70
  -3  12   1   12.90    2.90
   2 -12  -1   -3.10    1.60
   2 -12  -1    1.50    1.60
  -2  12   1    3.00    2.00
   1 -12  -1   18.60    2.40
   1 -12  -1   19.90    2.70
  -1  12   1   16.80    2.80
   0 -12  -1   94.89    4.30
   0  12   1   89.69    4.90
  -1 -12  -1   23.70    2.60
   1  12   1   19.70    3.10
  -2 -12  -1   13.00    2.20
   2  12   1    7.90    2.60
  -3 -12  -1   49.00    3.70
   3  12   1   43.60    5.50
   2 -13  -1    6.60    2.30
   2 -13  -1    4.90    2.30
  -2  13   1   13.10    2.60
   1 -13  -1    5.70    1.90
   1 -13  -1    4.10    2.10
  -1  13   1    1.50    2.50
  -1  13   1   10.90    2.10
   0 -13  -1    5.20    1.80
   0  13   1    2.70    2.30
  -1 -13  -1   33.00    3.00
   1  13   1   29.40    3.80
  -2 -13  -1    5.30    1.90
   2  13   1    7.20    2.80
  -2  14   1   60.79    4.40
   1 -14  -1    3.20    1.80
  -1  14   1   -2.60    2.50
   0 -14  -1    5.20    1.90
   0  14   1   -1.80    2.20
  -1 -14  -1   36.00    3.70
   1  14   1   27.70    4.20
   0  15   1   -0.30    2.80
   1  15  -2    8.30    3.50
   1  14  -2   30.50    3.90
  -1 -14   2   39.30    3.70
   0  14  -2   -0.20    2.00
   0 -14   2    0.50    1.50
   1 -14   2   30.30    3.40
  -2  14  -2   78.39    5.50
   2  13  -2   40.60    4.30
  -2 -13   2   44.00    3.40
   1  13  -2   30.40    3.70
  -1 -13   2   34.00    3.10
   0  13  -2   -0.40    2.10
   0 -13   2    2.20    1.50
  -1  13  -2    0.20    1.60
   1 -13   2    0.90    1.50
  -2  13  -2   49.99    4.10
   2 -13   2   41.00    3.70
   3  12  -2   20.40    3.70
  -3 -12   2   16.70    2.50
  -3 -12   2   18.10    2.50
   2  12  -2    1.60    2.50
  -2 -12   2    0.70    1.40
   1  12  -2    2.30    2.00
  -1 -12   2    3.50    1.60
   0  12  -2   10.10    2.30
   0 -12   2   14.40    2.30
  -1  12  -2   20.50    2.70
  -1  12  -2   15.40    2.60
   1 -12   2   22.80    2.70
  -2  12  -2    9.40    2.50
   2 -12   2    9.70    2.30
  -3  12  -2    4.90    2.90
   3 -12   2    2.50    2.20
   3  11  -2    4.90    2.40
  -3 -11   2    1.30    1.50
  -3 -11   2    1.70    1.30
   2  11  -2   39.90    3.70
  -2 -11   2   38.40    2.80
   1  11  -2   21.80    2.90
  -1 -11   2   26.50    2.30
   0  11  -2  202.48    7.30
   0  11  -2  205.38    6.50
   0 -11   2  205.88    6.90
  -1  11  -2   44.40    3.00
  -1  11  -2   38.70    3.20
   1 -11   2   41.40    2.90
  -2  11  -2    8.70    2.20
   2 -11   2    4.00    1.70
  -3  11  -2   36.30    3.80
   3 -11   2   35.20    3.80
  -4 -10   2   22.70    2.70
   3  10  -2   62.09    4.50
  -3 -10   2   59.59    3.40
  -3 -10   2   62.79    3.40
   2  10  -2   -0.40    1.60
  -2 -10   2    0.80    1.10
  -2 -10   2   -0.20    1.00
   1  10  -2   15.20    2.40
  -1 -10   2   15.20    1.40
  -1 -10   2   14.30    1.80
   0  10  -2    5.20    1.40
   0  10  -2    8.70    1.90
   0 -10   2    9.40    1.60
  -1  10  -2    0.80    1.60
  -1  10  -2    5.00    1.70
   1 -10   2    2.60    1.40
   1 -10   2    3.30    1.40
  -2  10  -2    4.40    1.80
   2 -10   2    2.60    1.50
  -3  10  -2   24.10    3.20
   3 -10   2   16.80    2.70
   4   9  -2    5.00    2.40
  -4  -9   2    4.60    1.80
  -4  -9   2    6.30    1.80
   3   9  -2   48.00    3.90
  -3  -9   2   56.69    3.20
  -3  -9   2   48.40    2.90
   2   9  -2   24.90    3.00
  -2  -9   2   26.00    1.90
  -2  -9   2   26.50    2.10
   1   9  -2   -0.80    1.30
  -1  -9   2    0.00    0.90
  -1  -9   2    1.00    0.70
   0   9  -2   21.20    2.00
   0   9  -2   29.60    2.40
   0  -9   2   29.20    2.00
   0  -9   2   29.20    1.40
  -1   9  -2   10.30    1.90
  -1   9  -2   11.50    1.80
   1  -9   2    8.80    1.70
   1  -9   2    9.90    1.60
  -2   9  -2  116.69    5.80
  -2   9  -2  124.39    5.10
   2  -9   2  118.89    4.90
   2  -9   2  120.39    5.30
  -3   9  -2    4.70    2.00
   3  -9   2    0.70    1.60
  -4   9  -2    0.80    2.60
   4  -9   2   -2.60    2.20
   4   8  -2    5.70    2.50
  -4  -8   2    1.40    1.40
  -4  -8   2    1.50    1.50
   3   8  -2   10.50    2.50
  -3  -8   2    9.20    1.70
  -3  -8   2    8.90    1.60
   2   8  -2   57.09    3.60
  -2  -8   2   65.19    2.90
  -2  -8   2   62.39    2.80
   1   8  -2  134.29    4.00
   1   8  -2  124.79    4.90
  -1  -8   2  125.09    4.30
  -1  -8   2  134.99    4.10
   0   8  -2  199.08    5.80
   0   8  -2  189.28    6.10
   0  -8   2  184.68    5.90
   0  -8   2  192.88    5.90
   0  -8   2  198.08    5.20
  -1   8  -2   21.60    2.30
  -1   8  -2   20.50    1.80
   1  -8   2   18.50    1.90
   1  -8   2   20.00    1.70
  -2   8  -2   55.19    2.70
  -2   8  -2   52.69    3.20
   2  -8   2   56.59    3.10
   2  -8   2   52.49    3.30
  -3   8  -2    3.10    1.70
   3  -8   2    0.60    1.60
  -4   8  -2    9.60    2.70
   4  -8   2    4.30    2.10
   4   7  -2    6.20    2.20
  -4  -7   2    7.70    1.90
  -4  -7   2    9.60    1.90
   3   7  -2    1.10    1.50
  -3  -7   2    1.30    1.10
  -3  -7   2    0.80    1.10
   2   7  -2   22.40    2.40
  -2  -7   2   22.30    1.60
  -2  -7   2   20.80    1.60
   1   7  -2   55.29    2.90
   1   7  -2   55.79    1.90
  -1  -7   2   57.79    2.40
   0   7  -2  171.98    5.50
   0   7  -2  176.38    5.10
   0  -7   2  174.38    5.30
   0  -7   2  176.78    4.70
   0  -7   2  173.78    5.30
  -1   7  -2    7.50    1.30
  -1   7  -2    8.40    1.20
   1  -7   2    6.90    0.60
   1  -7   2    7.40    1.20
   1  -7   2    7.90    1.50
  -2   7  -2   40.10    2.70
  -2   7  -2   39.00    2.00
   2  -7   2   42.10    2.50
   2  -7   2   37.00    2.70
  -3   7  -2   39.70    3.10
   3  -7   2   44.10    3.00
  -4   7  -2    1.00    1.90
   4  -7   2    0.10    1.70
   4   6  -2  151.08    6.80
  -4  -6   2  153.88    5.40
  -4  -6   2  159.08    5.80
   3   6  -2    7.10    1.90
  -3  -6   2    5.60    1.30
  -3  -6   2    4.20    1.10
   2   6  -2   22.10    2.20
  -2  -6   2   24.60    1.60
  -2  -6   2   23.50    1.50
   1   6  -2  769.12   20.10
   1   6  -2  806.92   18.90
  -1  -6   2  803.02   19.40
  -1  -6   2  779.02   19.50
   0   6  -2  196.98    5.80
   0   6  -2  198.68    5.50
   0  -6   2  200.88    5.20
   0  -6   2  191.68    5.60
   0  -6   2  195.78    5.60
  -1   6  -2  211.98    5.90
  -1   6  -2  218.78    6.30
   1  -6   2  211.88    5.40
   1  -6   2  209.88    6.40
   1  -6   2  209.98    6.20
  -2   6  -2   44.20    2.60
  -2   6  -2   44.10    1.90
   2  -6   2   45.00    2.50
   2  -6   2   45.80    1.70
   2  -6   2   43.60    2.70
  -3   6  -2   20.00    2.50
   3  -6   2   24.50    2.50
  -4   6  -2   54.99    4.10
   4  -6   2   52.29    3.80
   5   5  -2    8.00    2.50
   4   5  -2   30.60    3.20
  -4  -5   2   26.30    2.40
  -4  -5   2   23.40    2.50
   3   5  -2   36.50    2.90
  -3  -5   2   35.20    2.10
  -3  -5   2   38.40    2.30
   2   5  -2   30.60    2.30
  -2  -5   2   28.70    1.60
  -2  -5   2   28.20    1.50
   1   5  -2   19.50    1.60
   1   5  -2   19.60    0.80
   1   5  -2   18.00    0.70
  -1  -5   2   19.30    1.10
  -1  -5   2   18.80    1.20
   0   5  -2  245.58    6.60
   0   5  -2  208.78    6.20
   0  -5   2  249.38    6.10
   0  -5   2  242.88    6.50
   0  -5   2  245.58    6.50
  -1   5  -2  560.34   14.10
  -1   5  -2  588.04   14.60
   1  -5   2  554.24   14.70
   1  -5   2  583.14   14.50
   1  -5   2  560.64   13.80
  -2   5  -2   24.30    1.90
  -2   5  -2   23.70    1.30
   2  -5   2   25.40    2.00
   2  -5   2   27.10    1.80
   2  -5   2   25.50    1.30
  -3   5  -2   19.60    1.60
  -3   5  -2   22.80    2.60
   3  -5   2   19.60    2.20
   3  -5   2   21.10    1.70
  -4   5  -2   42.50    3.40
   4  -5   2   44.70    3.70
  -5   5  -2    3.70    2.70
  -5   5  -2    1.30    1.90
   5  -5   2    1.70    2.80
   5   4  -2    8.60    2.70
  -5  -4   2    7.30    2.30
   4   4  -2    3.90    1.90
  -4  -4   2    1.60    1.20
  -4  -4   2    2.20    1.30
   3   4  -2   91.29    3.90
   3   4  -2   88.59    4.20
  -3  -4   2   92.79    3.60
  -3  -4   2   92.19    3.30
   2   4  -2  949.31   24.10
  -2  -4   2  941.81   23.20
  -2  -4   2  964.30   23.40
   1   4  -2   21.20    0.60
   1   4  -2   18.90    0.60
   1   4  -2   20.50    1.50
  -1  -4   2   21.40    1.10
  -1  -4   2   23.30    1.10
   0   4  -2  342.27    8.80
   0  -4   2  349.96    8.50
   0  -4   2  335.97    8.70
   0  -4   2  341.77    8.70
  -1   4  -2  320.37    8.60
  -1   4  -2  316.67    8.20
   1  -4   2  325.87    8.00
   1  -4   2  324.87    8.80
   1  -4   2  334.97    8.60
  -2   4  -2  362.06    9.50
  -2   4  -2  371.66   10.20
   2  -4   2  370.96   10.50
   2  -4   2  378.16    9.50
   2  -4   2  379.76   10.10
  -3   4  -2   59.59    2.60
  -3   4  -2   58.49    3.20
   3  -4   2   58.69    3.10
   3  -4   2   59.39    2.60
  -4   4  -2    6.00    2.00
   4  -4   2    6.10    2.00
  -5   4  -2    4.70    2.80
  -5   4  -2    6.30    2.00
   5   3  -2    7.00    2.40
  -5  -3   2    1.00    1.70
   4   3  -2    1.60    1.50
  -4  -3   2    0.90    1.20
  -4  -3   2    1.50    1.20
   3   3  -2  196.68    6.40
   3   3  -2  197.08    6.70
  -3  -3   2  202.18    5.80
  -3  -3   2  200.88    6.00
   2   3  -2  218.38    6.70
   2   3  -2  217.38    6.30
  -2  -3   2  215.98    5.30
  -2  -3   2  218.58    5.90
  -2  -3   2  229.38    6.10
  -2  -3   2  213.38    5.40
   1   3  -2  292.67    8.00
  -1  -3   2  304.57    7.60
  -1  -3   2  300.47    7.60
   0   3  -2  479.25   11.50
   0  -3   2  456.85   11.50
  -1   3  -2   41.60    1.40
  -1   3  -2   41.40    1.80
   1  -3   2   43.20    1.90
   1  -3   2   44.30    1.40
   1  -3   2   43.10    1.70
  -2   3  -2  161.68    5.30
  -2   3  -2  167.98    4.80
   2  -3   2  187.08    5.00
   2  -3   2  193.28    5.50
  -3   3  -2   34.50    2.00
   3  -3   2   49.70    2.70
  -4   3  -2   23.80    2.30
  -4   3  -2   30.90    3.20
   4  -3   2   27.70    2.50
   4  -3   2   26.20    2.90
  -5   3  -2   -0.10    1.80
   5   2  -2    4.50    2.30
  -5  -2   2    0.40    1.70
   4   2  -2   31.50    3.00
  -4  -2   2   29.20    2.30
  -4  -2   2   28.70    2.30
   3   2  -2   97.69    4.10
   3   2  -2   98.29    3.80
  -3  -2   2   99.69    3.20
  -3  -2   2  101.19    3.60
  -3  -2   2   99.89    3.40
   2   2  -2    7.10    0.80
   2   2  -2    7.10    1.30
   2   2  -2    4.50    1.00
  -2  -2   2    9.50    0.90
  -2  -2   2    7.10    0.90
   1   2  -2  288.87    7.60
   1   2  -2  284.87    6.80
  -1  -2   2  285.87    7.10
  -1  -2   2  287.87    7.20
  -1  -2   2  276.77    6.80
   0   2  -2   49.99    1.50
   0   2  -2   47.80    1.50
   0  -2   2   45.70    1.50
   0  -2   2   47.70    1.40
  -1   2  -2  247.28    6.40
  -1   2  -2  251.17    6.70
  -1   2  -2  252.27    6.20
   1  -2   2  264.47    6.70
  -2   2  -2    6.60    1.10
  -3   2  -2   14.60    1.90
   3  -2   2   25.30    1.80
   3  -2   2   15.40    1.80
   3  -2   2   17.00    1.50
  -4   2  -2   16.50    2.20
  -4   2  -2   16.40    2.10
   4  -2   2   17.80    2.20
   4  -2   2   16.90    2.50
  -5   2  -2    1.70    2.10
   5  -2   2    3.80    2.20
   5   1  -2   12.70    2.70
  -5  -1   2    9.80    2.00
   4   1  -2   22.50    2.40
   4   1  -2   22.50    2.60
  -4  -1   2   21.90    2.10
  -4  -1   2   23.50    2.30
   3   1  -2    0.60    1.00
   3   1  -2    1.00    1.00
  -3  -1   2    1.20    0.80
  -3  -1   2    2.00    0.80
  -3  -1   2    0.50    0.70
   2   1  -2  421.26   11.10
   2   1  -2  417.16   10.80
   2   1  -2  426.86   10.50
  -2  -1   2  407.26   10.60
  -2  -1   2  417.56   10.50
   1   1  -2 2084.19   47.60
   1   1  -2 1927.11   46.80
  -1  -1   2 1931.91   47.00
  -1  -1   2 1898.61   46.80
  -1  -1   2 1878.61   46.20
   0   1  -2 2704.63   63.99
   0   1  -2 2700.93   64.59
   0   1  -2 2633.74   63.99
   0   1  -2 2689.43   64.59
   0  -1   2 2833.72   63.99
   0  -1   2 2651.73   64.09
   0  -1   2 2646.34   79.29
   0  -1   2 2548.15   63.99
  -1   1  -2  619.04   15.60
  -1   1  -2  619.34   15.30
   1  -1   2  647.44   15.60
   1  -1   2  646.14   15.50
   1  -1   2  661.13   15.30
  -2   1  -2   32.50    1.80
   2  -1   2   37.70    1.70
   2  -1   2   38.80    1.70
   2  -1   2   40.70    2.00
  -3   1  -2  195.08    5.90
  -3   1  -2  192.68    6.00
   3  -1   2  200.08    5.90
   3  -1   2  198.68    6.20
   3  -1   2  191.68    5.90
  -4   1  -2   74.79    3.70
  -4   1  -2   76.59    3.80
   4  -1   2   73.09    3.60
  -5   1  -2   34.90    3.40
   5  -1   2   35.40    3.50
  -5   0   2    0.20    1.40
   4   0  -2   12.10    2.00
   4   0  -2   12.40    2.00
  -4   0   2   15.10    2.20
  -4   0   2   12.90    1.70
  -4   0   2   13.60    1.70
   3   0  -2   -0.80    0.70
   3   0  -2   -0.10    0.80
   3   0  -2   -0.90    0.80
  -3   0   2    0.40    0.70
  -3   0   2    1.10    0.80
  -3   0   2    0.10    0.80
   2   0  -2   25.50    1.40
   2   0  -2   19.90    1.60
   2   0  -2   21.80    1.30
  -2   0   2   22.30    1.10
  -1   0   2    0.30    0.40
   0   0  -2   39.70    1.10
   0   0  -2   40.20    1.20
   0   0  -2   41.30    1.10
   0   0   2   39.50    1.20
   0   0   2   38.40    1.10
   0   0   2   41.30    1.10
  -1   0  -2    0.70    0.40
  -2   0  -2  147.09    4.40
  -2   0  -2  145.69    4.40
   2   0   2  145.09    4.40
   2   0   2  154.18    4.50
   2   0   2  160.28    4.70
  -3   0  -2    0.70    1.00
  -3   0  -2    0.40    1.00
   3   0   2    6.20    1.10
   3   0   2    4.10    1.00
  -4   0  -2    0.50    1.50
  -4   0  -2    4.80    1.50
   4   0   2    4.60    1.50
   4   0   2    2.90    1.50
  -5   0  -2    1.10    2.00
   5   0   2    2.70    1.90
  -5   1   2   13.20    2.20
   4  -1  -2   23.80    2.40
   4  -1  -2   23.00    2.50
  -4   1   2   21.40    2.10
  -4   1   2   22.60    2.10
  -4   1   2   24.00    2.10
   3  -1  -2    3.10    1.00
   3  -1  -2    0.50    0.90
   3  -1  -2    0.80    0.90
  -3   1   2    2.40    0.80
  -3   1   2    0.90    0.80
   2  -1  -2  421.66   10.90
   2  -1  -2  418.56   10.90
   2  -1  -2  414.06   10.60
   1  -1  -2 1986.60   47.70
   1  -1  -2 2012.10   48.80
   1  -1  -2 2024.50   48.70
  -1   1   2 1890.41   47.50
  -1   1   2 2012.90   49.20
   0  -1  -2 2538.85   64.19
   0  -1  -2 2685.73   64.89
   0  -1  -2 2682.33   64.29
   0   1   2 2675.93   64.99
   0   1   2 2717.13   64.29
   0   1   2 2707.43   64.99
   0   1   2 2849.71   64.29
  -1  -1  -2  615.54   15.10
  -1  -1  -2  619.64   15.20
   1   1   2  641.34   15.30
   1   1   2  629.74   15.30
  -2  -1  -2   36.50    1.70
  -2  -1  -2   34.00    1.70
   2   1   2   39.00    1.80
  -3  -1  -2  202.38    6.00
  -3  -1  -2  206.88    6.10
   3   1   2  188.98    6.10
  -4  -1  -2   76.59    3.60
   4   1   2   75.89    3.80
   4   1   2   78.59    3.90
  -5  -1  -2   37.60    3.50
  -5  -1  -2   33.50    3.00
   5   1   2   32.40    3.40
   4  -2  -2   25.60    2.30
   4  -2  -2   22.10    2.10
  -4   2   2   27.20    2.10
  -4   2   2   29.80    2.30
  -4   2   2   31.00    2.70
  -4   2   2   29.90    2.30
   3  -2  -2   93.59    3.80
   3  -2  -2   93.49    3.70
   3  -2  -2  100.29    3.80
  -3   2   2   97.09    3.30
  -3   2   2  103.09    3.80
   2  -2  -2    8.10    1.10
   2  -2  -2    7.90    1.00
   2  -2  -2    3.60    0.70
   2  -2  -2    5.50    0.90
  -2   2   2    6.40    0.90
   1  -2  -2  283.27    7.30
  -1   2   2  284.37    7.30
  -1   2   2  277.07    6.90
   0  -2  -2   45.50    1.50
   0  -2  -2   50.19    1.40
   0  -2  -2   47.90    1.40
   0   2   2   51.19    1.40
   0   2   2   50.09    1.60
  -1  -2  -2  258.37    6.50
  -1  -2  -2  252.27    6.30
   1   2   2  242.38    6.50
   1   2   2  257.77    6.70
  -2  -2  -2    9.00    1.00
  -2  -2  -2    8.20    1.00
  -3  -2  -2   14.20    1.60
  -3  -2  -2   13.80    1.60
   3   2   2   19.30    2.00
  -4  -2  -2   16.00    2.10
   4   2   2   15.10    2.30
   4   2   2   16.80    2.30
  -5  -2  -2    5.00    2.10
  -5  -2  -2   -0.60    1.80
   5   2   2    3.00    2.10
   4  -3  -2    2.00    1.60
  -4   3   2    0.20    1.20
  -4   3   2    3.00    1.50
  -4   3   2    3.20    1.20
  -4   3   2    2.10    1.50
   3  -3  -2  200.28    6.60
   3  -3  -2  204.98    5.90
   3  -3  -2  206.88    6.30
  -3   3   2  202.78    5.70
  -3   3   2  201.38    6.30
   2  -3  -2  224.38    6.60
   2  -3  -2  224.38    6.20
   2  -3  -2  211.78    5.80
  -2   3   2  224.38    6.30
   1  -3  -2  320.97    7.80
   1  -3  -2  309.57    8.10
  -1   3   2  300.07    7.90
  -1   3   2  298.67    7.40
  -1   3   2  301.27    7.30
   0  -3  -2  480.35   12.00
   0  -3  -2  516.15   11.80
   0  -3  -2  486.05   12.00
   0   3   2  482.85   12.20
   0   3   2  492.45   11.80
  -1  -3  -2   44.10    1.60
  -1  -3  -2   42.00    1.40
   1   3   2   43.80    1.90
   1   3   2   38.80    1.60
  -2  -3  -2  154.48    4.60
  -2  -3  -2  163.98    5.00
   2   3   2  193.58    5.30
   2   3   2  188.58    5.60
  -3  -3  -2   34.60    1.90
  -3  -3  -2   39.70    2.30
   3   3   2   46.60    2.90
   3   3   2   47.80    2.60
  -4  -3  -2   24.90    2.50
   4   3   2   29.70    2.90
   4   3   2   29.10    2.90
  -5  -3  -2    0.10    1.70
  -5  -3  -2    1.80    1.70
   5   3   2    2.30    2.30
  -5   4   2    9.60    2.70
   4  -4  -2    1.10    2.00
   4  -4  -2    3.40    1.70
  -4   4   2    4.10    1.50
  -4   4   2    2.70    1.50
   3  -4  -2   95.99    3.40
   3  -4  -2   95.89    3.80
   3  -4  -2  105.39    4.40
  -3   4   2   95.89    3.80
  -3   4   2   91.99    3.10
   2  -4  -2  957.40   23.00
   2  -4  -2  941.41   23.50
   2  -4  -2  916.01   22.50
  -2   4   2  916.31   23.00
  -2   4   2  938.31   22.40
   1  -4  -2   21.30    1.20
   1  -4  -2   18.80    1.30
  -1   4   2   26.80    1.30
   0  -4  -2  347.97    8.90
   0  -4  -2  348.27    8.80
   0   4   2  354.86    8.50
   0   4   2  347.67    9.10
  -1  -4  -2  308.57    8.00
  -1  -4  -2  327.97    8.40
   1   4   2  346.07    8.90
   1   4   2  323.27    8.40
  -2  -4  -2  354.46    9.40
  -2  -4  -2  354.56    8.80
   2   4   2  350.86    9.60
   2   4   2  372.86   10.10
  -3  -4  -2   60.79    2.80
   3   4   2   60.89    3.00
   3   4   2   54.19    3.30
  -4  -4  -2    6.60    1.70
   4   4   2    8.90    2.20
   4   4   2    9.00    2.00
  -5  -4  -2    4.40    2.00
  -5   5   2   10.00    2.50
   4  -5  -2   25.90    2.80
   4  -5  -2   29.90    3.50
  -4   5   2   25.10    3.20
  -4   5   2   28.60    2.90
   3  -5  -2   37.60    2.50
   3  -5  -2   44.10    3.10
  -3   5   2   42.40    2.50
  -3   5   2   38.20    1.80
   2  -5  -2   31.50    1.90
   2  -5  -2   29.60    2.00
  -2   5   2   28.80    1.70
  -2   5   2   29.20    1.10
   1  -5  -2   20.90    1.30
   1  -5  -2   19.80    1.40
  -1   5   2   19.50    1.30
   0  -5  -2  249.28    6.50
   0  -5  -2  242.18    6.60
   0   5   2  247.38    6.10
   0   5   2  242.58    6.80
  -1  -5  -2  559.84   13.90
  -1  -5  -2  564.64   13.60
   1   5   2  577.24   14.50
   1   5   2  524.85   13.80
  -2  -5  -2   24.10    0.90
  -2  -5  -2   24.80    1.50
   2   5   2   21.90    2.00
   2   5   2   25.00    1.80
  -3  -5  -2   18.80    1.90
   3   5   2   18.60    2.00
   3   5   2   18.30    2.40
  -4  -5  -2   49.40    3.30
   4   5   2   45.40    3.60
   4   5   2   60.89    3.90
  -5  -5  -2    1.70    1.90
  -5   6   2   40.40    5.00
   4  -6  -2  154.28    6.10
   4  -6  -2  150.18    6.70
  -4   6   2  156.08    6.10
   3  -6  -2    2.90    1.20
   3  -6  -2    4.90    1.60
  -3   6   2    5.60    1.40
   2  -6  -2   20.90    1.90
   2  -6  -2   25.20    1.90
  -2   6   2   25.30    1.70
  -2   6   2   22.10    1.00
   1  -6  -2  826.02   20.30
   1  -6  -2  801.32   20.50
  -1   6   2  809.82   20.30
   0  -6  -2  199.58    5.70
   0  -6  -2  198.48    5.70
   0  -6  -2  198.58    5.10
   0   6   2  206.98    6.00
  -1  -6  -2  211.58    5.90
  -1  -6  -2  207.18    5.50
   1   6   2  209.68    6.50
   1   6   2  203.08    5.80
  -2  -6  -2   46.50    2.20
   2   6   2   41.50    2.70
   2   6   2   44.10    2.30
  -3  -6  -2   19.40    1.80
   3   6   2   21.10    2.60
   3   6   2   19.60    2.10
  -4  -6  -2   53.79    3.20
  -4  -6  -2   50.29    3.40
   4   6   2   60.99    3.80
   4   6   2   47.20    3.80
   4  -7  -2    9.60    2.70
   4  -7  -2    2.80    2.00
  -4   7   2    8.00    2.00
   3  -7  -2    1.90    1.50
   3  -7  -2    0.60    1.30
  -3   7   2    1.10    1.10
   2  -7  -2   23.60    2.10
   2  -7  -2   20.90    2.10
  -2   7   2   27.80    2.00
   1  -7  -2   56.49    2.50
   1  -7  -2   54.59    2.60
  -1   7   2   54.99    2.60
   0  -7  -2  177.98    5.30
   0  -7  -2  178.68    4.60
   0  -7  -2  177.08    5.30
   0   7   2  177.38    5.60
  -1  -7  -2    8.40    0.90
  -1  -7  -2    7.30    0.90
  -1  -7  -2    7.60    1.10
   1   7   2    8.10    1.50
   1   7   2    7.60    1.00
  -2  -7  -2   41.00    2.10
   2   7   2   37.60    2.80
   2   7   2   35.90    2.20
  -3  -7  -2   42.50    2.50
  -3  -7  -2   42.50    2.70
   3   7   2   38.80    2.70
   3   7   2   40.30    3.30
  -4  -7  -2   -1.40    1.30
  -4  -7  -2    1.90    1.60
   4   7   2    2.50    1.80
   4   7   2    1.20    2.10
   4  -8  -2    2.80    2.30
   4  -8  -2    1.60    2.00
  -4   8   2    8.50    2.20
   3  -8  -2    7.50    1.90
   3  -8  -2   10.40    2.30
  -3   8   2   11.00    1.80
   2  -8  -2   64.79    3.50
   2  -8  -2   64.69    3.20
  -2   8   2   67.19    3.10
   1  -8  -2  130.49    4.80
   1  -8  -2  132.69    4.60
  -1   8   2  135.59    4.70
   0  -8  -2  183.58    5.80
   0  -8  -2  197.68    5.90
   0  -8  -2  190.38    5.00
   0   8   2  200.38    6.30
  -1  -8  -2   21.40    1.60
  -1  -8  -2   19.80    1.30
  -1  -8  -2   21.50    1.30
   1   8   2   21.30    2.30
  -2  -8  -2   53.29    2.60
  -2  -8  -2   51.09    2.40
   2   8   2   53.19    2.70
   2   8   2   49.60    3.40
  -3  -8  -2    0.10    1.10
  -3  -8  -2   -0.10    1.00
   3   8   2    0.80    1.70
   3   8   2    0.70    1.40
  -4  -8  -2    6.50    1.80
  -4  -8  -2    4.50    1.70
   4   8   2   11.40    3.10
   4  -9  -2    2.00    2.30
   4  -9  -2    2.50    2.60
  -4   9   2    9.60    2.40
   3  -9  -2   53.19    3.90
   3  -9  -2   49.00    3.30
   2  -9  -2   24.20    2.30
   2  -9  -2   24.60    2.50
  -2   9   2   26.40    2.20
   1  -9  -2   -0.80    0.80
   1  -9  -2   -1.30    1.00
  -1   9   2   -0.10    1.20
   0  -9  -2   29.70    2.00
   0  -9  -2   29.10    2.00
   0   9   2   25.50    2.40
  -1  -9  -2    9.60    1.10
  -1  -9  -2   10.10    1.40
  -1  -9  -2   10.90    1.30
   1   9   2   10.80    2.10
  -2  -9  -2  118.09    4.10
  -2  -9  -2  117.19    4.50
   2   9   2  115.39    5.30
  -3  -9  -2    2.60    1.40
  -3  -9  -2    2.20    1.50
   3   9   2    1.90    1.90
  -4  -9  -2    2.20    1.60
  -4  -9  -2   -0.30    1.50
   4   9   2    2.60    2.50
   4 -10  -2   18.30    3.70
   3 -10  -2   63.59    4.40
   3 -10  -2   56.19    3.70
   2 -10  -2    0.80    1.30
   2 -10  -2   -1.10    1.40
  -2  10   2    0.20    1.20
   1 -10  -2   15.20    1.90
   1 -10  -2   11.30    1.90
  -1  10   2   15.50    2.20
   0 -10  -2    9.80    1.60
   0 -10  -2    8.50    1.50
   0  10   2    9.00    2.10
  -1 -10  -2    3.70    1.20
   1  10   2    0.60    1.60
  -2 -10  -2    4.70    1.40
   2  10   2    4.10    2.00
  -3 -10  -2   17.50    2.10
  -3 -10  -2   18.70    2.30
   3  10   2   16.20    3.00
   3 -11  -2    2.00    1.80
   3 -11  -2    2.10    2.20
   2 -11  -2   38.70    3.20
   2 -11  -2   40.10    3.60
  -2  11   2   36.10    3.20
   1 -11  -2   26.60    2.50
   1 -11  -2   27.80    2.40
  -1  11   2   32.80    3.20
   0 -11  -2  201.88    6.70
   0 -11  -2  196.08    6.50
   0  11   2  203.68    7.30
  -1 -11  -2   42.60    2.80
   1  11   2   40.10    3.80
  -2 -11  -2    6.30    1.70
   2  11   2    5.50    2.20
  -3 -11  -2   31.20    2.80
  -3 -11  -2   28.90    2.70
   3  11   2   25.30    3.60
   3 -12  -2   18.30    3.50
   3 -12  -2   17.00    2.80
  -3  12   2   22.50    3.30
   2 -12  -2    0.20    1.70
   2 -12  -2   -1.20    1.70
  -2  12   2   -3.40    1.70
   1 -12  -2    2.00    1.60
   1 -12  -2    3.40    1.70
  -1  12   2    0.30    1.80
   0 -12  -2   13.20    2.10
   0  12   2   13.40    2.90
  -1 -12  -2   21.20    2.50
   1  12   2   19.10    3.10
  -2 -12  -2   10.50    2.00
   2  12   2    5.80    2.50
  -3 -12  -2    3.40    2.10
   2 -13  -2   40.60    3.50
   2 -13  -2   41.80    3.90
  -2  13   2   49.20    3.70
   1 -13  -2   36.70    3.30
   1 -13  -2   35.90    3.10
  -1  13   2   28.70    3.70
   0 -13  -2   -0.20    1.40
   0  13   2   -4.30    2.20
  -1 -13  -2    1.20    1.60
   1  13   2    1.60    2.30
  -2 -13  -2   43.90    3.40
   2  13   2   41.70    4.30
   2 -14  -2    1.20    2.40
  -2  14   2    8.80    2.60
   1 -14  -2   37.70    3.80
  -1  14   2   31.10    3.80
   0 -14  -2    3.20    1.90
   0  14   2   -2.00    2.60
  -1 -14  -2   38.10    3.40
   1  14   2   38.60    4.40
   0  15   2   -3.80    2.70
   1  15  -3    3.60    2.80
   1  14  -3   61.69    4.80
  -1 -14   3   66.89    4.20
   0  14  -3    0.00    2.10
   0 -14   3    1.20    1.60
   1 -14   3   10.40    2.40
  -2  14  -3    4.70    3.20
   2  13  -3   13.50    3.30
  -2 -13   3   12.10    2.30
   1  13  -3   91.19    5.30
  -1 -13   3  100.89    4.80
   0  13  -3   -0.50    2.00
   0 -13   3    2.20    1.50
  -1  13  -3   -0.10    2.00
   1 -13   3   -0.50    1.40
  -2  13  -3   27.70    3.60
   2 -13   3   29.70    3.50
   3  12  -3    9.90    3.00
  -3 -12   3    9.80    2.20
  -3 -12   3    9.60    2.00
   2  12  -3   13.30    3.00
  -2 -12   3   14.60    2.30
   1  12  -3    2.40    2.10
  -1 -12   3    2.60    1.40
   0  12  -3   36.40    3.20
   0 -12   3   39.00    2.90
  -1  12  -3    8.10    2.00
   1 -12   3    7.00    2.00
  -2  12  -3   -0.50    2.10
   2 -12   3    0.20    1.50
   3  11  -3   52.09    4.40
  -3 -11   3   41.70    3.00
  -3 -11   3   52.89    3.60
   2  11  -3    1.90    2.00
  -2 -11   3    2.00    1.40
  -2 -11   3    2.00    1.20
   1  11  -3   -0.50    1.50
  -1 -11   3    0.90    1.20
   0  11  -3   15.20    2.40
   0  11  -3   20.90    2.70
   0 -11   3   20.80    2.30
  -1  11  -3   15.10    2.40
  -1  11  -3   10.30    2.20
   1 -11   3   12.80    2.00
  -2  11  -3   11.00    2.40
   2 -11   3   10.70    2.10
  -3  11  -3    3.50    2.50
   3 -11   3    8.40    2.50
  -4 -10   3    2.80    1.80
   3  10  -3   26.70    3.60
  -3 -10   3   25.40    2.60
  -3 -10   3   33.20    2.90
   2  10  -3   29.10    3.40
  -2 -10   3   24.10    1.90
  -2 -10   3   25.40    2.20
   1  10  -3   46.00    3.30
  -1 -10   3   44.20    2.70
  -1 -10   3   47.20    2.30
   0  10  -3   57.09    3.00
   0  10  -3   59.69    3.50
   0 -10   3   57.39    3.00
  -1  10  -3  165.18    5.80
  -1  10  -3  166.08    6.00
   1 -10   3  157.68    5.80
  -2  10  -3    2.90    1.70
   2 -10   3   -1.10    1.30
  -3  10  -3    2.20    2.10
   3 -10   3    0.30    1.70
   4   9  -3   15.20    3.10
  -4  -9   3   16.20    2.60
  -4  -9   3   15.70    2.30
   3   9  -3   18.20    2.90
  -3  -9   3   17.60    2.10
  -3  -9   3   20.20    2.30
   2   9  -3    0.80    1.60
  -2  -9   3   -0.70    0.90
  -2  -9   3    1.70    1.10
   1   9  -3   68.99    3.70
  -1  -9   3   72.99    2.80
  -1  -9   3   69.79    3.20
   0   9  -3   43.00    2.90
   0   9  -3   39.70    2.40
   0  -9   3   45.50    2.50
   0  -9   3   46.20    1.80
  -1   9  -3    7.60    1.80
  -1   9  -3    5.60    1.60
   1  -9   3    5.50    1.30
  -2   9  -3    1.90    1.50
   2  -9   3    0.40    1.20
  -3   9  -3   27.90    3.40
   3  -9   3   23.40    2.90
  -4   9  -3    5.40    2.80
   4  -9   3    1.00    2.20
   4   8  -3    1.00    1.90
  -4  -8   3    1.30    1.50
  -4  -8   3    2.50    1.60
   3   8  -3    2.00    1.90
  -3  -8   3    2.00    1.20
  -3  -8   3    2.20    1.30
   2   8  -3  112.29    5.00
  -2  -8   3  110.09    4.00
  -2  -8   3  114.29    4.10
   1   8  -3  164.78    5.80
  -1  -8   3  164.98    5.30
   0   8  -3  264.67    7.40
   0   8  -3  261.87    7.70
   0  -8   3  265.57    6.90
   0  -8   3  248.38    7.50
  -1   8  -3    0.20    1.00
  -1   8  -3    1.00    1.20
   1  -8   3    0.20    0.80
  -2   8  -3  105.89    4.60
  -2   8  -3  109.99    4.80
   2  -8   3  104.49    4.40
  -3   8  -3   20.00    3.00
   3  -8   3   17.50    2.50
  -4   8  -3    7.80    2.70
   4  -8   3    5.10    2.50
   4   7  -3    7.20    2.40
  -4  -7   3    7.30    1.90
  -4  -7   3    7.10    1.60
   3   7  -3    1.10    1.70
  -3  -7   3    1.50    1.10
  -3  -7   3    2.10    1.00
   2   7  -3   -0.60    1.20
  -2  -7   3   -0.20    0.80
  -2  -7   3   -0.30    0.80
   1   7  -3   54.39    1.90
   1   7  -3   55.79    3.00
  -1  -7   3   56.09    2.40
  -1  -7   3   54.79    2.20
   0   7  -3    6.80    1.00
   0   7  -3    5.10    1.30
   0  -7   3    6.20    1.00
   0  -7   3    5.70    0.70
  -1   7  -3   12.80    1.70
  -1   7  -3   13.50    1.40
   1  -7   3   14.90    0.90
   1  -7   3   13.20    1.50
  -2   7  -3    3.60    1.50
  -2   7  -3    4.70    1.00
   2  -7   3    3.90    1.20
  -3   7  -3    0.40    1.50
   3  -7   3   -0.30    1.30
  -4   7  -3    0.10    2.00
   4  -7   3    0.80    1.80
   4   6  -3   11.30    2.70
  -4  -6   3    9.90    1.70
  -4  -6   3    8.30    1.90
   3   6  -3   65.19    3.90
  -3  -6   3   65.79    3.10
  -3  -6   3   68.89    3.00
   2   6  -3  109.99    4.70
  -2  -6   3  119.39    4.00
  -2  -6   3  124.89    3.90
   1   6  -3    1.50    1.00
   1   6  -3    0.20    0.50
  -1  -6   3    1.00    0.60
  -1  -6   3    1.20    0.60
   0   6  -3  474.85   12.30
   0   6  -3  473.75   12.00
   0  -6   3  483.55   11.70
   0  -6   3  457.65   12.20
  -1   6  -3  334.07    9.00
  -1   6  -3  315.47    8.50
   1  -6   3  328.37    9.00
   1  -6   3  318.47    8.10
  -2   6  -3   35.00    1.70
  -2   6  -3   30.70    2.30
   2  -6   3   30.30    2.10
   2  -6   3   32.60    1.50
  -3   6  -3    4.50    1.70
   3  -6   3    5.60    1.60
  -4   6  -3   20.90    3.10
   4  -6   3   19.50    2.80
   5   5  -3    4.10    2.30
   4   5  -3   48.10    4.00
  -4  -5   3   44.30    2.60
  -4  -5   3   44.30    3.00
   3   5  -3    2.10    1.50
  -3  -5   3    0.00    1.00
  -3  -5   3    2.40    1.00
   2   5  -3  114.49    4.50
  -2  -5   3  118.99    3.90
  -2  -5   3  111.19    3.60
   1   5  -3   85.39    3.40
   1   5  -3   85.99    2.40
  -1  -5   3   88.79    2.80
  -1  -5   3   81.09    2.80
   0   5  -3    0.40    0.70
   0   5  -3    0.40    0.50
   0  -5   3    0.30    0.40
   0  -5   3    0.00    0.50
  -1   5  -3   61.39    2.10
  -1   5  -3   60.79    2.60
   1  -5   3   58.49    2.50
   1  -5   3   59.89    1.90
  -2   5  -3  133.19    3.90
  -2   5  -3  137.99    4.80
   2  -5   3  139.09    4.00
   2  -5   3  138.59    4.70
  -3   5  -3   11.10    2.00
   3  -5   3   11.40    1.40
   3  -5   3    8.20    1.70
  -4   5  -3   21.40    3.00
   4  -5   3   22.80    2.90
  -5   5  -3   -3.80    2.50
  -5   5  -3    2.10    2.10
   5   4  -3    4.70    2.30
  -5  -4   3    3.20    2.00
   4   4  -3   26.10    3.10
  -4  -4   3   24.90    2.60
  -4  -4   3   28.80    2.30
   3   4  -3   48.00    3.10
  -3  -4   3   43.90    2.50
  -3  -4   3   51.99    2.30
   2   4  -3   22.10    1.90
  -2  -4   3   15.90    1.30
  -2  -4   3   17.80    1.20
   1   4  -3    9.20    0.50
   1   4  -3   11.20    1.30
   1   4  -3    8.90    0.50
  -1  -4   3   10.00    0.80
  -1  -4   3    9.20    0.80
   0   4  -3 1047.40   24.90
   0  -4   3 1013.70   24.70
   0  -4   3 1031.80   24.90
  -1   4  -3    2.20    0.50
  -1   4  -3    1.20    0.80
   1  -4   3    1.70    0.70
   1  -4   3    1.20    0.40
  -2   4  -3  179.18    5.70
  -2   4  -3  179.68    4.90
   2  -4   3  183.38    5.70
   2  -4   3  186.38    5.10
  -3   4  -3   -1.00    1.30
  -3   4  -3   -0.20    0.80
   3  -4   3   -0.40    0.80
   3  -4   3   -0.10    1.10
  -4   4  -3    5.00    2.20
   4  -4   3    8.30    2.10
   4  -4   3    7.60    1.70
  -5   4  -3   11.00    2.30
  -5   4  -3    8.50    3.20
   5   3  -3    6.60    2.50
  -5  -3   3    1.60    1.70
   4   3  -3    5.00    2.00
  -4  -3   3    4.20    1.30
  -4  -3   3    1.70    1.30
   3   3  -3   47.00    3.00
  -3  -3   3   58.49    2.70
  -3  -3   3   52.19    2.30
   2   3  -3  107.09    4.00
  -2  -3   3  114.59    3.50
  -2  -3   3  111.89    3.30
  -2  -3   3   94.49    2.80
   1   3  -3    2.00    0.80
   1   3  -3    1.70    0.30
  -1  -3   3    2.50    0.50
  -1  -3   3    2.20    0.30
  -1  -3   3    1.30    0.40
   0   3  -3   21.10    1.00
   0   3  -3   21.70    1.10
   0  -3   3   22.70    1.10
   0  -3   3   22.40    0.90
  -1   3  -3   94.69    3.10
  -1   3  -3   92.19    2.50
   1  -3   3   92.89    2.70
   1  -3   3  100.79    2.70
   1  -3   3   96.69    3.10
  -2   3  -3   77.29    3.10
  -2   3  -3   77.99    2.40
   2  -3   3   81.69    3.10
  -3   3  -3    6.10    1.70
  -3   3  -3    8.60    1.10
   3  -3   3    8.70    1.50
   3  -3   3    7.50    1.30
  -4   3  -3    1.60    1.30
  -4   3  -3    1.90    1.70
   4  -3   3    0.30    1.60
   4  -3   3    2.40    1.40
  -5   3  -3    2.90    2.00
   5   2  -3    4.10    2.10
  -5  -2   3   -1.00    1.70
   4   2  -3    6.20    1.90
  -4  -2   3    2.90    1.40
  -4  -2   3    1.10    1.10
   3   2  -3    5.60    1.50
  -3  -2   3    8.30    1.10
  -3  -2   3    8.10    1.00
  -3  -2   3    9.90    1.30
   2   2  -3   53.69    1.90
   2   2  -3   56.39    2.60
  -2  -2   3   59.29    2.20
  -2  -2   3   57.59    2.00
   1   2  -3    1.30    0.60
   1   2  -3    1.50    0.30
  -1  -2   3    2.80    0.40
  -1  -2   3    1.00    0.40
  -1  -2   3    2.00    0.30
   0   2  -3  560.44   13.20
   0   2  -3  564.44   13.20
   0  -2   3  527.85   13.20
   0  -2   3  523.05   13.10
  -1   2  -3   59.49    2.20
  -1   2  -3   56.49    1.60
  -1   2  -3   58.39    1.60
   1  -2   3   57.39    1.90
   1  -2   3   61.19    2.10
  -2   2  -3   27.60    1.80
   2  -2   3   32.60    1.60
   2  -2   3   33.20    1.90
   2  -2   3   31.20    1.30
  -3   2  -3    3.20    1.40
   3  -2   3    2.30    1.20
   3  -2   3    2.20    1.00
   3  -2   3    1.90    0.80
  -4   2  -3   -0.30    1.60
  -4   2  -3    1.40    1.30
   4  -2   3    0.80    1.80
   4  -2   3    1.00    1.40
  -5   2  -3    1.40    1.80
   5  -2   3   -0.20    1.70
   5   1  -3    3.20    1.90
  -5  -1   3   -0.30    1.50
   4   1  -3    7.10    1.80
  -4  -1   3    6.80    1.40
  -4  -1   3    5.00    1.40
   3   1  -3   17.50    2.00
   3   1  -3   17.70    1.50
  -3  -1   3   17.90    1.50
  -3  -1   3   16.90    1.40
   2   1  -3  512.85   12.70
   2   1  -3  503.05   13.30
  -2  -1   3  512.25   12.80
  -2  -1   3  507.95   12.60
   1   1  -3  101.09    2.70
   1   1  -3  102.69    3.20
  -1  -1   3   95.69    2.80
  -1  -1   3  102.49    2.60
   0   1  -3  790.92   18.40
   0   1  -3  737.03   18.00
   0   1  -3  756.42   18.60
   0  -1   3  716.93   18.30
   0  -1   3  735.73   18.10
   0  -1   3  814.12   18.90
  -1   1  -3   31.20    1.40
  -1   1  -3   32.40    1.10
   1  -1   3   34.50    1.00
   1  -1   3   32.80    1.40
   1  -1   3   32.70    1.30
  -2   1  -3  112.29    3.80
   2  -1   3  116.69    3.40
   2  -1   3  116.49    3.80
   2  -1   3  115.29    3.60
  -3   1  -3    0.70    0.90
  -3   1  -3    2.40    1.20
   3  -1   3    4.00    1.20
   3  -1   3    2.90    0.90
  -4   1  -3   31.80    2.70
  -4   1  -3   33.50    2.80
   4  -1   3   37.00    3.00
  -5   1  -3    2.40    1.80
   5  -1   3    8.60    2.20
   5   0  -3   12.20    2.70
  -5   0   3    2.90    2.10
  -5   0   3    8.00    1.90
   4   0  -3    2.30    1.30
  -4   0   3    0.40    1.00
  -4   0   3    1.10    1.10
   3   0  -3    4.20    1.10
   3   0  -3    4.00    1.10
   3   0  -3    2.80    1.20
  -3   0   3    2.20    0.80
  -3   0   3    6.20    1.00
   2   0  -3   -0.40    0.50
   2   0  -3   -0.20    0.80
  -2   0   3    0.50    0.50
  -2   0   3    0.40    0.40
   1   0  -3 2345.07   52.99
  -1   0   3 2135.99   51.99
  -1   0   3 2169.68   51.09
  -1   0   3 1900.21   51.79
   0   0  -3    2.90    0.40
   0   0  -3    1.60    0.30
   0   0  -3    1.80    0.30
   0   0   3    1.30    0.30
   0   0   3    1.90    0.30
  -1   0  -3 2217.98   56.09
   1   0   3 2318.47   54.49
   1   0   3 2277.17   54.89
   1   0   3 2305.77   55.59
  -2   0  -3    1.80    0.80
  -2   0  -3    0.00    0.60
   2   0   3    0.30    0.70
   2   0   3    0.80    0.60
   2   0   3    0.70    0.60
  -3   0  -3   28.80    1.90
  -3   0  -3   28.40    2.10
   3   0   3   26.10    1.90
   3   0   3   27.50    2.10
  -4   0  -3   -1.20    1.40
  -4   0  -3    1.00    1.30
   4   0   3    0.00    1.40
  -5   0  -3   -1.70    1.70
   5   0   3   -0.60    1.90
  -5   1   3    1.80    1.60
  -5   1   3    0.50    2.10
   4  -1  -3    6.10    1.60
  -4   1   3    5.30    1.40
  -4   1   3    4.80    1.20
  -4   1   3    8.00    1.50
   3  -1  -3   15.30    1.80
  -3   1   3   15.50    1.30
  -3   1   3   17.10    1.40
   2  -1  -3  516.55   13.40
   2  -1  -3  526.95   13.30
   2  -1  -3  527.55   13.00
  -2   1   3  517.85   13.00
   1  -1  -3  101.69    3.00
   1  -1  -3   98.79    2.60
   1  -1  -3   99.39    2.90
  -1   1   3  103.09    3.00
  -1   1   3   96.29    2.70
   0  -1  -3  730.13   18.30
   0   1   3  737.53   17.80
   0   1   3  748.73   18.20
   0   1   3  778.22   17.80
  -1  -1  -3   30.80    1.30
  -1  -1  -3   33.90    1.30
   1   1   3   30.30    1.30
  -2  -1  -3  110.59    3.50
  -2  -1  -3  114.29    3.60
   2   1   3  112.89    3.70
   2   1   3  113.49    3.70
  -3  -1  -3    1.30    1.00
  -3  -1  -3    3.70    1.20
   3   1   3    4.20    1.20
  -4  -1  -3   35.20    2.60
   4   1   3   38.80    2.90
   4   1   3   34.70    2.70
  -5  -1  -3    2.50    1.90
   5   1   3    5.80    2.50
   4  -2  -3    2.80    1.30
  -4   2   3    5.00    1.30
  -4   2   3    3.40    1.30
  -4   2   3    3.80    1.30
  -4   2   3    2.30    1.40
   3  -2  -3    6.90    1.30
   3  -2  -3    7.10    1.30
   3  -2  -3    7.90    1.50
  -3   2   3    9.40    1.10
  -3   2   3    7.20    1.30
   2  -2  -3   54.69    2.40
   2  -2  -3   61.69    2.20
   2  -2  -3   60.79    2.50
  -2   2   3   59.19    2.40
  -2   2   3   54.59    2.00
   1  -2  -3    1.80    0.40
   1  -2  -3    1.70    0.60
  -1   2   3    2.30    0.50
  -1   2   3    1.50    0.30
   0  -2  -3  536.45   13.30
   0  -2  -3  546.85   13.10
   0   2   3  540.15   13.00
   0   2   3  555.34   13.30
  -1  -2  -3   55.39    1.90
  -1  -2  -3   62.49    2.00
   1   2   3   59.69    2.10
   1   2   3   55.29    2.00
  -2  -2  -3   30.50    1.50
  -2  -2  -3   30.30    1.60
   2   2   3   31.70    1.80
   2   2   3   29.10    1.70
  -3  -2  -3    2.30    1.10
  -3  -2  -3    1.50    1.00
   3   2   3    2.90    1.10
   3   2   3    0.80    1.10
  -4  -2  -3   -0.40    1.40
   4   2   3    3.50    1.30
   4   2   3    1.40    1.50
  -5  -2  -3    1.00    1.80
   5   2   3   -0.20    1.90
   4  -3  -3    1.40    1.70
   4  -3  -3   -0.70    0.90
  -4   3   3    4.80    1.70
  -4   3   3    6.40    1.50
  -4   3   3    3.60    1.20
  -4   3   3    0.60    1.20
   3  -3  -3   51.59    2.80
  -3   3   3   54.59    2.20
  -3   3   3   49.20    2.60
   2  -3  -3  101.49    3.40
   2  -3  -3  111.49    3.80
  -2   3   3  109.29    3.10
  -2   3   3  110.59    3.60
   1  -3  -3    0.40    0.30
   1  -3  -3    1.80    0.60
  -1   3   3    1.30    0.50
  -1   3   3    1.80    0.30
  -1   3   3    1.60    0.30
   0  -3  -3   23.50    1.00
   0  -3  -3   22.10    1.00
   0   3   3   23.20    0.80
   0   3   3   22.40    1.10
  -1  -3  -3   93.59    2.90
  -1  -3  -3   93.49    2.70
   1   3   3   98.69    3.00
   1   3   3   95.79    3.20
  -2  -3  -3   79.99    2.80
  -2  -3  -3   75.79    2.50
   2   3   3   78.39    2.90
   2   3   3   79.69    3.20
  -3  -3  -3    8.60    1.40
  -3  -3  -3    7.20    1.20
   3   3   3    7.80    1.60
   3   3   3    7.30    1.40
  -4  -3  -3    1.90    1.40
   4   3   3    5.40    1.80
   4   3   3    1.50    1.60
  -5  -3  -3    0.10    1.80
   5   3   3    0.40    2.00
  -5   4   3    6.20    3.40
   4  -4  -3   21.50    3.00
  -4   4   3   28.40    2.60
  -4   4   3   23.70    2.60
   3  -4  -3   46.20    2.80
  -3   4   3   49.00    2.10
  -3   4   3   51.49    2.70
   2  -4  -3   16.60    1.50
  -2   4   3   17.90    1.40
  -2   4   3   12.40    0.90
   1  -4  -3    9.10    1.10
   1  -4  -3    9.70    0.80
  -1   4   3   11.50    1.00
  -1   4   3    8.10    0.30
  -1   4   3   10.80    0.30
   0  -4  -3 1059.39   26.20
   0  -4  -3 1102.69   26.10
   0   4   3 1088.29   26.50
   0   4   3 1102.79   26.00
  -1  -4  -3    1.50    0.60
   1   4   3    2.00    0.90
   1   4   3    2.20    0.60
  -2  -4  -3  175.68    5.30
  -2  -4  -3  175.08    4.90
   2   4   3  197.08    5.60
   2   4   3  187.18    5.90
  -3  -4  -3    0.90    1.00
   3   4   3    1.60    1.10
   3   4   3    1.20    1.30
  -4  -4  -3    7.60    1.80
   4   4   3   10.70    2.30
   4   4   3   10.30    2.20
  -5  -4  -3   13.90    2.70
  -5   5   3    3.70    2.20
   4  -5  -3   47.50    3.70
  -4   5   3   46.20    3.10
  -4   5   3   44.60    3.10
   3  -5  -3    2.00    1.40
   3  -5  -3    4.20    1.20
  -3   5   3    0.90    1.10
  -3   5   3    2.90    1.20
   2  -5  -3  121.39    3.90
   2  -5  -3  116.59    4.30
  -2   5   3  113.49    3.10
  -2   5   3  113.39    3.90
   1  -5  -3   86.79    3.20
   1  -5  -3   90.79    3.00
  -1   5   3   87.49    3.10
   0  -5  -3    0.30    0.50
   0  -5  -3   -0.20    0.40
   0   5   3    0.00    0.60
   0   5   3    0.20    0.30
  -1  -5  -3   58.79    2.00
  -1  -5  -3   62.69    2.30
   1   5   3   59.69    2.20
   1   5   3   62.69    2.70
  -2  -5  -3  132.29    3.60
  -2  -5  -3  134.49    4.30
   2   5   3  131.59    4.80
   2   5   3  137.19    4.50
  -3  -5  -3    8.40    1.40
   3   5   3    9.30    1.60
   3   5   3   11.20    2.10
  -4  -5  -3   20.50    2.40
   4   5   3   19.10    2.60
   4   5   3   21.00    2.80
  -5   6   3    7.70    2.40
   4  -6  -3    6.30    2.30
   4  -6  -3    6.70    1.80
  -4   6   3   10.30    2.00
   3  -6  -3   69.09    3.30
   3  -6  -3   66.19    3.70
  -3   6   3   69.99    3.30
   2  -6  -3  124.89    4.20
   2  -6  -3  121.19    4.60
  -2   6   3  124.19    4.30
   1  -6  -3    0.40    0.60
   1  -6  -3    1.20    0.80
  -1   6   3    1.60    0.70
   0  -6  -3  477.75   12.10
   0  -6  -3  468.75   12.10
   0   6   3  478.75   12.50
   0   6   3  469.15   11.50
  -1  -6  -3  316.47    8.20
  -1  -6  -3  314.07    8.50
   1   6   3  330.27    8.40
   1   6   3  317.27    9.10
  -2  -6  -3   33.80    1.40
  -2  -6  -3   32.40    1.90
   2   6   3   33.80    2.50
   2   6   3   32.90    2.10
  -3  -6  -3    0.90    1.10
   3   6   3    5.50    1.50
   3   6   3    2.80    1.60
  -4  -6  -3   16.80    2.20
   4   6   3   22.40    2.90
   4   6   3   14.30    2.60
   4  -7  -3    5.60    2.40
   4  -7  -3    5.60    2.10
  -4   7   3   11.00    2.30
   3  -7  -3    1.10    1.40
   3  -7  -3   -0.80    1.30
  -3   7   3    0.50    1.20
   2  -7  -3   -0.40    1.00
   2  -7  -3   -1.20    0.80
  -2   7   3    0.90    0.90
   1  -7  -3   56.29    2.80
   1  -7  -3   55.79    2.40
  -1   7   3   56.49    2.60
   0  -7  -3    5.30    0.90
   0  -7  -3    8.00    1.10
   0  -7  -3    5.90    0.50
   0   7   3    4.90    1.20
  -1  -7  -3   14.50    1.10
  -1  -7  -3   14.60    1.30
   1   7   3   13.10    1.20
   1   7   3   13.50    1.80
  -2  -7  -3    5.30    1.10
   2   7   3    4.40    1.20
   2   7   3    3.60    1.70
  -3  -7  -3    0.90    1.10
   3   7   3    1.20    1.30
   3   7   3    1.80    1.60
  -4  -7  -3   -2.10    1.20
  -4  -7  -3    0.30    1.40
   4   7   3    1.40    1.70
   4   7   3    0.40    2.10
   4  -8  -3    0.40    2.90
   4  -8  -3    1.30    2.40
  -4   8   3    6.60    2.00
   3  -8  -3    0.90    1.30
   3  -8  -3    0.80    1.60
  -3   8   3    2.00    1.40
   2  -8  -3  114.99    4.50
   2  -8  -3  122.59    5.00
  -2   8   3  121.29    4.50
   1  -8  -3  163.68    5.40
   1  -8  -3  166.28    5.70
  -1   8   3  176.38    5.70
   0  -8  -3  263.17    7.50
   0  -8  -3  255.27    7.40
   0  -8  -3  262.77    6.60
   0   8   3  263.47    7.90
  -1  -8  -3    1.30    0.70
  -1  -8  -3    1.90    0.60
  -1  -8  -3    1.90    0.80
   1   8   3   -0.30    0.70
   1   8   3    1.20    1.30
  -2  -8  -3  104.49    3.90
   2   8   3  105.99    4.00
   2   8   3   98.09    4.70
  -3  -8  -3   20.20    2.20
  -3  -8  -3   16.60    1.90
   3   8   3   16.60    2.70
   3   8   3   21.30    2.50
  -4  -8  -3    9.10    2.10
  -4  -8  -3    5.30    1.80
   4   8   3    9.40    2.80
   4   8   3    3.00    1.90
   4  -9  -3   12.60    3.20
   3  -9  -3   20.70    3.00
   3  -9  -3   17.40    2.40
  -3   9   3   16.30    2.10
   2  -9  -3    2.10    1.50
   2  -9  -3    0.50    1.30
  -2   9   3    0.70    1.20
   1  -9  -3   66.19    3.30
   1  -9  -3   67.79    3.10
  -1   9   3   67.59    3.30
   0  -9  -3   43.90    2.40
   0  -9  -3   42.60    2.40
   0   9   3   42.40    2.90
  -1  -9  -3    5.90    0.90
  -1  -9  -3    7.70    1.10
  -1  -9  -3    8.50    1.40
   1   9   3    6.60    1.90
  -2  -9  -3    1.10    0.90
  -2  -9  -3   -0.40    0.90
   2   9   3    0.00    1.50
   2   9   3    3.50    1.20
  -3  -9  -3   26.00    2.50
  -3  -9  -3   24.90    2.40
   3   9   3   24.00    2.60
   3   9   3   26.00    3.30
  -4  -9  -3    3.00    1.70
  -4  -9  -3    0.40    1.80
   4   9   3    3.50    2.30
   3 -10  -3   32.40    3.80
   3 -10  -3   25.70    3.00
   2 -10  -3   26.40    2.70
   2 -10  -3   25.20    2.40
  -2  10   3   29.50    2.70
   1 -10  -3   45.00    2.90
   1 -10  -3   47.10    2.70
  -1  10   3   44.80    3.00
   0 -10  -3   58.09    3.00
   0 -10  -3   59.79    2.90
   0  10   3   61.39    3.60
  -1 -10  -3  160.28    5.40
   1  10   3  150.78    6.20
  -2 -10  -3   -0.10    1.10
  -2 -10  -3   -0.20    0.50
   2  10   3   -1.20    1.60
  -3 -10  -3    0.00    1.20
  -3 -10  -3    0.10    1.30
   3  10   3    2.00    2.10
   3 -11  -3   44.30    3.60
   3 -11  -3   48.50    4.20
   2 -11  -3    1.40    1.50
   2 -11  -3    1.20    1.60
  -2  11   3    0.00    1.40
   1 -11  -3   -0.80    1.30
   1 -11  -3    0.00    1.00
  -1  11   3   -1.80    1.40
   0 -11  -3   15.50    2.00
   0 -11  -3   17.30    2.00
   0  11   3   18.20    2.70
  -1 -11  -3   13.60    1.90
   1  11   3   12.00    2.60
  -2 -11  -3   12.10    2.00
   2  11   3    8.70    2.60
  -3 -11  -3    5.10    1.70
  -3 -11  -3    5.10    1.60
   3  11   3    3.60    2.40
   3 -12  -3   10.80    3.10
   3 -12  -3   11.90    2.80
  -3  12   3   15.70    2.90
   2 -12  -3   13.60    2.30
   2 -12  -3    9.80    2.50
  -2  12   3    8.50    2.50
   1 -12  -3    1.70    1.40
   1 -12  -3    0.10    1.50
  -1  12   3   -3.00    1.80
   0 -12  -3   37.90    2.80
   0  12   3   36.60    3.50
  -1 -12  -3    5.40    1.60
   1  12   3    6.90    2.40
  -2 -12  -3    3.10    1.50
   2  12   3    0.30    2.10
   2 -13  -3   11.40    2.60
   2 -13  -3   13.00    2.90
   1 -13  -3   89.39    4.50
   1 -13  -3   88.99    4.60
  -1  13   3   87.49    5.00
   0 -13  -3    1.50    1.50
   0  13   3    0.30    2.20
  -1 -13  -3   -1.50    1.60
   1  13   3   -0.80    2.10
  -2 -13  -3   23.60    2.70
   2  13   3   25.10    3.80
   2 -14  -3   -0.60    2.10
  -2  14   3    5.80    2.60
   1 -14  -3   64.49    4.10
   1 -14  -3   76.09    6.90
  -1  14   3   54.19    5.10
   0 -14  -3    2.00    1.70
   0  14   3   -1.30    2.40
  -1 -14  -3   11.80    2.40
   1  14   3    8.50    3.00
  -1  15   3   -5.80    2.80
   0  15   3   11.60    3.40
   1  15  -4   -0.30    2.70
   1  14  -4   15.30    3.40
  -1 -14   4   17.00    2.70
   0 -14   4   72.69    4.60
   1 -14   4   56.09    4.10
   2  13  -4    6.40    2.60
  -2 -13   4    6.60    1.90
   1  13  -4    7.80    2.70
  -1 -13   4    4.10    1.70
   0  13  -4   12.20    2.80
   0 -13   4   12.50    2.20
  -1  13  -4    5.40    2.30
   1 -13   4    3.30    1.80
  -2  13  -4    9.70    3.10
   2 -13   4    4.00    2.10
   3  12  -4    1.50    2.60
  -3 -12   4   -0.30    1.40
  -3 -12   4    0.70    1.80
   2  12  -4   70.99    4.90
  -2 -12   4   70.89    4.10
   1  12  -4    1.60    1.90
  -1 -12   4    1.60    1.40
   0  12  -4    7.80    2.30
   0 -12   4    4.80    1.60
  -1  12  -4   33.00    3.30
   1 -12   4   28.20    3.00
  -2  12  -4   85.89    5.10
   2 -12   4   90.99    4.80
   3  11  -4    2.70    2.30
  -3 -11   4    1.20    1.50
  -3 -11   4    1.70    1.40
   2  11  -4   38.40    4.00
  -2 -11   4   34.10    2.70
  -2 -11   4   38.00    2.50
   1  11  -4   10.30    2.50
  -1 -11   4   11.90    1.90
   0  11  -4    1.50    1.70
   0 -11   4    0.80    1.20
  -1  11  -4    4.30    1.90
   1 -11   4    4.90    1.60
  -2  11  -4  194.48    7.30
   2 -11   4  179.78    7.00
  -3  11  -4   21.80    3.60
   3 -11   4   17.70    3.00
  -4 -10   4   12.00    2.30
   3  10  -4    7.10    2.30
  -3 -10   4    3.40    1.50
  -3 -10   4    3.90    1.60
   2  10  -4   58.19    4.00
  -2 -10   4   57.09    3.10
  -2 -10   4   57.29    2.90
   1  10  -4    1.40    1.60
  -1 -10   4    1.50    0.90
  -1 -10   4    0.40    1.00
   0  10  -4   29.60    2.80
   0  10  -4   29.50    2.30
   0 -10   4   34.00    2.40
  -1  10  -4   57.09    3.50
  -1  10  -4   51.99    3.20
   1 -10   4   55.39    3.20
  -2  10  -4    9.60    2.40
   2 -10   4    8.70    1.90
  -3  10  -4    3.90    2.30
   3 -10   4    2.30    2.10
   4   9  -4   26.80    3.70
  -4  -9   4   34.50    2.90
  -4  -9   4   31.40    2.90
   3   9  -4    5.50    2.20
  -3  -9   4    8.20    1.80
  -3  -9   4    7.90    1.60
   2   9  -4    2.70    1.80
  -2  -9   4    2.80    1.10
  -2  -9   4    1.70    1.20
   1   9  -4   21.40    2.50
  -1  -9   4   22.70    1.60
  -1  -9   4   21.80    1.90
   0   9  -4  307.97    9.10
   0   9  -4  307.97    8.70
   0  -9   4  301.87    8.90
   0  -9   4  313.47    8.10
  -1   9  -4   45.20    2.80
  -1   9  -4   46.90    2.70
   1  -9   4   52.79    2.90
  -2   9  -4   -0.10    1.50
   2  -9   4    1.40    1.40
  -3   9  -4   31.70    3.40
   3  -9   4   30.60    3.30
   4  -9   4    1.90    2.50
   4   8  -4    3.60    2.30
  -4  -8   4   -0.30    1.40
  -4  -8   4    2.00    1.40
   3   8  -4   24.50    3.30
  -3  -8   4   23.50    2.30
  -3  -8   4   23.20    2.20
   2   8  -4   22.70    2.80
  -2  -8   4   19.20    1.70
  -2  -8   4   17.90    1.70
   1   8  -4  295.77    9.20
  -1  -8   4  314.57    8.70
   0   8  -4  214.28    6.70
   0   8  -4  218.78    6.40
   0  -8   4  223.28    6.00
   0  -8   4  218.38    6.60
  -1   8  -4    8.30    1.60
  -1   8  -4    9.00    1.40
   1  -8   4    9.50    0.90
   1  -8   4   10.90    1.50
  -2   8  -4    5.50    1.70
   2  -8   4    5.20    1.50
  -3   8  -4    1.70    1.90
   3  -8   4    1.20    1.60
  -4   8  -4    4.60    2.60
   4  -8   4    4.00    2.20
   4   7  -4    4.90    2.20
  -4  -7   4    1.60    1.30
  -4  -7   4    1.60    1.50
   3   7  -4    5.20    1.90
  -3  -7   4    5.00    1.20
  -3  -7   4    3.40    1.30
   2   7  -4    0.50    1.40
  -2  -7   4    0.80    0.80
  -2  -7   4    0.30    0.80
   1   7  -4  153.58    5.40
   1   7  -4  159.68    4.30
  -1  -7   4  148.79    4.80
  -1  -7   4  158.08    4.70
   0   7  -4   74.09    3.00
   0   7  -4   70.99    2.80
   0  -7   4   68.39    2.40
   0  -7   4   70.69    2.90
  -1   7  -4    7.90    1.50
  -1   7  -4    8.90    1.20
   1  -7   4    8.40    0.90
   1  -7   4    7.10    1.20
  -2   7  -4   21.70    2.50
   2  -7   4   20.80    2.20
  -3   7  -4   30.50    3.00
   3  -7   4   31.80    2.80
  -4   7  -4    0.50    2.00
   4  -7   4    0.70    1.80
   4   6  -4    2.60    1.90
  -4  -6   4    2.10    1.30
  -4  -6   4   -2.30    1.30
   3   6  -4    1.70    1.60
  -3  -6   4    2.40    1.10
   2   6  -4   20.30    2.20
  -2  -6   4   19.60    1.60
  -2  -6   4   21.10    1.60
   1   6  -4  399.26    9.90
   1   6  -4  389.66   10.90
  -1  -6   4  402.16   10.40
  -1  -6   4  401.26   10.30
   0   6  -4   -0.20    0.70
   0   6  -4    0.20    0.80
   0  -6   4    0.60    0.50
   0  -6   4   -0.10    0.50
  -1   6  -4  494.85   12.80
  -1   6  -4  522.75   13.40
   1  -6   4  512.85   13.40
   1  -6   4  504.55   12.60
  -2   6  -4   20.10    2.10
  -2   6  -4   20.70    1.30
   2  -6   4   23.00    2.00
   2  -6   4   20.50    1.40
  -3   6  -4    4.40    1.80
   3  -6   4    2.10    1.50
  -4   6  -4    0.20    2.00
   4  -6   4    0.20    1.80
   5   5  -4    2.20    2.50
   4   5  -4    8.50    2.30
  -4  -5   4   10.10    1.60
  -4  -5   4    9.10    1.80
   3   5  -4   45.10    3.30
  -3  -5   4   41.20    2.60
  -3  -5   4   40.00    2.20
   2   5  -4   34.60    2.40
  -2  -5   4   34.10    1.70
  -2  -5   4   36.10    1.90
   1   5  -4  457.95   12.60
   1   5  -4  494.35   11.70
  -1  -5   4  475.55   12.10
  -1  -5   4  493.45   12.20
   0   5  -4    6.80    1.00
   0  -5   4    7.90    0.80
   0  -5   4    7.70    0.90
  -1   5  -4  319.37    8.10
  -1   5  -4  314.97    8.70
   1  -5   4  312.47    8.70
   1  -5   4  326.27    8.10
  -2   5  -4    4.80    1.30
  -2   5  -4    7.00    0.80
   2  -5   4    6.10    1.20
   2  -5   4    6.60    0.90
  -3   5  -4   -2.10    1.40
   3  -5   4    0.70    1.20
   3  -5   4    0.10    0.90
  -4   5  -4    0.10    2.20
   4  -5   4    0.80    1.80
  -5   5  -4    4.80    2.90
   5   4  -4    5.20    2.30
  -5  -4   4    2.30    1.80
   4   4  -4   11.00    2.40
  -4  -4   4   12.90    2.00
  -4  -4   4   13.40    1.60
   3   4  -4   54.69    3.40
  -3  -4   4   53.49    2.70
  -3  -4   4   57.59    2.50
   2   4  -4   67.99    3.20
  -2  -4   4   74.79    2.50
  -2  -4   4   76.69    2.90
   1   4  -4   38.20    1.30
   1   4  -4   36.70    2.00
  -1  -4   4   37.50    1.60
  -1  -4   4   40.60    1.60
   0   4  -4   15.50    1.10
   0   4  -4    9.80    0.90
   0  -4   4   15.00    1.00
   0  -4   4   14.10    0.80
  -1   4  -4  110.19    3.00
  -1   4  -4  111.99    3.70
   1  -4   4  104.59    3.60
   1  -4   4  112.69    3.20
  -2   4  -4   24.30    1.90
  -2   4  -4   24.10    1.10
   2  -4   4   23.80    1.80
   2  -4   4   25.90    1.50
  -3   4  -4    0.90    1.50
   3  -4   4    2.40    1.00
   3  -4   4    2.90    1.30
  -4   4  -4   40.40    4.00
   4  -4   4   38.20    3.60
  -5   4  -4    1.30    2.80
  -5   4  -4    0.10    1.80
   5   3  -4   18.60    3.20
  -5  -3   4   23.20    3.00
   4   3  -4   15.20    2.50
  -4  -3   4   11.40    1.60
  -4  -3   4   14.00    2.00
   3   3  -4   38.30    2.80
  -3  -3   4   39.90    2.30
  -3  -3   4   38.80    2.00
   2   3  -4  165.18    5.50
   2   3  -4  167.48    4.30
  -2  -3   4  173.88    5.00
  -2  -3   4  163.88    4.60
   1   3  -4   17.00    1.30
   1   3  -4   14.50    0.70
  -1  -3   4   14.60    0.80
  -1  -3   4   15.20    1.00
   0   3  -4  616.54   15.10
   0   3  -4  620.54   15.20
   0  -3   4  612.64   15.00
   0  -3   4  623.54   15.10
  -1   3  -4  757.92   18.10
  -1   3  -4  771.12   18.10
  -1   3  -4  770.32   18.90
   1  -3   4  754.72   18.80
  -2   3  -4   14.10    1.60
  -2   3  -4   12.20    0.80
   2  -3   4   12.30    1.10
   2  -3   4   15.10    1.60
  -3   3  -4  175.48    6.10
  -3   3  -4  181.98    6.00
   3  -3   4  174.78    5.50
   3  -3   4  172.18    6.00
  -4   3  -4   10.10    2.30
  -4   3  -4    9.30    1.80
   4  -3   4    7.70    1.60
   4  -3   4    9.10    2.30
  -5   3  -4    1.10    2.00
   5   2  -4   11.70    2.60
  -5  -2   4    6.00    2.10
   4   2  -4    7.60    2.10
  -4  -2   4    6.30    1.50
  -4  -2   4    5.00    1.30
   3   2  -4    0.60    0.80
   3   2  -4    1.70    1.20
  -3  -2   4    1.90    0.90
  -3  -2   4    1.00    0.70
   2   2  -4   49.20    2.50
   2   2  -4   51.19    1.70
  -2  -2   4   49.70    2.00
  -2  -2   4   49.00    1.80
   1   2  -4  270.67    6.60
   1   2  -4  261.77    7.20
  -1  -2   4  259.07    6.60
  -1  -2   4  271.47    6.90
   0   2  -4 1666.53   40.50
   0   2  -4 1635.84   39.70
   0  -2   4 1589.94   40.20
   0  -2   4 1688.13   40.20
  -1   2  -4  282.17    7.60
   1  -2   4  289.47    7.40
   1  -2   4  288.97    7.60
  -2   2  -4    3.60    1.10
   2  -2   4    4.50    0.60
   2  -2   4    4.20    0.80
   2  -2   4    4.70    1.00
  -3   2  -4   65.69    3.40
   3  -2   4   68.39    3.30
   3  -2   4   68.69    2.60
   3  -2   4   65.39    2.90
  -4   2  -4   18.40    2.20
  -4   2  -4   14.00    2.40
   4  -2   4   14.60    2.50
   4  -2   4   15.70    2.10
  -5   2  -4    5.10    2.10
   5  -2   4    9.10    2.50
   5   1  -4    5.30    2.10
  -5  -1   4    2.90    1.70
   4   1  -4    3.60    1.60
  -4  -1   4    1.30    1.30
  -4  -1   4    1.10    1.10
   3   1  -4   92.19    3.30
   3   1  -4   87.09    3.90
  -3  -1   4   92.29    3.10
  -3  -1   4   90.09    3.30
   2   1  -4   28.00    1.80
   2   1  -4   27.10    1.30
  -2  -1   4   27.40    1.40
  -2  -1   4   28.00    1.20
   1   1  -4   85.79    2.80
   1   1  -4   86.99    2.50
  -1  -1   4   85.39    2.20
  -1  -1   4   83.69    2.50
   0   1  -4   78.69    2.30
   0  -1   4   81.29    2.30
   0  -1   4   78.69    2.20
   0  -1   4   84.89    2.30
  -1   1  -4  138.99    4.10
  -1   1  -4  131.89    3.40
   1  -1   4  137.09    3.90
   1  -1   4  137.29    4.00
   1  -1   4  149.19    3.50
  -2   1  -4  253.97    7.20
   2  -1   4  254.07    7.20
   2  -1   4  260.47    6.70
   2  -1   4  252.67    7.00
  -3   1  -4    3.50    1.30
  -3   1  -4    3.10    1.10
   3  -1   4    4.00    1.30
   3  -1   4    3.70    0.90
   3  -1   4    3.00    1.00
  -4   1  -4   12.00    1.90
  -4   1  -4   15.80    2.50
   4  -1   4   15.60    2.30
  -5   1  -4    6.00    2.10
   5  -1   4    8.00    2.40
   5   0  -4    1.90    1.80
  -5   0   4    1.00    1.70
  -5   0   4   -2.00    2.10
   4   0  -4    1.70    1.60
  -4   0   4    1.70    1.20
  -4   0   4    1.20    1.20
   3   0  -4   -0.50    0.90
   3   0  -4    0.00    0.80
  -3   0   4    0.10    0.70
  -3   0   4    0.90    0.70
   2   0  -4  275.67    7.30
   2   0  -4  273.67    7.70
  -2   0   4  271.97    6.90
  -2   0   4  269.77    7.20
   1   0  -4    0.60    0.50
   1   0  -4    0.60    0.40
   0   0  -4  396.86    9.80
   0   0  -4  387.26    9.50
   0   0   4  379.46    9.70
   0   0   4  418.26    9.50
  -1   0  -4    0.90    0.60
   1   0   4    0.50    0.40
   1   0   4    1.40    0.50
   1   0   4    1.10    0.50
  -2   0  -4    1.40    0.90
  -2   0  -4    0.30    0.60
   2   0   4    1.30    0.70
   2   0   4    0.90    0.60
   2   0   4    0.70    0.70
  -3   0  -4    1.20    0.90
  -3   0  -4    0.50    1.20
   3   0   4    0.80    0.90
   3   0   4    0.10    0.80
  -4   0  -4    4.40    1.80
  -4   0  -4    7.20    1.70
   4   0   4    3.70    1.60
  -5   0  -4    0.30    1.80
   5   0   4   -1.30    2.10
  -5   1   4    1.10    1.90
  -5   1   4    4.00    1.80
   4  -1  -4    0.20    1.40
   4  -1  -4   -0.30    1.40
  -4   1   4   -1.50    1.30
  -4   1   4    1.40    1.10
  -4   1   4    1.50    1.10
  -4   1   4    4.30    1.30
   3  -1  -4   86.39    3.70
  -3   1   4   89.19    3.10
  -3   1   4   96.39    3.30
   2  -1  -4   29.00    1.60
   2  -1  -4   29.10    1.40
   2  -1  -4   30.00    1.80
  -2   1   4   28.20    1.30
   1  -1  -4   86.29    2.30
   1  -1  -4   89.79    2.80
   1  -1  -4   92.69    2.90
  -1   1   4   90.49    2.80
  -1   1   4   87.89    2.30
  -1   1   4   88.99    2.50
   0  -1  -4   82.79    2.20
   0  -1  -4   83.19    2.50
   0   1   4   84.39    2.30
   0   1   4   83.19    2.40
  -1  -1  -4  137.09    4.00
  -1  -1  -4  147.29    3.90
   1   1   4  140.09    3.90
   1   1   4  138.09    4.00
  -2  -1  -4  248.68    6.90
  -2  -1  -4  255.77    7.00
   2   1   4  253.07    7.10
   2   1   4  259.87    7.00
  -3  -1  -4    3.30    1.10
  -3  -1  -4    3.10    1.30
   3   1   4    4.80    1.30
   3   1   4    3.50    1.10
  -4  -1  -4   15.20    2.20
   4   1   4   15.40    2.20
  -5  -1  -4    5.50    2.10
   5   1   4    5.60    2.30
  -5   2   4    8.40    2.80
  -4   2   4    7.40    1.90
  -4   2   4    6.20    1.30
  -4   2   4    4.00    1.30
   3  -2  -4    1.10    1.10
   3  -2  -4    0.30    0.90
   3  -2  -4    1.50    1.00
  -3   2   4    1.70    1.00
  -3   2   4    2.40    0.80
   2  -2  -4   52.69    2.00
   2  -2  -4   52.99    2.30
  -2   2   4   47.30    1.80
  -2   2   4   51.69    2.30
   1  -2  -4  274.07    7.20
   1  -2  -4  274.07    6.80
  -1   2   4  272.37    7.20
  -1   2   4  264.57    6.70
   0  -2  -4 1619.84   39.30
   0   2   4 1634.64   41.00
   0   2   4 1697.33   40.00
  -1  -2  -4  289.57    7.30
  -1  -2  -4  285.87    7.30
   1   2   4  275.27    7.30
   1   2   4  283.77    7.40
  -2  -2  -4    5.10    0.90
  -2  -2  -4    3.90    0.80
   2   2   4    5.00    1.00
  -3  -2  -4   64.29    2.90
  -3  -2  -4   67.29    2.90
   3   2   4   67.29    3.10
   3   2   4   64.99    3.20
  -4  -2  -4   15.70    2.10
   4   2   4   16.10    2.30
   4   2   4   19.20    2.50
  -5  -2  -4    4.00    2.00
   5   2   4    3.80    2.20
   4  -3  -4    9.90    1.80
   4  -3  -4   11.50    2.40
  -4   3   4   11.50    1.90
  -4   3   4   10.80    1.60
  -4   3   4   16.40    1.70
   3  -3  -4   37.40    2.30
   3  -3  -4   37.40    2.40
  -3   3   4   41.10    2.50
  -3   3   4   37.70    1.80
   2  -3  -4  167.68    4.80
   2  -3  -4  169.68    5.30
  -2   3   4  166.68    4.60
  -2   3   4  172.28    5.20
   1  -3  -4   15.20    1.10
   1  -3  -4   15.90    0.90
  -1   3   4   15.80    1.10
  -1   3   4   14.80    0.60
   0  -3  -4  610.14   15.50
   0  -3  -4  637.64   15.30
   0   3   4  640.04   15.60
   0   3   4  637.84   15.20
  -1  -3  -4  747.33   18.50
  -1  -3  -4  789.82   18.70
   1   3   4  729.13   18.60
   1   3   4  789.72   19.00
  -2  -3  -4   13.20    1.10
  -2  -3  -4   13.10    1.20
   2   3   4   13.90    1.30
   2   3   4   13.90    1.60
  -3  -3  -4  173.78    5.20
  -3  -3  -4  175.28    5.60
   3   3   4  173.28    6.00
   3   3   4  166.58    5.70
  -4  -3  -4    7.00    1.80
   4   3   4    8.50    2.00
  -5  -3  -4   -1.00    1.80
   4  -4  -4    9.80    1.90
   4  -4  -4   12.50    2.50
  -4   4   4   16.60    2.40
   3  -4  -4   53.89    2.70
   3  -4  -4   51.79    3.00
  -3   4   4   50.99    2.20
  -3   4   4   53.89    2.80
   2  -4  -4   73.79    2.60
   2  -4  -4   70.09    3.00
  -2   4   4   72.19    2.90
  -2   4   4   68.59    2.20
   1  -4  -4   37.50    1.80
  -1   4   4   41.10    1.80
  -1   4   4   36.40    1.10
  -1   4   4   40.30    1.10
   0  -4  -4   15.20    0.90
   0  -4  -4   13.50    1.00
   0   4   4   15.00    1.10
   0   4   4   15.10    0.70
  -1  -4  -4  108.79    3.20
  -1  -4  -4  114.79    3.40
   1   4   4  115.19    3.80
   1   4   4  103.19    3.30
  -2  -4  -4   25.80    1.60
  -2  -4  -4   24.50    1.30
   2   4   4   27.70    1.80
   2   4   4   26.60    2.00
  -3  -4  -4    2.60    1.20
   3   4   4    1.40    1.50
   3   4   4    2.40    1.20
  -4  -4  -4   34.60    3.00
   4   4   4   38.10    3.20
   4   4   4   35.00    3.40
  -5   5   4    4.30    2.20
   4  -5  -4   15.20    2.60
  -4   5   4    8.30    1.70
   3  -5  -4   37.10    2.40
   3  -5  -4   42.80    3.00
  -3   5   4   42.50    2.50
   2  -5  -4   38.00    2.30
  -2   5   4   38.70    2.10
  -2   5   4   34.20    1.30
   1  -5  -4  525.65   12.90
   1  -5  -4  490.25   13.20
  -1   5   4  507.65   13.10
   0  -5  -4    8.10    0.90
   0  -5  -4    6.90    0.90
   0   5   4    6.70    0.60
   0   5   4    6.90    1.00
  -1  -5  -4  318.97    8.40
  -1  -5  -4  309.57    8.10
   1   5   4  319.77    8.90
   1   5   4  324.27    8.30
  -2  -5  -4    5.40    1.00
  -2  -5  -4    5.90    0.70
   2   5   4    5.10    1.50
   2   5   4    6.30    1.20
  -3  -5  -4   -0.40    0.90
   3   5   4   -1.10    1.10
   3   5   4    0.30    1.30
  -4  -5  -4    2.00    1.50
   4   5   4    4.40    1.90
   4   5   4    1.10    1.70
  -5   6   4    8.90    3.60
   4  -6  -4   -0.90    1.70
  -4   6   4    0.20    1.40
   3  -6  -4    1.90    1.30
   3  -6  -4   -0.30    0.50
  -3   6   4    3.50    1.20
   2  -6  -4   20.90    1.60
   2  -6  -4   18.90    1.80
  -2   6   4   23.60    1.80
   1  -6  -4  416.86   10.80
   1  -6  -4  405.46   11.10
  -1   6   4  414.36   11.00
   0  -6  -4    0.50    0.60
   0  -6  -4   -0.30    0.50
   0   6   4    0.20    0.70
   0   6   4    0.20    0.30
  -1  -6  -4  488.65   12.60
  -1  -6  -4  492.85   12.30
   1   6   4  485.15   13.10
   1   6   4  491.85   12.40
  -2  -6  -4   20.20    1.60
  -2  -6  -4   20.40    1.10
   2   6   4   17.70    1.60
   2   6   4   20.50    2.40
  -3  -6  -4    2.90    1.20
   3   6   4    1.80    1.30
   3   6   4    4.60    1.80
  -4  -6  -4    1.00    1.50
   4   6   4    1.10    1.70
   4   6   4    2.30    2.10
   4  -7  -4    1.50    2.10
   3  -7  -4    4.90    1.70
   3  -7  -4    5.00    1.40
  -3   7   4    4.10    1.30
   2  -7  -4    0.80    1.10
   2  -7  -4   -0.30    0.90
  -2   7   4    1.50    1.00
   1  -7  -4  166.48    5.10
   1  -7  -4  154.68    5.30
  -1   7   4  167.28    5.40
   0  -7  -4   64.49    2.60
   0  -7  -4   69.09    2.60
   0   7   4   69.29    2.10
   0   7   4   70.29    3.10
  -1  -7  -4    8.20    1.20
  -1  -7  -4    9.10    1.00
   1   7   4    8.50    1.60
   1   7   4    7.60    1.00
  -2  -7  -4   17.40    1.60
   2   7   4   18.80    2.40
   2   7   4   17.20    1.80
  -3  -7  -4   29.70    2.30
   3   7   4   30.60    3.20
   3   7   4   27.80    2.50
  -4  -7  -4    1.70    1.50
   4   7   4    2.00    2.00
   4   7   4    1.00    1.90
   4  -8  -4    1.00    2.00
   3  -8  -4   23.90    3.00
   3  -8  -4   18.50    2.20
  -3   8   4   23.30    2.50
   2  -8  -4   21.20    2.10
   2  -8  -4   21.00    2.20
  -2   8   4   20.80    2.20
   1  -8  -4  310.67    9.00
   1  -8  -4  286.87    8.50
  -1   8   4  312.87    9.00
   0  -8  -4  203.58    5.50
   0  -8  -4  215.28    6.40
   0  -8  -4  205.68    6.30
   0   8   4  227.98    6.90
  -1  -8  -4    9.90    1.20
  -1  -8  -4    9.00    1.30
   1   8   4    9.30    1.80
   1   8   4    7.40    1.10
  -2  -8  -4    6.10    1.30
   2   8   4    4.80    1.20
   2   8   4    7.50    1.90
  -3  -8  -4    2.10    1.30
   3   8   4    2.80    1.70
   3   8   4    0.20    1.30
  -4  -8  -4    6.40    1.90
  -4  -8  -4    4.90    1.80
   4   8   4    6.60    2.40
   4   8   4    6.20    2.30
   4  -9  -4   38.90    4.70
  -4   9   4   41.20    3.50
   3  -9  -4    6.00    2.10
   3  -9  -4    5.90    1.90
  -3   9   4    8.60    1.80
   2  -9  -4    3.40    1.50
   2  -9  -4    1.40    1.20
  -2   9   4    1.70    1.40
   1  -9  -4   22.20    1.90
   1  -9  -4   20.60    2.00
  -1   9   4   24.00    2.50
   0  -9  -4  318.27    9.00
   0  -9  -4  315.27    9.00
   0   9   4  308.37    9.50
  -1  -9  -4   46.90    2.00
  -1  -9  -4   47.70    2.20
  -1  -9  -4   45.10    2.50
   1   9   4   48.60    2.30
   1   9   4   50.49    3.30
  -2  -9  -4    1.00    0.80
  -2  -9  -4    0.30    1.00
   2   9   4   -1.10    1.60
   2   9   4   -0.80    1.00
  -3  -9  -4   32.10    2.60
  -3  -9  -4   32.70    2.40
   3   9   4   32.80    2.90
   3   9   4   31.10    3.50
  -4  -9  -4    4.90    2.20
  -4  -9  -4    0.50    1.60
   4   9   4    5.40    2.50
   4   9   4    6.30    2.40
   3 -10  -4    3.80    2.10
   3 -10  -4    2.40    1.80
  -3  10   4    3.10    1.60
   2 -10  -4   61.49    3.50
   2 -10  -4   60.29    3.70
  -2  10   4   57.89    3.60
   1 -10  -4    0.50    1.30
   1 -10  -4    0.60    1.00
  -1  10   4   -0.20    1.30
   0 -10  -4   29.80    2.20
   0 -10  -4   31.00    2.40
   0  10   4   30.30    2.80
  -1 -10  -4   55.69    2.90
   1  10   4   56.99    4.00
  -2 -10  -4    5.20    1.50
   2  10   4    6.10    2.10
   2  10   4    6.80    1.50
  -3 -10  -4   -0.90    1.30
  -3 -10  -4    2.20    1.50
   3  10   4    2.60    2.20
   3  10   4    0.20    1.50
   3 -11  -4    1.60    2.30
   3 -11  -4    4.00    2.10
   2 -11  -4   36.80    3.10
   2 -11  -4   42.20    3.60
  -2  11   4   34.80    3.30
   1 -11  -4    9.60    1.70
   1 -11  -4   11.00    2.00
  -1  11   4   12.10    2.40
   0 -11  -4   -0.10    1.20
   0 -11  -4   -0.20    1.10
   0  11   4   -1.00    1.70
  -1 -11  -4    3.90    1.40
   1  11   4    1.60    1.90
  -2 -11  -4  182.68    6.40
   2  11   4  181.18    7.50
  -3 -11  -4   22.60    2.70
  -3 -11  -4   21.60    2.40
   3  11   4   17.70    3.40
   3 -12  -4   -1.20    2.30
   3 -12  -4   -0.90    1.90
   2 -12  -4   72.29    4.50
   2 -12  -4   72.79    4.20
  -2  12   4   66.69    4.20
   1 -12  -4   -0.50    1.20
   1 -12  -4    0.40    1.50
  -1  12   4   -0.70    2.00
   0 -12  -4    6.30    1.70
   0  12   4    5.40    2.30
  -1 -12  -4   28.50    2.60
   1  12   4   25.10    3.40
  -2 -12  -4   81.59    4.10
   2  12   4   84.59    5.30
   2 -13  -4    3.50    2.20
   2 -13  -4    4.60    1.90
  -2  13   4    0.10    2.40
   1 -13  -4    3.60    1.60
   1 -13  -4    4.20    1.90
  -1  13   4    0.60    2.20
   0 -13  -4   14.20    2.20
   0  13   4   12.50    3.00
  -1 -13  -4    2.70    1.70
   1  13   4   -0.10    2.50
  -2 -13  -4    7.70    2.00
   2  13   4    6.90    2.80
   2 -14  -4    0.70    2.20
   1 -14  -4   16.60    3.40
   1 -14  -4   13.40    2.40
  -1  14   4   11.40    3.50
   0 -14  -4   67.19    4.10
   0  14   4   60.39    4.90
  -1 -14  -4   48.00    3.60
   1  14   4   47.00    4.70
   1  15  -5    3.50    5.40
   1  14  -5    5.20    2.70
  -1 -14   5    2.10    1.80
   0 -14   5   26.80    3.30
   1 -14   5   -0.30    1.80
   2  13  -5    3.40    2.30
  -2 -13   5   -0.10    1.60
   1  13  -5   17.30    3.30
  -1 -13   5   21.60    2.80
   0 -13   5   23.20    2.90
  -1  13  -5   10.80    2.90
   1 -13   5    9.90    2.40
  -2  13  -5    2.60    2.80
   2 -13   5    0.50    1.90
   3  12  -5    2.70    4.30
  -3 -12   5   -0.80    1.40
  -3 -12   5    2.10    1.70
   2  12  -5   86.79    5.60
  -2 -12   5   96.49    4.50
   1  12  -5   53.69    4.00
  -1 -12   5   54.89    3.40
   0  12  -5   13.60    2.40
   0 -12   5   15.30    2.30
  -1  12  -5   77.99    4.20
   1 -12   5   77.59    4.20
  -2  12  -5  192.08    7.80
   2 -12   5  181.08    7.30
   3  11  -5    3.30    2.30
  -3 -11   5    1.00    1.50
  -3 -11   5    1.80    1.70
   2  11  -5    4.10    2.30
  -2 -11   5    3.10    1.50
  -2 -11   5    4.20    1.30
   1  11  -5  112.09    5.30
  -1 -11   5  122.89    4.90
   0  11  -5    1.20    1.60
   0 -11   5    0.90    1.20
  -1  11  -5   54.99    3.50
   1 -11   5   56.79    3.50
  -2  11  -5    5.70    2.60
   2 -11   5    3.30    1.80
  -3  11  -5    3.20    2.60
   3 -11   5    1.70    2.10
   3  10  -5   86.89    5.20
  -3 -10   5   89.69    4.10
  -3 -10   5   91.39    4.30
   2  10  -5    3.50    1.90
  -2 -10   5    2.50    1.30
  -2 -10   5    3.10    1.30
   1  10  -5    9.10    2.20
  -1 -10   5   11.00    1.70
  -1 -10   5    7.70    1.20
   0  10  -5  136.19    4.90
   0  10  -5  141.39    5.40
   0 -10   5  142.49    5.20
  -1  10  -5  331.77   10.00
   1 -10   5  321.87    9.90
  -2  10  -5   10.90    2.40
   2 -10   5    7.20    1.90
  -3  10  -5    0.20    2.50
   3 -10   5   -3.30    1.80
   4   9  -5    6.60    2.60
  -4  -9   5    2.90    1.70
   3   9  -5   10.60    2.60
  -3  -9   5   13.30    2.00
  -3  -9   5   11.90    1.70
   2   9  -5   10.40    2.20
  -2  -9   5   12.70    1.80
  -2  -9   5   12.80    1.70
   1   9  -5    1.50    1.40
  -1  -9   5    0.00    0.50
  -1  -9   5   -0.20    1.00
   0   9  -5   14.40    1.80
   0   9  -5   18.60    2.10
   0  -9   5   18.50    1.30
   0  -9   5   16.40    1.80
  -1   9  -5  152.88    5.10
  -1   9  -5  147.09    5.40
   1  -9   5  151.48    5.50
  -2   9  -5    6.40    2.20
   2  -9   5    3.10    1.50
  -3   9  -5   14.90    2.90
   3  -9   5   19.60    3.00
   4   8  -5   40.00    4.00
  -4  -8   5   26.80    3.80
  -4  -8   5   38.10    3.30
   3   8  -5   10.90    2.40
  -3  -8   5   14.10    1.80
  -3  -8   5   16.50    2.00
   2   8  -5   37.40    3.10
  -2  -8   5   42.70    2.30
  -2  -8   5   45.00    2.50
   1   8  -5  203.38    6.80
  -1  -8   5  195.58    6.10
  -1  -8   5  199.28    5.90
   0   8  -5  196.88    6.20
   0   8  -5  195.28    5.90
   0  -8   5  192.58    6.10
   0  -8   5  196.78    5.50
  -1   8  -5  180.58    5.50
  -1   8  -5  178.08    6.00
   1  -8   5  178.38    5.00
   1  -8   5  176.48    5.90
  -2   8  -5    1.30    1.60
   2  -8   5   -0.30    1.10
  -3   8  -5   25.90    3.30
   3  -8   5   24.20    2.90
  -4   8  -5   17.30    3.30
   4  -8   5   18.40    3.30
   4   7  -5   11.80    2.80
  -4  -7   5    9.40    2.00
  -4  -7   5   11.40    1.90
   3   7  -5   31.20    3.50
  -3  -7   5   26.60    1.90
  -3  -7   5   26.60    2.20
   2   7  -5  260.87    8.60
  -2  -7   5  282.07    7.70
  -2  -7   5  266.07    7.80
   1   7  -5  351.86    8.90
   1   7  -5  345.27   10.00
  -1  -7   5  347.87    9.20
  -1  -7   5  345.97    9.40
   0   7  -5   -0.40    0.90
   0   7  -5    0.60    0.90
   0  -7   5    1.00    0.60
   0  -7   5    0.80    0.70
  -1   7  -5   68.19    3.20
  -1   7  -5   77.19    2.90
   1  -7   5   76.99    3.20
   1  -7   5   76.29    2.60
  -2   7  -5   66.79    3.60
   2  -7   5   70.69    3.40
   2  -7   5   71.39    2.70
  -3   7  -5   37.30    3.20
   3  -7   5   39.40    3.10
  -4   7  -5    0.40    2.10
   4  -7   5   -2.00    1.80
   4   6  -5    6.80    2.20
  -4  -6   5    3.70    1.30
  -4  -6   5    2.30    1.60
   3   6  -5  201.88    7.60
  -3  -6   5  217.88    6.40
  -3  -6   5  220.18    6.80
   2   6  -5  190.78    6.70
  -2  -6   5  204.08    5.80
  -2  -6   5  190.78    5.90
   1   6  -5   44.40    1.70
   1   6  -5   45.50    2.50
  -1  -6   5   47.40    2.10
  -1  -6   5   45.20    1.90
   0   6  -5  219.48    6.30
   0  -6   5  220.78    6.30
   0  -6   5  223.78    6.00
  -1   6  -5    4.20    0.90
  -1   6  -5    4.80    1.20
   1  -6   5    5.00    0.80
   1  -6   5    3.10    0.90
  -2   6  -5  160.68    5.60
   2  -6   5  148.09    5.40
   2  -6   5  160.98    4.70
  -3   6  -5    9.40    2.20
   3  -6   5   10.90    2.00
  -4   6  -5   -0.40    2.10
   4  -6   5   -0.60    1.80
   4   5  -5   37.70    3.50
  -4  -5   5   38.40    2.50
  -4  -5   5   37.20    2.80
   3   5  -5  226.98    8.00
  -3  -5   5  236.38    6.70
  -3  -5   5  242.08    7.20
   2   5  -5   37.20    2.60
  -2  -5   5   38.70    1.80
  -2  -5   5   40.90    2.00
   1   5  -5   42.30    1.50
   1   5  -5   39.30    2.20
  -1  -5   5   39.10    1.70
  -1  -5   5   40.90    1.80
   0  -5   5   13.40    0.90
  -1   5  -5   43.30    2.20
  -1   5  -5   40.30    1.60
   1  -5   5   42.00    1.70
   1  -5   5   40.40    2.10
  -2   5  -5  111.29    3.10
  -2   5  -5  113.69    4.40
   2  -5   5  107.19    4.10
   2  -5   5  114.89    3.60
  -3   5  -5   11.80    2.20
   3  -5   5   11.80    1.90
   3  -5   5   11.60    1.50
  -4   5  -5    5.50    2.30
   4  -5   5    2.70    1.90
   5   4  -5   14.70    3.00
  -5  -4   5    8.50    2.20
   4   4  -5   18.00    2.70
  -4  -4   5   16.80    2.10
  -4  -4   5   23.10    2.00
   3   4  -5    7.80    1.70
  -3  -4   5    6.00    1.30
  -3  -4   5    7.30    1.10
   2   4  -5  159.88    3.90
   2   4  -5  152.08    5.40
  -2  -4   5  146.19    3.90
  -2  -4   5  159.58    4.80
  -2  -4   5  165.88    4.50
   1   4  -5  710.63   17.90
   1   4  -5  718.63   17.00
  -1  -4   5  679.83   17.20
  -1  -4   5  715.83   17.40
   0   4  -5  630.84   15.40
   0   4  -5  623.84   15.50
   0  -4   5  610.04   15.30
   0  -4   5  633.94   15.50
  -1   4  -5   65.39    2.70
  -1   4  -5   64.49    1.90
   1  -4   5   62.89    2.50
   1  -4   5   65.99    1.80
  -2   4  -5    6.30    0.60
  -2   4  -5    7.50    1.40
   2  -4   5    6.00    1.20
   2  -4   5    6.50    0.90
  -3   4  -5   22.10    2.60
   3  -4   5   23.60    2.50
  -4   4  -5   -3.20    1.90
   4  -4   5    2.00    1.20
   4  -4   5    2.50    1.90
  -5   4  -5    0.80    2.80
   5   3  -5   56.69    4.40
  -5  -3   5   58.49    4.00
   4   3  -5  134.29    5.80
  -4  -3   5  135.49    5.10
  -4  -3   5  134.69    4.60
   3   3  -5    2.90    1.40
  -3  -3   5    3.10    1.00
  -3  -3   5    3.10    0.90
   2   3  -5   85.79    3.60
   2   3  -5   91.99    2.60
  -2  -3   5   91.59    3.20
  -2  -3   5   92.19    2.80
   1   3  -5    4.50    0.90
   1   3  -5    0.00    0.40
  -1  -3   5    0.70    0.50
   0   3  -5 1988.90   51.49
   0   3  -5 2115.89   50.69
   0  -3   5 2128.09   50.79
   0  -3   5 2083.89   51.29
  -1   3  -5  255.87    7.00
   1  -3   5  241.78    6.50
   1  -3   5  245.78    6.80
  -2   3  -5    1.10    1.00
  -2   3  -5    1.80    0.40
   2  -3   5    2.60    0.80
   2  -3   5    2.80    0.90
  -3   3  -5   22.20    2.40
   3  -3   5   23.60    2.30
   3  -3   5   23.20    1.80
  -4   3  -5    0.80    1.40
  -4   3  -5    0.90    2.10
   4  -3   5    1.80    1.40
   4  -3   5    1.80    1.70
  -5   3  -5    4.40    2.60
   5   2  -5    3.30    2.10
  -5  -2   5    4.30    1.90
   4   2  -5   41.70    3.20
  -4  -2   5   38.00    2.60
  -4  -2   5   38.00    2.30
   3   2  -5  120.59    4.90
   3   2  -5  128.29    4.00
  -3  -2   5  130.19    3.90
  -3  -2   5  129.99    4.40
   2   2  -5  250.97    7.40
   2   2  -5  267.17    6.60
  -2  -2   5  239.38    6.80
  -2  -2   5  245.28    6.40
   1   2  -5  328.77    8.20
   1   2  -5  327.37    8.70
  -1  -2   5  321.97    8.00
  -1  -2   5  329.27    8.40
   0   2  -5  860.51   21.30
   0   2  -5  898.61   21.10
   0  -2   5  890.31   21.10
   0  -2   5  870.51   21.20
  -1   2  -5  360.26    9.40
   1  -2   5  347.77    9.10
   1  -2   5  365.36    9.30
  -2   2  -5   67.19    2.90
   2  -2   5   70.69    2.10
   2  -2   5   70.49    2.60
   2  -2   5   71.09    2.90
  -3   2  -5   39.90    2.90
   3  -2   5   44.20    2.90
   3  -2   5   47.60    2.60
  -4   2  -5   31.70    2.70
  -4   2  -5   30.00    3.20
   4  -2   5   31.20    3.20
   4  -2   5   33.90    2.70
  -5   2  -5    2.90    1.90
   5  -2   5    4.40    2.30
   5   1  -5   25.00    3.50
  -5  -1   5   18.30    2.50
   4   1  -5    4.30    1.70
  -4  -1   5    2.20    1.20
  -4  -1   5   -0.50    1.00
   3   1  -5    0.50    1.10
   3   1  -5    1.60    0.90
  -3  -1   5    3.00    1.00
  -3  -1   5    1.60    0.70
   2   1  -5    0.80    0.50
   2   1  -5    1.30    0.80
  -2  -1   5    1.10    0.40
  -2  -1   5    0.50    0.60
   1   1  -5 1255.37   28.70
   1   1  -5 1217.78   29.10
   1   1  -5 1198.68   28.70
  -1  -1   5 1165.18   28.70
  -1  -1   5 1154.18   28.70
   0   1  -5  220.68    5.60
   0   1  -5  223.08    5.90
   0  -1   5  224.78    5.60
   0  -1   5  221.58    5.80
  -1   1  -5   49.10    2.10
  -1   1  -5   48.50    1.30
   1  -1   5   49.99    1.40
   1  -1   5   49.90    1.80
   1  -1   5   49.99    1.90
  -2   1  -5  215.98    6.40
   2  -1   5  215.58    6.10
   2  -1   5  210.08    5.60
   2  -1   5  216.68    6.30
  -3   1  -5    0.40    1.20
  -3   1  -5    1.30    1.00
   3  -1   5    2.90    0.90
   3  -1   5    2.80    1.10
   3  -1   5    2.50    1.20
  -4   1  -5    5.90    1.60
  -4   1  -5    3.40    1.80
   4  -1   5    4.20    1.70
  -5   1  -5    0.20    1.80
   5  -1   5    1.70    2.20
   5   0  -5    5.70    2.30
  -5   0   5   -2.10    1.90
  -5   0   5    1.50    1.70
   4   0  -5    0.50    1.50
  -4   0   5   -1.60    0.90
  -4   0   5    0.20    1.00
   3   0  -5   58.69    3.10
   3   0  -5   60.39    2.70
  -3   0   5   61.49    2.60
  -3   0   5   63.89    2.40
   2   0  -5   -0.30    0.70
   2   0  -5    0.70    0.60
  -2   0   5    0.00    0.50
  -2   0   5    0.00    0.40
   1   0  -5    2.50    0.50
   1   0  -5    2.30    0.70
  -1   0   5    2.40    0.20
  -1   0   5    2.40    0.20
  -1   0   5    4.10    0.50
   0   0  -5   -0.10    0.40
   0   0   5    0.10    0.30
   0   0   5    0.10    0.30
   0   0   5   -0.10    0.10
  -1   0  -5 1914.71   48.60
   1   0   5 1949.01   46.70
   1   0   5 1953.40   46.80
   1   0   5 2016.90   46.70
  -2   0  -5    2.20    0.70
  -2   0  -5    2.00    1.00
   2   0   5    2.60    0.90
   2   0   5    2.30    0.80
   2   0   5    0.80    0.60
  -3   0  -5   54.99    2.70
  -3   0  -5   55.79    3.00
   3   0   5   55.19    2.60
   3   0   5   58.79    2.80
  -4   0  -5   -2.30    1.50
  -4   0  -5    1.00    1.40
   4   0   5   -0.60    1.30
  -5   0  -5   32.20    3.40
   5   0   5   28.30    3.30
  -5   1   5   19.80    2.30
  -5   1   5   19.80    3.10
   4  -1  -5    0.60    1.40
   4  -1  -5    1.60    1.50
  -4   1   5    0.50    1.40
  -4   1   5    1.00    1.30
  -4   1   5    0.50    1.10
   3  -1  -5    2.30    1.10
  -3   1   5    2.10    0.80
  -3   1   5    1.40    0.80
   2  -1  -5    0.70    0.80
   2  -1  -5    1.00    0.70
   2  -1  -5    0.20    0.50
  -2   1   5    0.60    0.50
   1  -1  -5 1169.18   28.60
   1  -1  -5 1236.48   28.90
  -1   1   5 1180.58   28.70
  -1   1   5 1222.68   28.90
  -1   1   5 1174.58   28.50
   0  -1  -5  231.48    6.00
   0  -1  -5  226.28    5.60
   0   1   5  218.18    5.80
   0   1   5  237.98    5.90
  -1  -1  -5   51.39    2.00
  -1  -1  -5   53.79    1.80
   1   1   5   48.90    1.90
   1   1   5   50.69    1.80
  -2  -1  -5  217.08    6.10
  -2  -1  -5  213.88    6.20
   2   1   5  220.18    6.10
   2   1   5  210.58    6.20
  -3  -1  -5    3.10    1.30
  -3  -1  -5    2.10    1.10
   3   1   5    4.00    1.10
   3   1   5    3.80    1.20
  -4  -1  -5    6.20    1.70
   4   1   5    2.60    1.60
  -5  -1  -5    3.70    2.20
   5   1   5    2.40    2.30
  -5   2   5    0.60    1.90
  -4   2   5   36.70    2.90
  -4   2   5   40.00    2.40
   3  -2  -5  125.09    4.70
   3  -2  -5  131.89    4.20
   3  -2  -5  122.89    4.50
  -3   2   5  121.79    4.60
  -3   2   5  128.69    4.00
   2  -2  -5  249.38    6.60
   2  -2  -5  261.97    7.20
  -2   2   5  244.48    6.60
  -2   2   5  250.07    7.20
   1  -2  -5  343.67    9.00
   1  -2  -5  338.27    8.40
  -1   2   5  338.37    8.50
  -1   2   5  356.16    9.00
   0  -2  -5  894.41   20.70
   0  -2  -5  855.21   21.00
   0   2   5  833.82   20.80
   0   2   5  889.31   21.10
  -1  -2  -5  344.87    8.80
  -1  -2  -5  351.96    8.70
   1   2   5  333.47    8.80
   1   2   5  339.77    8.90
  -2  -2  -5   73.99    2.60
  -2  -2  -5   72.09    2.70
   2   2   5   66.19    2.70
   2   2   5   67.39    2.80
  -3  -2  -5   45.10    2.50
  -3  -2  -5   44.10    2.50
   3   2   5   48.00    2.60
   3   2   5   44.90    2.70
  -4  -2  -5   35.10    2.80
   4   2   5   37.30    3.00
  -5  -2  -5    9.00    2.50
   5   2   5    7.00    2.80
  -5   3   5   40.30    6.20
   4  -3  -5  135.39    5.70
  -4   3   5  132.49    4.60
  -4   3   5  135.29    5.50
   3  -3  -5    3.40    1.20
   3  -3  -5    3.20    1.10
  -3   3   5    2.90    1.20
  -3   3   5    2.00    0.80
   2  -3  -5   94.89    3.50
   2  -3  -5   91.19    2.90
  -2   3   5   86.99    2.80
  -2   3   5   91.99    3.40
   1  -3  -5    0.00    0.30
   1  -3  -5   -0.20    0.50
   0  -3  -5 2033.50   49.70
   0  -3  -5 2018.40   55.69
   0   3   5 2047.60   50.19
   0   3   5 2162.98   50.69
  -1  -3  -5  249.58    6.60
  -1  -3  -5  254.67    6.60
   1   3   5  251.47    6.90
   1   3   5  245.68    6.70
  -2  -3  -5    1.90    0.70
  -2  -3  -5    2.30    0.80
   2   3   5    1.80    1.00
   2   3   5    3.20    0.90
  -3  -3  -5   20.00    1.90
  -3  -3  -5   22.00    1.80
   3   3   5   27.90    2.10
  -4  -3  -5    0.10    1.60
   4   3   5    1.00    1.70
   4   3   5    5.10    1.90
  -5  -3  -5    5.60    3.70
  -4   4   5   28.60    2.90
   3  -4  -5    7.20    1.30
   3  -4  -5    5.80    1.60
  -3   4   5    6.60    1.40
  -3   4   5    4.70    0.90
   2  -4  -5  157.18    5.20
   2  -4  -5  164.78    4.70
  -2   4   5  153.38    5.00
  -2   4   5  159.58    4.30
   1  -4  -5  771.22   18.20
   1  -4  -5  727.13   18.60
  -1   4   5  738.83   17.70
  -1   4   5  736.93   18.60
   0  -4  -5  656.43   15.90
   0  -4  -5  635.94   16.10
   0   4   5  655.73   15.70
   0   4   5  649.24   16.30
  -1  -4  -5   62.79    2.20
  -1  -4  -5   65.99    2.30
   1   4   5   63.79    2.30
   1   4   5   63.29    2.70
  -2  -4  -5    7.50    1.10
  -2  -4  -5    7.50    0.90
   2   4   5    7.10    1.40
   2   4   5    7.10    1.20
  -3  -4  -5   21.60    2.00
   3   4   5   21.70    2.40
   3   4   5   23.10    2.30
  -4  -4  -5    0.20    1.50
   4   4   5    3.60    1.70
   4   4   5    3.00    1.80
  -5   5   5    5.70    2.10
   4  -5  -5   39.00    3.40
  -4   5   5   36.20    2.90
   3  -5  -5  238.58    7.10
   3  -5  -5  232.68    7.80
  -3   5   5  233.58    7.40
   2  -5  -5   38.10    1.90
   2  -5  -5   38.90    2.30
  -2   5   5   40.10    2.20
  -2   5   5   38.80    1.40
   1  -5  -5   39.50    2.00
  -1   5   5   41.30    1.20
  -1   5   5   46.40    2.10
   0  -5  -5   21.70    1.30
   0  -5  -5   24.70    1.20
   0   5   5   23.00    1.50
   0   5   5   22.50    1.00
  -1  -5  -5   42.10    1.70
  -1  -5  -5   43.60    1.90
   1   5   5   43.40    2.30
   1   5   5   41.40    1.80
  -2  -5  -5  113.89    3.80
  -2  -5  -5  109.09    3.40
   2   5   5  109.59    4.30
   2   5   5  106.59    3.90
  -3  -5  -5   11.40    1.60
   3   5   5   10.10    1.70
   3   5   5   10.30    1.90
  -4  -5  -5    5.40    1.80
   4   5   5    3.00    2.00
   4   5   5    7.40    2.20
   4  -6  -5    2.60    1.90
  -4   6   5    3.80    1.80
   3  -6  -5  200.58    6.60
   3  -6  -5  221.18    7.50
  -3   6   5  219.58    7.00
   2  -6  -5  200.58    6.10
   2  -6  -5  204.38    6.70
  -2   6   5  206.58    6.40
   1  -6  -5   44.80    2.30
   1  -6  -5   45.40    2.00
  -1   6   5   51.19    2.40
   0  -6  -5  214.48    6.20
   0  -6  -5  221.78    6.10
   0   6   5  222.58    5.60
   0   6   5  218.38    6.50
  -1  -6  -5    3.80    0.80
  -1  -6  -5    4.30    0.80
   1   6   5    3.70    1.20
   1   6   5    3.40    0.80
  -2  -6  -5  149.59    4.90
  -2  -6  -5  154.48    4.40
   2   6   5  153.88    5.00
   2   6   5  154.18    5.60
  -3  -6  -5    9.40    1.60
   3   6   5   11.50    2.20
   3   6   5    8.10    1.70
  -4  -6  -5    0.70    1.50
   4   6   5    2.00    1.70
   4   6   5    1.50    2.00
   4  -7  -5   12.20    2.90
  -4   7   5    9.30    2.10
   3  -7  -5   24.30    2.20
   3  -7  -5   27.70    2.70
  -3   7   5   30.00    2.60
   2  -7  -5  270.17    7.90
   2  -7  -5  272.57    8.50
  -2   7   5  275.07    8.20
   1  -7  -5  355.36    9.60
   1  -7  -5  360.56   10.10
  -1   7   5  352.96   10.00
   0  -7  -5    0.20    0.60
   0  -7  -5   -0.30    0.70
   0   7   5    0.90    0.90
   0   7   5    0.50    0.40
  -1  -7  -5   70.49    2.80
  -1  -7  -5   72.69    2.70
   1   7   5   72.89    2.70
   1   7   5   73.69    3.50
  -2  -7  -5   67.19    2.90
   2   7   5   66.99    3.70
   2   7   5   67.79    3.10
  -3  -7  -5   37.00    2.60
   3   7   5   35.10    3.40
   3   7   5   39.80    2.90
  -4  -7  -5    1.60    1.80
   4   7   5   -3.50    1.40
   4   7   5    1.10    2.00
   4  -8  -5   37.10    3.90
   3  -8  -5   15.60    2.50
  -3   8   5   13.60    2.00
   2  -8  -5   43.50    2.90
   2  -8  -5   40.50    2.40
  -2   8   5   41.90    2.80
   1  -8  -5  206.48    6.60
   1  -8  -5  195.48    6.20
  -1   8   5  210.68    6.70
   0  -8  -5  195.28    5.90
   0  -8  -5  196.88    6.00
   0   8   5  195.78    6.50
   0   8   5  192.78    5.10
  -1  -8  -5  179.18    5.60
  -1  -8  -5  171.78    5.20
   1   8   5  174.28    6.30
   1   8   5  184.58    5.30
  -2  -8  -5    0.30    0.90
   2   8   5    0.10    1.00
   2   8   5    1.30    1.60
  -3  -8  -5   24.20    2.30
   3   8   5   24.70    2.60
   3   8   5   26.20    3.20
  -4  -8  -5   17.90    2.50
   4   8   5   14.20    2.50
   4   8   5   12.40    2.80
   4  -9  -5    2.60    2.40
   3  -9  -5   12.20    2.40
   3  -9  -5   10.20    2.10
  -3   9   5   11.90    2.00
   2  -9  -5    9.70    1.70
   2  -9  -5   11.80    2.00
  -2   9   5   14.50    2.10
   1  -9  -5    0.40    1.10
   1  -9  -5   -0.70    0.90
  -1   9   5    0.70    1.30
   0  -9  -5   17.10    2.00
   0  -9  -5   16.30    1.80
   0   9   5   20.50    2.40
  -1  -9  -5  146.29    4.70
  -1  -9  -5  143.89    5.00
   1   9   5  151.38    4.60
   1   9   5  145.99    5.80
  -2  -9  -5    4.20    1.30
   2   9   5    4.80    1.30
   2   9   5    4.10    1.90
  -3  -9  -5   17.30    2.20
   3   9   5   20.80    2.50
   3   9   5   18.10    2.90
  -4  -9  -5    3.40    2.20
   4   9   5    6.60    2.20
   4   9   5   11.10    2.90
   3 -10  -5   86.29    4.50
   3 -10  -5   89.89    5.30
  -3  10   5   94.39    4.50
   2 -10  -5    4.70    1.80
   2 -10  -5    1.30    1.20
  -2  10   5    1.70    1.40
   1 -10  -5    9.70    1.60
   1 -10  -5    9.90    1.80
  -1  10   5    8.30    2.00
   0 -10  -5  135.29    4.90
   0 -10  -5  131.39    4.90
   0  10   5  141.79    5.70
  -1 -10  -5  307.07    9.10
   1  10   5  310.57   10.00
  -2 -10  -5    2.60    0.90
  -2 -10  -5    6.60    1.60
   2  10   5    6.70    1.50
   2  10   5    6.90    2.30
  -3 -10  -5    1.50    1.40
  -3 -10  -5   -1.30    1.30
   3  10   5   -1.10    1.60
   3  10   5   -0.10    1.90
   3 -11  -5    0.90    2.00
   3 -11  -5    1.30    1.90
  -3  11   5   -0.90    1.90
   2 -11  -5    5.00    2.10
   2 -11  -5    2.40    1.40
  -2  11   5    2.30    1.90
   1 -11  -5  109.09    4.50
   1 -11  -5  111.99    4.80
  -1  11   5  107.39    5.20
   0 -11  -5    0.40    1.20
   0 -11  -5   -0.90    1.00
   0  11   5   -0.10    1.70
  -1 -11  -5   58.29    3.30
   1  11   5   54.69    4.00
  -2 -11  -5    3.90    1.50
   2  11   5    2.00    2.10
  -3 -11  -5    0.50    1.60
  -3 -11  -5    4.60    1.90
   3  11   5    2.90    2.40
   2 -12  -5   92.39    5.10
   2 -12  -5   89.49    4.50
  -2  12   5   85.39    4.80
   1 -12  -5   51.69    3.20
   1 -12  -5   55.79    3.70
  -1  12   5   50.19    3.80
   0 -12  -5   18.20    2.30
   0 -12  -5   15.90    2.50
   0  12   5   10.70    2.70
  -1 -12  -5   79.79    4.00
   1  12   5   70.49    4.80
  -2 -12  -5  172.18    6.40
   2  12   5  172.78    7.70
   2 -13  -5   -1.90    1.70
   2 -13  -5    1.70    2.30
  -2  13   5   -3.40    1.90
   1 -13  -5   16.10    2.60
   1 -13  -5   16.40    2.50
  -1  13   5   10.70    2.80
   0 -13  -5   21.90    2.80
   0  13   5   19.40    3.40
  -1 -13  -5    9.10    2.00
   1  13   5    3.00    2.80
  -2 -13  -5    1.30    1.70
   2  13   5    3.00    2.60
   2 -14  -5    4.80    2.40
   1 -14  -5    1.30    2.20
   1 -14  -5    4.00    1.80
  -1  14   5   -4.40    2.60
   0 -14  -5   33.20    3.30
   0  14   5   24.60    4.00
  -1 -14  -5    3.30    2.00
   1  14   5   -2.30    2.40
   1  14  -6   -0.40    2.40
  -1 -14   6    0.20    1.60
   0 -14   6    0.40    1.70
   2  13  -6   19.60    3.70
  -2 -13   6   16.30    2.60
   1  13  -6   51.69    4.20
  -1 -13   6   56.99    3.70
   0 -13   6   23.20    2.80
   1 -13   6    0.50    1.60
  -2  13  -6   66.89    5.30
  -3 -12   6    3.20    1.80
  -3 -12   6    7.30    2.20
   2  12  -6    4.80    2.50
  -2 -12   6    1.80    1.60
   1  12  -6    4.10    2.20
  -1 -12   6    3.90    1.60
   0  12  -6    5.60    2.30
   0 -12   6    2.30    1.50
  -1  12  -6    3.20    2.20
   1 -12   6    4.70    1.80
  -2  12  -6   10.20    3.00
   2 -12   6    5.30    2.10
   3  11  -6   51.89    4.50
  -3 -11   6   53.79    3.60
  -3 -11   6   53.29    3.40
   2  11  -6    3.80    2.30
  -2 -11   6    1.40    1.20
  -2 -11   6    2.90    1.50
   1  11  -6   77.19    4.50
  -1 -11   6   83.19    3.90
   0  11  -6   -0.10    1.50
   0 -11   6    1.40    1.20
  -1  11  -6  118.69    5.30
   1 -11   6  115.09    5.10
  -2  11  -6   85.89    5.00
   2 -11   6   83.79    4.60
  -3  11  -6   28.90    4.00
   3 -11   6   29.30    3.80
   3  10  -6   19.30    3.20
  -3 -10   6   26.60    2.70
  -3 -10   6   30.10    2.80
   2  10  -6   46.60    3.70
  -2 -10   6   46.50    2.90
  -2 -10   6   50.09    2.80
   1  10  -6    0.20    1.50
  -1 -10   6    1.00    1.10
  -1 -10   6    0.70    0.80
   0  10  -6  283.07    8.50
   0  10  -6  289.17    8.80
   0 -10   6  287.27    8.80
  -1  10  -6  317.37    9.70
   1 -10   6  322.67    9.80
  -2  10  -6   11.90    2.50
   2 -10   6   13.30    2.40
  -3  10  -6    1.60    2.70
   3 -10   6    0.70    1.90
   4   9  -6   18.90    3.90
  -4  -9   6   20.30    2.70
   3   9  -6   53.19    4.10
  -3  -9   6   53.89    3.00
  -3  -9   6   52.69    3.10
   2   9  -6   15.60    2.50
  -2  -9   6   19.70    1.80
  -2  -9   6   22.80    2.10
   1   9  -6    8.20    2.00
  -1  -9   6    7.30    1.50
  -1  -9   6    7.20    1.10
   0   9  -6  552.44   14.90
   0   9  -6  558.14   14.70
   0  -9   6  566.74   14.20
   0  -9   6  553.44   14.90
  -1   9  -6   38.70    2.80
   1  -9   6   36.90    2.60
  -2   9  -6   13.30    2.50
   2  -9   6   10.90    2.00
  -3   9  -6    4.40    2.30
   3  -9   6    2.60    1.90
   4   8  -6    7.10    2.50
  -4  -8   6    9.90    2.20
   3   8  -6   18.70    2.90
  -3  -8   6   21.60    2.40
  -3  -8   6   23.80    2.20
   2   8  -6   44.70    3.30
  -2  -8   6   47.20    2.50
  -2  -8   6   46.20    2.50
   1   8  -6 1070.19   27.80
  -1  -8   6 1124.19   27.10
  -1  -8   6 1099.09   27.30
   0   8  -6  185.28    6.00
   0   8  -6  191.28    5.90
   0  -8   6  189.28    5.50
   0  -8   6  189.58    6.00
  -1   8  -6   39.90    2.20
  -1   8  -6   40.30    2.70
   1  -8   6   39.10    1.90
   1  -8   6   40.60    2.50
  -2   8  -6   14.60    2.40
   2  -8   6   17.30    2.30
  -3   8  -6   22.20    3.20
   3  -8   6   17.70    2.60
  -4   8  -6   17.20    3.40
   4  -8   6   17.60    3.10
   4   7  -6   27.40    3.70
  -4  -7   6   17.60    2.40
   3   7  -6   23.50    3.00
  -3  -7   6   24.30    2.10
  -3  -7   6   22.40    2.30
   2   7  -6   46.40    3.40
  -2  -7   6   43.30    2.20
  -2  -7   6   46.40    2.50
   1   7  -6    7.30    1.70
   1   7  -6    8.10    1.10
  -1  -7   6    7.80    1.10
  -1  -7   6    7.50    1.00
   0   7  -6    9.30    1.40
   0   7  -6    8.30    1.40
   0  -7   6    9.80    1.30
   0  -7   6    8.10    1.00
  -1   7  -6   51.39    2.20
  -1   7  -6   49.20    2.80
   1  -7   6   49.50    2.70
   1  -7   6   52.19    2.10
  -2   7  -6   43.00    3.00
   2  -7   6   44.20    2.10
   2  -7   6   41.10    2.70
  -3   7  -6   10.80    2.60
   3  -7   6   12.30    2.40
  -4   7  -6    1.80    2.70
   4  -7   6   -0.70    1.80
   4   6  -6    2.90    2.10
  -4  -6   6   -1.20    1.30
   3   6  -6   61.69    3.90
  -3  -6   6   60.99    3.10
  -3  -6   6   61.99    2.80
   2   6  -6 1171.78   30.40
  -2  -6   6 1217.98   29.30
  -2  -6   6 1211.78   29.60
   1   6  -6  114.09    4.30
   1   6  -6  113.59    3.40
  -1  -6   6  107.79    3.60
  -1  -6   6  115.79    3.70
   0   6  -6   40.70    2.10
   0  -6   6   43.50    2.10
  -1   6  -6   19.70    1.30
  -1   6  -6   19.80    1.80
   1  -6   6   22.10    1.70
   1  -6   6   20.70    1.30
  -2   6  -6  336.97   10.00
   2  -6   6  336.77    9.90
   2  -6   6  344.17    9.10
  -3   6  -6   42.60    3.30
   3  -6   6   36.90    3.00
  -4   6  -6   -1.20    2.30
   4  -6   6    0.70    1.90
   4   5  -6    2.70    1.90
  -4  -5   6    0.50    1.30
   3   5  -6   85.89    4.50
  -3  -5   6   92.99    3.80
  -3  -5   6   92.29    3.30
   2   5  -6  226.48    7.30
  -2  -5   6  231.08    6.30
  -2  -5   6  226.58    6.70
   1   5  -6  329.27    9.30
   1   5  -6  343.37    8.50
  -1  -5   6  327.77    8.80
  -1  -5   6  335.67    8.70
   0   5  -6  306.17    8.10
   0   5  -6  302.47    8.30
   0  -5   6  301.27    8.20
   0  -5   6  315.77    8.00
  -1   5  -6  127.89    3.50
  -1   5  -6  128.79    4.40
   1  -5   6  131.59    3.90
   1  -5   6  125.69    4.30
  -2   5  -6  107.69    4.30
   2  -5   6  109.09    3.60
   2  -5   6  104.79    4.10
  -3   5  -6  123.69    5.10
   3  -5   6  108.79    4.10
   3  -5   6  112.79    4.90
  -4   5  -6   -1.80    2.10
   4  -5   6   -1.50    1.70
   5   4  -6    4.00    2.30
  -5  -4   6    0.40    2.90
   4   4  -6  248.58    9.10
  -4  -4   6  265.97    8.20
   3   4  -6  361.76   11.10
  -3  -4   6  369.86   10.30
  -3  -4   6  372.16    9.70
   2   4  -6   76.39    2.20
   2   4  -6   73.59    3.40
  -2  -4   6   73.19    2.90
  -2  -4   6   75.19    2.50
   1   4  -6  684.43   16.40
   1   4  -6  660.73   17.10
  -1  -4   6  672.03   16.70
  -1  -4   6  674.13   16.50
   0   4  -6  139.89    4.10
   0   4  -6  145.39    4.30
   0  -4   6  135.69    4.10
   0  -4   6  143.79    4.10
  -1   4  -6  217.98    5.40
  -1   4  -6  226.38    6.60
   1  -4   6  228.98    5.40
   1  -4   6  226.48    6.10
   1  -4   6  220.58    6.40
  -2   4  -6  100.29    4.00
   2  -4   6   88.49    3.30
   2  -4   6  102.49    3.90
  -3   4  -6  111.49    4.80
   3  -4   6  104.29    4.60
   3  -4   6  105.79    4.00
  -4   4  -6    7.00    2.50
   4  -4   6   10.50    2.40
   4  -4   6    7.80    1.80
  -5   4  -6    0.50    2.60
   5   3  -6   74.49    4.90
  -5  -3   6   74.49    4.30
   4   3  -6   44.70    3.50
  -4  -3   6   41.40    2.80
   3   3  -6   22.30    2.60
  -3  -3   6   19.60    1.40
  -3  -3   6   19.10    1.70
   2   3  -6  263.57    8.10
   2   3  -6  283.57    7.00
  -2  -3   6  277.97    7.10
  -2  -3   6  268.17    7.50
   1   3  -6   94.39    2.80
   1   3  -6   91.59    3.30
  -1  -3   6   92.99    2.70
  -1  -3   6   91.79    3.00
   0   3  -6  358.16    8.90
   0   3  -6  356.16    9.10
   0  -3   6  340.77    8.90
   0  -3   6  350.96    9.00
  -1   3  -6    8.90    1.30
   1  -3   6    7.20    1.00
   1  -3   6    8.30    0.90
  -2   3  -6  101.39    3.90
   2  -3   6  101.69    3.50
   2  -3   6   99.29    3.80
  -3   3  -6   79.99    4.00
   3  -3   6   79.59    3.80
   3  -3   6   86.59    3.50
  -4   3  -6   92.99    5.00
  -4   3  -6  106.99    4.70
   4  -3   6   92.09    4.20
   4  -3   6   95.49    4.90
   5   2  -6   43.30    4.30
  -5  -2   6   46.70    3.60
   4   2  -6   39.70    3.30
  -4  -2   6   41.90    2.70
   3   2  -6    1.70    0.90
   3   2  -6    1.40    1.30
  -3  -2   6   -0.10    0.60
  -3  -2   6    3.10    1.00
   2   2  -6  107.49    4.10
   2   2  -6  112.49    3.30
  -2  -2   6  108.59    3.10
  -2  -2   6  114.49    3.70
   1   2  -6    1.20    0.50
   1   2  -6    1.20    0.70
  -1  -2   6    2.90    0.60
  -1  -2   6    2.10    0.40
   0   2  -6 1037.10   25.20
   0   2  -6 1029.30   24.90
   0  -2   6 1040.30   24.90
   0  -2   6 1052.19   25.10
  -1   2  -6 1207.28   28.20
   1  -2   6 1116.49   27.90
   1  -2   6 1128.59   27.80
  -2   2  -6   44.90    2.40
  -2   2  -6   43.50    1.40
   2  -2   6   44.80    2.10
   2  -2   6   42.30    2.30
  -3   2  -6  108.19    4.60
   3  -2   6  116.19    4.30
   3  -2   6  111.39    4.60
  -4   2  -6   39.00    3.00
  -4   2  -6   40.30    3.60
   4  -2   6   48.40    3.70
   4  -2   6   43.80    3.20
   5  -2   6   16.90    2.80
   5   1  -6   67.39    4.80
  -5  -1   6   66.69    4.00
   4   1  -6   27.00    2.80
  -4  -1   6   29.50    2.40
   3   1  -6   32.30    2.50
   3   1  -6   38.20    2.00
  -3  -1   6   36.60    1.70
  -3  -1   6   36.60    2.00
   2   1  -6  683.23   16.50
   2   1  -6  663.23   17.20
  -2  -1   6  657.33   16.60
  -2  -1   6  663.23   16.10
   1   1  -6 1296.17   31.80
   1   1  -6 1364.86   31.40
  -1  -1   6 1288.77   31.50
  -1  -1   6 1311.87   31.60
   0   1  -6    0.80    0.60
   0  -1   6    0.70    0.40
   0  -1   6    0.60    0.30
   0  -1   6    0.40    0.30
  -1   1  -6  345.67    9.10
  -1   1  -6  332.77    8.20
   1  -1   6  337.57    8.20
   1  -1   6  333.47    8.90
   1  -1   6  360.26    8.90
  -2   1  -6  261.37    7.60
   2  -1   6  258.37    6.70
   2  -1   6  259.37    7.50
   2  -1   6  266.07    7.30
  -3   1  -6   31.50    2.50
  -3   1  -6   37.50    2.30
   3  -1   6   37.50    2.40
   3  -1   6   37.00    2.60
  -4   1  -6    6.90    2.20
  -4   1  -6    7.20    2.00
   4  -1   6    8.20    1.80
  -5   1  -6    4.40    2.30
   5  -1   6    8.00    2.60
   5   0  -6    8.80    2.60
  -5   0   6   -0.20    2.00
  -5   0   6    4.40    1.80
   4   0  -6   31.50    3.30
  -4   0   6   26.30    2.10
   3   0  -6    1.20    0.90
   3   0  -6    2.00    1.20
  -3   0   6    2.10    0.70
   2   0  -6    4.40    0.80
   2   0  -6    3.40    1.10
  -2   0   6    4.70    0.80
  -2   0   6    3.40    0.50
   1   0  -6    0.20    0.60
   1   0  -6   -0.10    0.50
  -1   0   6    2.20    0.50
   0   0  -6 3623.14   85.59
   0   0   6 3411.96   85.39
   0   0   6 3674.43   84.89
   0   0   6 3412.06   85.59
  -1   0  -6    0.80    0.70
   1   0   6    1.10    0.40
   1   0   6    0.40    0.50
   1   0   6    1.00    0.60
  -2   0  -6 1856.01   43.90
  -2   0  -6 1838.82   43.60
   2   0   6 1735.03   43.80
   2   0   6 1822.42   43.30
   2   0   6 1806.12   43.70
  -3   0  -6    0.90    0.90
  -3   0  -6   -0.10    1.40
   3   0   6    0.80    0.80
   3   0   6    0.30    0.90
  -4   0  -6   27.60    3.00
  -4   0  -6   24.90    2.60
   4   0   6   27.20    2.90
  -5   0  -6    0.70    2.20
   5   0   6    5.50    2.50
  -5   1   6   56.19    4.30
  -5   1   6   70.89    3.90
   4  -1  -6   27.50    2.70
   4  -1  -6   25.10    2.50
  -4   1   6   23.90    2.70
  -4   1   6   25.90    2.20
   3  -1  -6   31.60    2.50
  -3   1   6   33.90    1.80
  -3   1   6   37.00    2.40
  -3   1   6   35.70    1.70
   2  -1  -6  666.73   17.10
   2  -1  -6  686.63   16.90
  -2   1   6  667.13   16.10
  -2   1   6  661.83   17.00
  -2   1   6  658.63   16.50
   1  -1  -6 1419.96   32.90
   1  -1  -6 1320.87   32.30
  -1   1   6 1401.66   33.00
  -1   1   6 1346.77   32.60
  -1   1   6 1341.87   32.30
   0  -1  -6    1.00    0.30
   0  -1  -6    0.10    0.50
   0   1   6    0.40    0.40
   0   1   6    0.60    0.40
  -1  -1  -6  340.57    8.90
  -1  -1  -6  343.67    8.70
   1   1   6  344.77    8.70
   1   1   6  336.27    8.80
  -2  -1  -6  259.57    7.20
  -2  -1  -6  264.77    7.40
   2   1   6  262.07    7.10
   2   1   6  255.87    7.30
  -3  -1  -6   36.10    2.30
  -3  -1  -6   36.10    2.50
   3   1   6   38.90    2.20
   3   1   6   36.00    2.40
  -4  -1  -6    9.20    2.00
   4   1   6   11.00    2.10
  -5  -1  -6    6.20    3.70
   5   1   6    4.80    2.60
  -5   2   6   32.50    3.70
  -4   2   6   39.40    2.40
  -4   2   6   36.00    3.20
   3  -2  -6    2.40    1.10
   3  -2  -6    1.90    0.90
  -3   2   6    1.60    0.80
  -3   2   6    1.30    1.10
  -3   2   6    1.60    0.80
   2  -2  -6  109.59    3.80
   2  -2  -6  109.79    3.20
  -2   2   6  104.69    3.80
  -2   2   6  107.19    3.30
   1  -2  -6    0.90    0.30
   1  -2  -6    1.30    0.60
  -1   2   6    1.90    0.60
   0  -2  -6 1019.60   25.20
   0  -2  -6 1061.99   24.80
   0   2   6 1048.60   25.20
   0   2   6 1026.90   24.90
  -1  -2  -6 1125.39   27.10
  -1  -2  -6 1115.89   27.20
   1   2   6 1128.79   27.20
  -2  -2  -6   44.90    2.10
  -2  -2  -6   43.10    2.10
   2   2   6   40.50    2.10
   2   2   6   43.90    2.10
  -3  -2  -6  114.99    4.30
  -3  -2  -6  117.39    4.30
   3   2   6  118.49    4.40
   3   2   6  113.39    4.40
  -4  -2  -6   43.30    3.20
   4   2   6   44.00    3.20
  -5   3   6   69.19    4.60
   4  -3  -6   37.30    3.10
  -4   3   6   39.60    3.30
  -4   3   6   43.40    2.40
   3  -3  -6   22.00    2.10
   3  -3  -6   19.80    1.70
  -3   3   6   19.90    1.50
  -3   3   6   20.80    2.20
   2  -3  -6  279.27    7.30
   2  -3  -6  279.97    8.00
  -2   3   6  275.77    7.20
  -2   3   6  282.27    8.00
   1  -3  -6   98.69    2.80
   1  -3  -6   93.89    3.30
  -1   3   6   95.79    2.70
  -1   3   6   97.69    3.30
   0  -3  -6  338.67    9.00
   0   3   6  341.37    8.70
   0   3   6  360.76    9.10
  -1  -3  -6    8.20    1.00
  -1  -3  -6    7.10    0.90
   1   3   6    7.30    0.90
   1   3   6    9.00    1.20
  -2  -3  -6   95.69    3.20
  -2  -3  -6   89.79    3.30
   2   3   6   94.49    3.50
  -3  -3  -6   85.29    3.50
  -3  -3  -6   82.59    3.30
   3   3   6   79.79    3.70
   3   3   6   75.69    3.50
  -4  -3  -6  100.89    4.60
   4   3   6  101.79    4.80
   4  -4  -6  238.68    8.40
  -4   4   6  247.58    8.20
   3  -4  -6  374.66   10.00
   3  -4  -6  353.16   10.70
  -3   4   6  374.56    9.60
  -3   4   6  371.16   10.60
   2  -4  -6   75.19    2.60
   2  -4  -6   74.19    3.20
  -2   4   6   77.59    2.40
  -2   4   6   72.29    3.10
   1  -4  -6  703.83   18.00
   1  -4  -6  719.43   17.40
  -1   4   6  704.53   17.90
  -1   4   6  716.83   17.10
   0  -4  -6  142.29    4.00
   0  -4  -6  138.59    4.30
   0   4   6  142.19    4.40
   0   4   6  143.09    3.90
  -1  -4  -6  224.08    6.20
  -1  -4  -6  224.68    6.20
   1   4   6  227.88    6.20
   1   4   6  226.58    6.60
  -2  -4  -6  100.29    3.60
  -2  -4  -6  103.39    3.40
   2   4   6  106.19    3.80
   2   4   6  107.19    4.10
  -3  -4  -6  108.19    4.20
   3   4   6  111.49    4.40
   3   4   6  102.39    4.50
  -4  -4  -6    7.90    2.00
   4   4   6   10.30    2.40
   5  -5  -6    0.30    2.60
  -5   5   6    9.30    2.20
   4  -5  -6    0.10    1.50
  -4   5   6    0.60    1.50
   3  -5  -6   85.19    3.50
   3  -5  -6   94.59    4.20
  -3   5   6   91.19    4.00
   2  -5  -6  241.78    6.60
   2  -5  -6  225.78    7.20
  -2   5   6  232.08    5.90
  -2   5   6  231.48    7.00
   1  -5  -6  362.36    9.00
   1  -5  -6  340.07    9.40
  -1   5   6  339.17    8.30
  -1   5   6  330.57    9.40
   0  -5  -6  300.07    7.80
   0  -5  -6  295.87    8.10
   0   5   6  304.47    7.60
   0   5   6  303.67    8.40
  -1  -5  -6  128.59    4.00
  -1  -5  -6  126.49    4.00
   1   5   6  140.59    4.70
   1   5   6  130.59    4.00
  -2  -5  -6  101.19    3.70
  -2  -5  -6  104.09    3.30
   2   5   6  104.79    3.90
   2   5   6  105.29    4.30
  -3  -5  -6  109.29    4.20
   3   5   6  108.89    4.40
   3   5   6  108.19    4.70
  -4  -5  -6   -1.90    1.40
   4   5   6    1.80    1.80
   4   5   6   -1.70    1.50
   4  -6  -6    0.30    1.70
  -4   6   6    0.40    1.60
   3  -6  -6   58.79    3.50
   3  -6  -6   58.89    3.00
  -3   6   6   66.99    3.50
   2  -6  -6 1271.67   30.20
   2  -6  -6 1218.98   30.90
  -2   6   6 1202.08   30.60
   1  -6  -6  119.89    4.20
  -1   6   6  113.59    2.90
  -1   6   6  122.89    4.30
   0  -6  -6   44.20    2.10
   0  -6  -6   43.20    1.90
   0   6   6   42.20    1.60
   0   6   6   43.80    2.30
  -1  -6  -6   20.10    1.40
  -1  -6  -6   21.00    1.30
   1   6   6   19.00    1.40
   1   6   6   23.70    2.00
  -2  -6  -6  327.37    8.60
  -2  -6  -6  330.87    9.10
   2   6   6  327.67    9.20
   2   6   6  321.97    9.80
  -3  -6  -6   35.20    2.50
   3   6   6   38.70    2.70
   3   6   6   36.60    3.20
  -4  -6  -6    0.00    1.50
   4   6   6    0.40    1.70
   4   6   6   -1.00    1.60
   4  -7  -6   24.10    3.40
  -4   7   6   25.90    3.00
   3  -7  -6   23.70    2.90
   3  -7  -6   23.20    2.20
  -3   7   6   21.30    2.30
   2  -7  -6   47.40    2.90
   2  -7  -6   41.60    2.30
  -2   7   6   46.40    2.70
   1  -7  -6    8.70    1.20
   1  -7  -6    9.40    1.50
  -1   7   6   10.20    1.60
   0  -7  -6    8.80    1.30
   0  -7  -6    8.10    1.10
   0   7   6    8.20    1.40
   0   7   6    8.40    0.80
  -1  -7  -6   50.59    2.30
  -1  -7  -6   52.69    2.20
   1   7   6   48.00    2.20
   1   7   6   53.39    3.20
  -2  -7  -6   39.40    2.30
   2   7   6   41.10    3.30
   2   7   6   40.00    2.30
  -3  -7  -6    6.90    1.60
   3   7   6    9.50    2.30
   3   7   6    8.00    1.70
  -4  -7  -6    2.10    1.70
   4   7   6    1.30    1.80
   4   7   6    0.50    2.10
   4  -8  -6    5.70    2.60
  -4   8   6    8.20    2.20
   3  -8  -6   20.10    2.80
   3  -8  -6   16.20    2.00
  -3   8   6   19.30    2.50
   2  -8  -6   49.00    3.00
  -2   8   6   43.10    2.80
   1  -8  -6 1108.19   27.70
   1  -8  -6 1082.69   27.20
  -1   8   6 1101.19   27.80
   0  -8  -6  184.18    5.70
   0  -8  -6  181.08    5.80
   0   8   6  192.08    5.00
   0   8   6  196.38    6.40
  -1  -8  -6   36.50    2.20
  -1  -8  -6   36.70    2.00
   1   8   6   37.70    2.00
   1   8   6   36.60    2.80
  -2  -8  -6   13.10    1.70
   2   8   6   15.90    2.60
   2   8   6   14.10    1.80
  -3  -8  -6   19.20    2.20
   3   8   6   18.80    2.80
   3   8   6   15.20    2.20
  -4  -8  -6   22.90    2.80
   4   8   6   18.30    2.80
   4   8   6   20.70    3.40
   4  -9  -6   17.60    3.30
   3  -9  -6   54.09    3.80
   3  -9  -6   45.80    5.10
  -3   9   6   55.09    3.60
   2  -9  -6   17.30    2.40
   2  -9  -6   16.10    1.90
  -2   9   6   18.80    2.30
   1  -9  -6    7.60    1.40
   1  -9  -6    6.10    1.60
  -1   9   6    7.70    1.80
   0  -9  -6  560.94   14.90
   0  -9  -6  561.74   15.00
   0   9   6  574.24   15.60
  -1  -9  -6   34.70    2.30
  -1  -9  -6   37.20    2.10
   1   9   6   34.90    3.10
   1   9   6   39.00    2.00
  -2  -9  -6   12.10    1.70
   2   9   6   11.40    2.40
   2   9   6   13.60    1.70
  -3  -9  -6    1.80    1.40
   3   9   6    0.80    2.20
   3   9   6    1.40    1.40
   4   9   6   20.50    4.20
   3 -10  -6   24.00    3.30
  -3  10   6   25.40    3.00
   2 -10  -6   48.70    3.40
   2 -10  -6   41.30    3.00
  -2  10   6   47.90    3.50
   1 -10  -6    0.60    1.20
   1 -10  -6   -0.80    1.00
  -1  10   6    1.00    1.60
   0 -10  -6  293.27    8.70
   0 -10  -6  284.87    8.60
   0  10   6  293.47    9.40
  -1 -10  -6  303.67    9.00
   1  10   6  309.97   10.10
  -2 -10  -6   13.10    1.90
   2  10   6   13.90    2.70
   2  10   6   10.60    1.80
  -3 -10  -6   -0.70    1.20
  -3 -10  -6    3.60    1.60
   3  10   6    1.20    1.70
   3  10   6    0.70    2.00
   3 -11  -6   48.70    4.10
  -3  11   6   55.69    3.90
   2 -11  -6    3.30    1.60
   2 -11  -6    2.80    1.70
  -2  11   6    2.70    1.70
   1 -11  -6   78.79    4.00
   1 -11  -6   81.89    3.90
  -1  11   6   80.99    4.50
   0 -11  -6   -0.20    1.00
   0 -11  -6    0.50    1.10
   0  11   6   -1.20    1.80
  -1 -11  -6  110.49    4.50
   1  11   6  108.79    5.50
  -2 -11  -6   80.99    4.10
   2  11   6   84.59    5.20
  -3 -11  -6   26.70    2.90
   3  11   6   24.60    3.10
   3  11   6   29.30    4.10
   2 -12  -6    0.80    1.80
   2 -12  -6    1.30    1.60
  -2  12   6   -0.20    1.90
   1 -12  -6    4.20    1.50
   1 -12  -6    6.40    2.00
  -1  12   6    4.20    2.10
   0 -12  -6    3.90    1.70
   0 -12  -6    3.80    1.50
   0  12   6    4.00    2.30
  -1 -12  -6    4.70    1.70
   1  12   6    3.70    2.40
  -2 -12  -6    4.60    1.70
   2  12   6    2.70    2.40
   2 -13  -6   13.70    2.40
   2 -13  -6   18.90    3.10
  -2  13   6   10.60    2.70
   1 -13  -6   55.09    3.70
   1 -13  -6   52.89    3.50
  -1  13   6   45.90    4.20
   0 -13  -6   21.70    2.60
   0  13   6   19.00    3.40
  -1 -13  -6    1.60    1.70
   1  13   6   -2.80    2.50
   2  13   6   32.40    6.50
  -2  14   6   -3.60    2.40
   1 -14  -6   -1.40    1.90
   1 -14  -6    2.60    1.90
  -1  14   6   -5.10    2.60
   0 -14  -6    3.60    1.80
   0  14   6   -3.40    2.40
  -1 -14  -6   48.30    4.20
   1  14   6   49.00    8.40
  -1 -14   7    4.80    1.90
   0 -14   7    2.90    2.00
   2  13  -7    2.70    2.70
  -2 -13   7    0.50    1.80
   1  13  -7    8.50    2.50
  -1 -13   7    8.70    2.10
   0 -13   7    1.00    1.70
   1 -13   7   25.30    3.10
  -2  13  -7   19.40    3.90
  -3 -12   7    6.60    2.00
  -3 -12   7   11.20    2.40
   2  12  -7    7.00    2.50
  -2 -12   7    9.40    2.20
   1  12  -7    3.00    2.20
  -1 -12   7    3.20    1.70
   0 -12   7   46.70    3.30
  -1  12  -7    0.20    2.00
   1 -12   7   -0.40    1.50
  -2  12  -7   11.30    3.10
   2 -12   7   13.50    2.70
   3  11  -7    9.90    3.00
  -3 -11   7    8.80    2.00
  -3 -11   7    9.20    2.00
   2  11  -7   94.29    5.50
  -2 -11   7   96.59    4.50
  -2 -11   7   98.79    4.20
   1  11  -7    0.70    1.90
  -1 -11   7    1.20    1.30
  -1 -11   7    0.50    1.30
   0  11  -7   13.70    2.30
   0 -11   7   10.80    1.90
  -1  11  -7  104.09    5.00
   1 -11   7   99.69    4.70
  -2  11  -7  188.38    7.60
   2 -11   7  191.88    7.40
  -3  11  -7    2.20    3.20
   3  10  -7    8.90    2.60
  -3 -10   7    5.10    1.70
  -3 -10   7    5.50    1.80
   2  10  -7  196.78    7.60
  -2 -10   7  197.38    6.50
  -2 -10   7  206.38    6.70
   1  10  -7   68.19    3.90
  -1 -10   7   69.39    3.40
   0  10  -7    4.40    1.70
   0  10  -7    4.70    1.70
   0 -10   7    6.70    1.60
  -1  10  -7    3.60    1.80
   1 -10   7    2.80    1.40
  -2  10  -7    4.90    2.20
   2 -10   7    3.00    1.70
  -3  10  -7    2.90    2.90
   3 -10   7    0.60    2.00
  -4  -9   7    0.10    2.70
   3   9  -7    2.60    2.00
  -3  -9   7    1.70    1.30
  -3  -9   7    1.10    1.30
   2   9  -7   89.79    4.80
  -2  -9   7   90.29    3.80
  -2  -9   7   89.69    3.70
   1   9  -7  201.88    7.10
  -1  -9   7  206.88    6.30
  -1  -9   7  206.88    6.50
   0   9  -7  153.98    5.40
   0   9  -7  145.19    5.20
   0  -9   7  155.88    4.80
   0  -9   7  152.18    5.40
  -1   9  -7   86.39    4.10
   1  -9   7   92.89    4.10
  -2   9  -7   31.00    3.40
   2  -9   7   32.40    2.80
  -3   9  -7   33.20    4.10
   3  -9   7   21.60    3.10
   4   8  -7   44.10    4.20
  -4  -8   7   43.00    3.50
   3   8  -7   43.60    3.60
  -3  -8   7   42.50    2.60
  -3  -8   7   44.60    3.00
   2   8  -7    0.80    1.60
  -2  -8   7    0.40    0.90
  -2  -8   7    1.10    0.90
   1   8  -7   15.10    2.10
  -1  -8   7   14.70    1.70
  -1  -8   7   16.90    1.50
   0   8  -7 1066.99   26.30
   0   8  -7 1046.50   26.20
   0  -8   7 1027.50   26.40
   0  -8   7 1065.29   25.80
  -1   8  -7  129.59    5.10
   1  -8   7  144.09    5.10
   1  -8   7  136.79    4.30
  -2   8  -7   21.40    2.90
   2  -8   7   16.60    2.30
  -3   8  -7    2.50    2.50
   3  -8   7    3.20    1.90
  -4   8  -7   39.00    5.20
   4  -8   7   23.70    5.60
   4   7  -7   34.40    3.70
  -4  -7   7   31.30    2.90
   3   7  -7   12.20    2.40
  -3  -7   7   16.10    2.00
  -3  -7   7   12.70    1.50
   2   7  -7  222.48    7.70
  -2  -7   7  231.28    6.70
  -2  -7   7  222.58    6.80
   1   7  -7  725.43   19.00
   1   7  -7  750.92   18.00
  -1  -7   7  707.53   18.30
  -1  -7   7  721.73   18.40
   0   7  -7   79.59    3.20
   0  -7   7   79.69    3.20
  -1   7  -7    0.70    1.30
  -1   7  -7    0.60    0.80
   1  -7   7    1.20    1.00
   1  -7   7    0.60    0.70
  -2   7  -7  152.68    5.80
   2  -7   7  155.58    5.70
   2  -7   7  146.39    4.70
  -3   7  -7   53.89    3.90
   3  -7   7   52.39    3.60
  -4   7  -7   -1.10    2.70
   4  -7   7    0.10    1.90
   4   6  -7    2.60    2.00
  -4  -6   7   -1.40    1.30
   3   6  -7  231.28    8.20
  -3  -6   7  234.98    6.80
  -3  -6   7  233.68    7.40
   2   6  -7   38.10    2.90
  -2  -6   7   39.90    2.30
  -2  -6   7   44.10    2.10
   1   6  -7  145.19    4.20
   1   6  -7  138.19    4.90
  -1  -6   7  143.09    4.40
  -1  -6   7  136.29    4.30
   0   6  -7    9.40    1.20
   0   6  -7    6.00    1.10
   0  -6   7   10.20    1.10
   0  -6   7    9.80    1.20
  -1   6  -7  976.70   24.00
  -1   6  -7  971.60   25.10
   1  -6   7 1005.00   25.00
   1  -6   7 1043.20   24.50
  -2   6  -7   93.19    4.20
   2  -6   7   83.39    3.20
   2  -6   7   90.89    3.90
  -3   6  -7   25.00    3.30
   3  -6   7   25.80    2.90
   3  -6   7   26.40    2.10
  -4   6  -7   -0.40    2.40
   4  -6   7    2.60    2.20
   4   5  -7    9.20    2.40
  -4  -5   7   12.00    2.10
   3   5  -7  204.48    7.50
  -3  -5   7  211.28    6.70
  -3  -5   7  219.28    6.20
   2   5  -7   15.00    2.10
  -2  -5   7   17.30    1.50
  -2  -5   7   18.10    1.30
   1   5  -7   78.69    2.60
   1   5  -7   75.19    3.20
  -1  -5   7   76.59    2.70
  -1  -5   7   76.49    2.80
   0   5  -7  552.24   14.00
   0   5  -7  553.94   14.20
   0  -5   7  569.04   14.20
   0  -5   7  549.05   14.00
  -1   5  -7  227.38    5.70
  -1   5  -7  227.58    6.90
   1  -5   7  227.98    6.70
  -2   5  -7  191.68    6.40
   2  -5   7  186.38    6.20
  -3   5  -7    0.10    1.60
   3  -5   7    1.70    1.00
   3  -5   7    1.10    1.40
  -4   5  -7   -3.60    2.00
   4  -5   7   -2.80    1.70
   4   4  -7  157.28    6.70
  -4  -4   7  159.08    5.80
   3   4  -7  172.98    6.60
  -3  -4   7  189.08    6.00
  -3  -4   7  178.68    5.20
   2   4  -7    6.70    1.50
   2   4  -7    7.70    0.70
  -2  -4   7    7.60    0.90
  -2  -4   7    8.30    1.20
   1   4  -7  239.48    6.20
   1   4  -7  224.58    6.80
  -1  -4   7  238.78    6.50
  -1  -4   7  232.08    6.20
   0   4  -7 1409.56   34.80
   0   4  -7 1472.35   35.10
   0  -4   7 1479.55   34.90
   0  -4   7 1444.26   34.90
  -1   4  -7  541.15   14.30
   1  -4   7  555.14   13.80
   1  -4   7  544.65   14.10
  -2   4  -7  215.28    6.90
   2  -4   7  216.08    6.70
   2  -4   7  216.68    6.30
  -3   4  -7  191.48    6.90
   3  -4   7  191.78    6.10
   3  -4   7  186.28    6.60
  -4   4  -7    2.80    2.20
   4  -4   7    4.10    2.10
   4  -4   7    5.70    1.80
   5   3  -7   36.90    4.00
  -5  -3   7   39.50    3.60
   4   3  -7   32.70    3.20
  -4  -3   7   34.50    2.60
   3   3  -7    3.60    1.50
  -3  -3   7    3.90    0.90
  -3  -3   7    4.70    1.20
   2   3  -7   98.09    2.90
   2   3  -7   93.99    3.90
  -2  -3   7   95.49    3.40
  -2  -3   7   93.79    2.80
   1   3  -7   38.30    1.60
   1   3  -7   37.80    2.00
  -1  -3   7   34.20    1.40
  -1  -3   7   37.30    1.70
   0   3  -7  244.58    6.60
   0   3  -7  235.18    6.20
   0  -3   7  230.78    6.30
   0  -3   7  230.48    6.30
  -1   3  -7  690.53   17.40
   1  -3   7  678.43   17.00
   1  -3   7  681.93   17.20
  -2   3  -7   87.49    3.70
   2  -3   7   86.59    3.20
   2  -3   7   88.49    3.60
  -3   3  -7  144.99    5.60
   3  -3   7  134.89    4.80
   3  -3   7  130.09    5.20
  -4   3  -7  229.98    7.80
  -4   3  -7  240.98    8.50
   4  -3   7  237.58    8.40
   4  -3   7  242.78    7.90
   5   2  -7  112.99    6.20
  -5  -2   7  114.09    5.30
   4   2  -7  171.78    6.90
  -4  -2   7  182.78    6.10
   3   2  -7    6.00    1.60
  -3  -2   7    5.40    0.90
  -3  -2   7    4.80    1.20
   2   2  -7  183.58    5.00
   2   2  -7  174.68    5.70
  -2  -2   7  170.48    5.20
  -2  -2   7  173.28    4.60
   1   2  -7 1844.12   44.10
   1   2  -7 1840.62   44.70
  -1  -2   7 1789.52   44.10
  -1  -2   7 1851.81   43.80
   0   2  -7  681.13   16.70
   0   2  -7  692.23   17.10
   0  -2   7  693.23   17.00
   0  -2   7  688.73   16.80
  -1   2  -7  977.60   24.00
   1  -2   7  971.70   23.70
   1  -2   7  959.70   23.80
  -2   2  -7    8.40    0.40
  -2   2  -7    7.80    0.40
  -2   2  -7    8.50    1.50
   2  -2   7    9.20    1.40
   2  -2   7    7.60    1.10
  -3   2  -7   53.69    3.30
   3  -2   7   48.30    3.10
   3  -2   7   54.49    2.90
  -4   2  -7    8.90    2.00
  -4   2  -7    5.10    2.20
   4  -2   7    8.30    2.20
   4  -2   7    8.20    1.80
   5  -2   7   35.40    3.70
   5   1  -7    9.40    2.60
  -5  -1   7    5.40    2.00
   4   1  -7    4.70    1.80
  -4  -1   7    3.60    1.30
   3   1  -7  170.78    5.30
   3   1  -7  170.28    6.10
  -3  -1   7  173.58    5.40
  -3  -1   7  168.48    4.80
   2   1  -7   11.70    1.00
   2   1  -7   12.50    1.50
  -2  -1   7   11.70    0.70
  -2  -1   7   12.80    1.20
   1   1  -7    0.60    0.20
   1   1  -7    0.20    0.50
   1   1  -7    0.10    0.60
  -1  -1   7    1.10    0.60
   0   1  -7  105.69    3.30
   0  -1   7  100.69    3.10
   0  -1   7  101.29    2.90
   0  -1   7  107.39    3.00
  -1   1  -7  219.38    5.50
  -1   1  -7  222.48    6.40
   1  -1   7  223.28    5.50
   1  -1   7  230.58    6.20
   1  -1   7  227.88    6.20
  -2   1  -7    1.40    1.10
   2  -1   7    1.40    0.50
   2  -1   7    2.10    0.80
   2  -1   7    2.40    1.00
  -3   1  -7  284.87    8.60
  -3   1  -7  275.97    8.10
   3  -1   7  265.47    8.10
   3  -1   7  263.67    8.40
  -4   1  -7  128.29    5.60
  -4   1  -7  119.19    5.00
   4  -1   7  118.99    5.20
   5  -1   7  130.39    6.10
   5   0  -7   49.30    4.00
  -5   0   7   39.20    4.30
  -5   0   7   44.80    3.20
   4   0  -7    0.60    1.70
  -4   0   7    1.40    1.20
   3   0  -7  471.95   13.60
   3   0  -7  509.05   13.10
  -3   0   7  492.25   12.90
  -3   0   7  503.45   12.30
   2   0  -7   -0.30    0.80
  -2   0   7    0.50    0.30
  -2   0   7    0.90    0.70
   1   0  -7  278.57    7.70
   1   0  -7  291.07    7.60
  -1   0   7  277.77    7.40
  -1   0   7  295.77    7.70
   0   0  -7    0.70    0.60
   0   0   7    0.50    0.40
   0   0   7    0.50    0.40
   0   0   7    0.10    0.30
  -1   0  -7   32.00    1.80
   1   0   7   31.20    1.60
   1   0   7   33.00    1.60
   1   0   7   31.20    1.30
  -2   0  -7    2.00    0.80
  -2   0  -7    2.40    1.10
   2   0   7    2.10    0.70
  -3   0  -7   31.40    2.20
  -3   0  -7   32.20    2.50
   3   0   7   30.10    2.20
  -4   0  -7   -1.90    1.50
  -4   0  -7   -0.10    1.90
   4   0   7    0.90    1.40
  -5   1   7    5.80    2.10
  -5   1   7    1.80    2.30
   4  -1  -7    3.70    1.70
  -4   1   7    1.50    1.70
  -4   1   7    2.60    1.30
   3  -1  -7  168.58    6.00
  -3   1   7  173.68    5.30
  -3   1   7  174.48    4.80
  -3   1   7  173.48    5.90
   2  -1  -7   11.20    1.20
   2  -1  -7   13.70    1.50
  -2   1   7   12.50    1.30
  -2   1   7   11.40    1.00
  -2   1   7   12.70    0.70
   1  -1  -7    0.20    0.50
  -1   1   7    1.80    0.60
  -1   1   7    1.60    0.50
   0  -1  -7  104.09    2.80
   0  -1  -7  105.69    3.30
   0   1   7  103.69    3.10
   0   1   7  105.89    3.10
  -1  -1  -7  225.98    6.00
  -1  -1  -7  222.18    6.30
   1   1   7  224.68    6.20
   1   1   7  225.78    6.00
  -2  -1  -7    1.80    1.10
  -2  -1  -7    1.20    0.70
   2   1   7    2.00    0.80
   2   1   7    1.20    0.70
  -3  -1  -7  279.77    8.20
  -3  -1  -7  278.47    8.30
   3   1   7  281.27    8.10
   3   1   7  276.97    8.40
  -4  -1  -7  117.99    5.00
   4   1   7  117.59    5.10
  -5   2   7  100.29    5.40
  -4   2   7  184.88    5.90
  -4   2   7  175.98    6.70
   3  -2  -7    8.50    1.50
  -3   2   7    7.50    1.10
  -3   2   7    6.00    1.60
  -3   2   7    4.70    0.90
   2  -2  -7  171.58    5.40
   2  -2  -7  171.68    4.60
  -2   2   7  178.08    4.90
  -2   2   7  174.38    5.50
   1  -2  -7 1940.91   45.00
   1  -2  -7 1869.21   44.70
  -1   2   7 1886.21   45.00
  -1   2   7 1792.42   44.50
   0  -2  -7  706.43   16.80
   0  -2  -7  686.03   17.30
   0   2   7  688.23   17.10
   0   2   7  715.73   17.30
  -1  -2  -7  931.41   23.20
  -1  -2  -7  953.60   23.00
   1   2   7  933.61   23.10
   1   2   7  967.50   23.10
  -2  -2  -7   11.20    1.30
  -2  -2  -7   10.40    1.40
   2   2   7    9.00    1.30
   2   2   7    8.60    1.20
  -3  -2  -7   49.99    2.80
  -3  -2  -7   47.50    2.80
   3   2   7   53.29    2.90
   3   2   7   55.19    2.90
  -4  -2  -7    6.30    2.00
   4   2   7    8.70    2.00
  -5   3   7   24.80    3.50
   4  -3  -7   31.40    2.90
  -4   3   7   32.30    3.00
   3  -3  -7    4.80    1.40
  -3   3   7    2.20    1.30
  -3   3   7    4.30    0.90
   2  -3  -7   93.99    2.90
   2  -3  -7   91.89    3.50
  -2   3   7   93.39    2.90
  -2   3   7   91.89    3.60
   1  -3  -7   40.70    2.00
   1  -3  -7   42.50    1.40
  -1   3   7   39.00    1.90
  -1   3   7   38.20    1.50
   0  -3  -7  231.38    6.00
   0  -3  -7  233.58    6.40
   0   3   7  227.38    6.10
   0   3   7  236.58    6.50
  -1  -3  -7  680.93   16.80
  -1  -3  -7  653.63   16.90
   1   3   7  685.23   16.90
   1   3   7  695.33   17.10
  -2  -3  -7   84.89    3.10
  -2  -3  -7   82.29    3.20
   2   3   7   82.09    3.30
   2   3   7   91.89    3.40
  -3  -3  -7  133.59    4.60
  -3  -3  -7  134.89    4.80
   3   3   7  132.49    5.00
   3   3   7  134.39    5.00
  -4  -3  -7  252.17    8.30
   4   3   7  256.67    8.60
  -5   4   7    1.10    2.20
   4  -4  -7  165.58    6.50
  -4   4   7  161.18    6.30
   3  -4  -7  181.18    6.30
  -3   4   7  175.88    6.10
  -3   4   7  180.48    5.20
   2  -4  -7    6.30    0.90
   2  -4  -7    8.20    1.40
  -2   4   7    9.30    0.80
  -2   4   7    7.90    1.30
   1  -4  -7  244.28    7.10
   1  -4  -7  249.68    6.50
  -1   4   7  249.68    7.10
  -1   4   7  242.48    6.30
   0  -4  -7 1404.56   35.10
   0   4   7 1483.65   34.70
   0   4   7 1463.65   35.20
  -1  -4  -7  528.95   13.40
  -1  -4  -7  535.15   13.30
   1   4   7  540.55   13.80
   1   4   7  511.25   13.40
  -2  -4  -7  205.68    6.20
  -2  -4  -7  212.08    6.00
   2   4   7  206.18    6.50
   2   4   7  208.48    6.30
  -3  -4  -7  195.68    6.30
   3   4   7  192.68    6.50
  -4  -4  -7    4.80    1.90
   4   4   7    4.90    1.90
   4  -5  -7    7.00    2.10
  -4   5   7    6.40    1.90
   3  -5  -7  207.28    7.10
  -3   5   7  206.68    6.90
   2  -5  -7   18.00    1.80
   2  -5  -7   19.40    1.40
  -2   5   7   19.40    1.80
  -2   5   7   18.10    1.00
   1  -5  -7   80.99    2.70
   1  -5  -7   75.99    3.10
  -1   5   7   80.99    3.20
  -1   5   7   77.29    2.30
   0  -5  -7  534.35   14.30
   0  -5  -7  564.54   14.00
   0   5   7  577.94   14.70
   0   5   7  571.64   13.80
  -1  -5  -7  226.68    6.40
  -1  -5  -7  221.08    6.40
   1   5   7  233.38    6.90
   1   5   7  235.88    6.40
  -2  -5  -7  180.28    5.60
  -2  -5  -7  186.58    5.40
   2   5   7  180.78    6.20
   2   5   7  192.78    5.90
  -3  -5  -7    1.80    1.30
   3   5   7    1.60    1.40
   3   5   7    4.20    1.40
  -4  -5  -7   -3.20    1.40
   4   5   7   -1.10    1.60
   4  -6  -7    0.30    1.90
  -4   6   7    0.90    1.80
   3  -6  -7  230.18    7.90
  -3   6   7  230.28    7.60
   2  -6  -7   41.90    2.70
   2  -6  -7   44.50    2.20
  -2   6   7   42.10    2.50
   1  -6  -7  149.09    4.40
   1  -6  -7  148.79    5.00
  -1   6   7  146.59    5.00
  -1   6   7  144.69    3.80
   0  -6  -7   10.90    1.10
   0  -6  -7   10.60    1.30
   0   6   7   11.50    1.50
   0   6   7    9.20    0.80
  -1  -6  -7  964.80   24.10
  -1  -6  -7  962.30   24.10
   1   6   7  989.30   24.90
   1   6   7 1007.20   24.10
  -2  -6  -7   82.49    3.40
  -2  -6  -7   86.39    3.10
   2   6   7   93.89    3.70
   2   6   7   88.49    4.30
  -3  -6  -7   25.40    2.50
   3   6   7   29.80    2.80
   3   6   7   28.90    3.10
  -4  -6  -7    3.10    2.00
   4   6   7   -0.10    1.90
   4   6   7    3.10    2.20
   4  -7  -7   32.00    3.70
  -4   7   7   27.10    3.10
   3  -7  -7   13.20    2.30
  -3   7   7   13.80    2.10
   2  -7  -7  226.18    6.80
   2  -7  -7  231.58    7.50
  -2   7   7  228.98    7.30
   1  -7  -7  782.22   19.80
  -1   7   7  750.12   19.80
   0  -7  -7   79.09    3.00
   0  -7  -7   77.09    3.10
   0   7   7   81.79    2.50
   0   7   7   82.69    3.50
  -1  -7  -7    1.60    0.90
  -1  -7  -7    0.20    0.80
   1   7   7    0.70    1.20
   1   7   7    0.60    0.80
  -2  -7  -7  151.48    5.10
   2   7   7  150.78    5.10
   2   7   7  156.08    6.00
  -3  -7  -7   51.49    3.00
   3   7   7   51.89    3.90
   3   7   7   51.09    3.20
  -4  -7  -7    3.80    1.80
   4   7   7    6.20    2.40
   4   7   7    1.70    2.00
   4  -8  -7   42.20    4.00
  -4   8   7   46.00    3.70
   3  -8  -7   36.70    3.10
  -3   8   7   35.10    3.00
   2  -8  -7    0.30    1.20
   2  -8  -7    1.50    1.10
  -2   8   7    0.20    1.10
   1  -8  -7   14.80    1.60
   1  -8  -7   20.00    2.10
  -1   8   7   14.30    1.90
   0  -8  -7 1025.40   25.70
   0  -8  -7 1042.40   26.00
   0   8   7 1025.10   25.10
   0   8   7 1055.99   26.50
  -1  -8  -7  137.89    4.60
  -1  -8  -7  131.29    4.40
   1   8   7  137.29    4.30
   1   8   7  131.19    5.30
  -2  -8  -7   17.60    1.90
   2   8   7   16.10    1.90
   2   8   7   20.60    2.80
  -3  -8  -7    5.90    1.70
   3   8   7    2.60    1.60
   3   8   7    3.30    1.90
  -4  -8  -7   35.20    5.10
   4   8   7   44.50    4.50
   4   8   7   44.30    3.90
   3  -9  -7    2.20    1.80
  -3   9   7    0.90    1.50
   2  -9  -7   97.29    4.50
  -2   9   7   87.79    4.20
   1  -9  -7  209.68    6.90
   1  -9  -7  207.08    6.40
  -1   9   7  204.68    7.10
   0  -9  -7  153.68    5.30
   0  -9  -7  150.78    5.10
   0   9   7  149.69    5.80
  -1  -9  -7   89.09    3.40
  -1  -9  -7   87.89    3.60
   1   9   7   86.89    4.50
   1   9   7   86.39    3.30
  -2  -9  -7   28.20    2.40
   2   9   7   24.60    3.10
   2   9   7   31.20    2.20
  -3  -9  -7   26.30    2.60
   3   9   7   25.00    2.80
   3   9   7   25.50    3.60
   3 -10  -7    4.30    2.10
  -3  10   7    7.10    2.20
   2 -10  -7  203.38    7.00
   2 -10  -7  216.88    7.70
  -2  10   7  213.98    7.60
   1 -10  -7   70.39    3.60
   1 -10  -7   66.39    3.20
  -1  10   7   67.89    3.80
   0 -10  -7    5.50    1.40
   0 -10  -7    6.50    1.30
   0  10   7    6.10    1.90
  -1 -10  -7    4.80    1.30
   1  10   7    1.60    1.70
  -2 -10  -7    1.10    1.30
   2  10   7    3.10    2.40
   2  10   7    4.80    1.50
  -3 -10  -7    2.60    1.50
   3  10   7    2.70    2.50
   3  10   7    1.90    1.80
   3 -11  -7    8.30    2.50
  -3  11   7    7.40    2.50
   2 -11  -7   96.59    4.50
   2 -11  -7   93.59    4.90
  -2  11   7   94.99    4.90
   1 -11  -7   -0.40    1.00
   1 -11  -7    2.50    1.40
  -1  11   7   -0.90    1.70
   0 -11  -7   15.10    2.10
   0 -11  -7   10.80    1.70
   0  11   7   11.00    2.40
  -1 -11  -7  104.79    4.40
   1  11   7  100.39    5.30
  -2 -11  -7  195.88    6.70
   2  11   7  181.48    7.80
   3  11   7    1.40    2.90
   3  11   7    0.50    2.30
  -3  12   7    6.40    2.60
   2 -12  -7    9.00    2.10
   2 -12  -7    9.20    2.40
  -2  12   7    6.50    2.30
   1 -12  -7    2.50    1.40
   1 -12  -7    4.30    1.80
  -1  12   7    1.00    1.90
   0 -12  -7   47.30    3.00
   0 -12  -7   50.49    3.30
   0  12   7   44.40    4.00
  -1 -12  -7    0.60    1.50
   1  12   7   -2.50    2.00
  -2 -12  -7   14.00    2.30
   2  12   7   11.60    3.10
   2 -13  -7    0.20    1.80
   2 -13  -7   -0.90    1.60
  -2  13   7   -3.00    2.30
   1 -13  -7    7.50    2.30
   1 -13  -7    8.10    2.00
  -1  13   7    5.10    2.50
   0 -13  -7    0.70    1.60
   0  13   7   -0.90    2.30
  -1 -13  -7   33.60    3.10
   1  13   7   31.90    4.20
   1 -14  -7    5.20    1.90
   1 -14  -7    4.90    2.20
  -1  14   7    0.60    2.90
   0 -14  -7    1.30    1.70
   0  14   7   -6.10    2.30
  -1 -14   8    0.00    1.60
   0 -14   8    4.80    2.00
   2  13  -8    2.60    2.50
  -2 -13   8    1.50    1.70
   1  13  -8   28.40    5.00
  -1 -13   8   29.10    3.20
   0 -13   8   -0.30    1.40
   1 -13   8    8.00    2.20
  -2  13  -8    1.20    3.50
  -3 -12   8  190.48    7.50
   2  12  -8   42.00    4.00
  -2 -12   8   34.80    4.40
  -2 -12   8   41.70    3.40
   1  12  -8   11.10    2.60
  -1 -12   8   12.80    2.10
   0 -12   8   21.60    2.60
  -1  12  -8   41.00    4.10
   1 -12   8   37.50    3.30
  -2  12  -8   -2.00    2.50
   2 -12   8    0.70    1.80
   3  11  -8    4.10    2.30
  -3 -11   8    2.20    1.70
   2  11  -8   19.90    3.20
  -2 -11   8   16.00    2.30
  -2 -11   8   18.00    2.20
   1  11  -8    4.70    2.00
  -1 -11   8    3.20    1.20
  -1 -11   8    4.10    1.50
   0 -11   8   78.89    3.90
  -1  11  -8   13.50    2.60
   1 -11   8   16.80    2.40
  -2  11  -8   19.20    3.60
   2 -11   8   23.90    3.00
   3  10  -8   16.10    3.20
  -3 -10   8   11.00    2.10
   2  10  -8  203.58    7.80
  -2 -10   8  204.38    6.70
  -2 -10   8  207.88    6.80
   1  10  -8  409.86   12.30
  -1 -10   8  419.26   11.70
  -1 -10   8  400.46   11.20
   0  10  -8   44.80    3.00
   0  10  -8   44.80    3.00
   0 -10   8   45.30    2.60
   0 -10   8   46.30    3.00
  -1  10  -8   88.49    4.70
   1 -10   8   95.39    4.40
  -2  10  -8    6.10    2.50
   2 -10   8    8.10    2.20
  -3  10  -8   52.59    4.70
   3 -10   8   50.39    4.20
   3   9  -8    1.80    1.90
  -3  -9   8    0.30    1.30
  -3  -9   8    1.40    1.30
   2   9  -8   10.30    2.50
  -2  -9   8   13.60    1.80
  -2  -9   8   13.80    1.80
   1   9  -8   53.79    3.50
  -1  -9   8   55.19    2.90
  -1  -9   8   56.79    2.80
   0   9  -8   20.00    2.20
   0   9  -8   18.30    2.10
   0  -9   8   19.80    2.10
   0  -9   8   17.80    1.60
  -1   9  -8   82.59    4.30
   1  -9   8   81.19    3.90
  -2   9  -8    2.20    2.10
   2  -9   8    1.60    1.50
  -3   9  -8   16.10    3.50
   3  -9   8   14.30    2.70
   4   8  -8   31.20    4.00
  -4  -8   8   24.80    2.90
   3   8  -8   10.50    2.70
  -3  -8   8    6.80    1.50
  -3  -8   8    6.00    1.60
   2   8  -8   26.00    2.90
  -2  -8   8   23.40    1.90
  -2  -8   8   25.30    2.00
   1   8  -8   46.10    3.10
  -1  -8   8   47.50    2.40
  -1  -8   8   45.00    2.50
   0   8  -8  686.13   16.70
   0   8  -8  660.33   16.70
   0  -8   8  557.74   16.10
   0  -8   8  654.53   16.80
  -1   8  -8   52.99    3.20
   1  -8   8   50.79    2.40
   1  -8   8   56.19    3.10
  -2   8  -8   34.70    3.20
   2  -8   8   36.30    2.90
  -3   8  -8    2.80    2.40
   3  -8   8    5.70    2.10
   4   7  -8   27.00    3.60
  -4  -7   8   26.40    2.80
   3   7  -8   63.19    4.10
  -3  -7   8   64.09    3.00
  -3  -7   8   67.19    3.50
   2   7  -8  174.68    6.50
  -2  -7   8  170.78    5.60
  -2  -7   8  179.98    5.50
   1   7  -8   66.49    3.30
   1   7  -8   69.59    2.70
  -1  -7   8   61.99    2.80
  -1  -7   8   74.79    3.00
   0   7  -8  171.48    5.40
   0  -7   8  176.98    5.30
   0  -7   8  172.88    5.50
  -1   7  -8  396.76   11.40
   1  -7   8  411.96   10.70
   1  -7   8  405.16   11.30
  -2   7  -8  119.39    5.20
   2  -7   8  111.39    4.00
   2  -7   8  112.99    4.80
  -3   7  -8   28.70    3.50
   3  -7   8   27.10    3.00
  -4   7  -8    8.90    3.00
   4  -7   8    6.60    2.50
   4   6  -8    6.40    2.30
  -4  -6   8    7.80    1.90
   3   6  -8   44.20    3.60
  -3  -6   8   39.20    2.30
  -3  -6   8   44.80    2.90
   2   6  -8  106.69    4.60
  -2  -6   8  106.29    3.90
  -2  -6   8  104.89    3.60
   1   6  -8    9.30    1.10
   1   6  -8   10.90    1.70
  -1  -6   8   10.40    1.30
  -1  -6   8   14.50    1.30
   0   6  -8  166.98    5.30
   0   6  -8  161.78    5.00
   0  -6   8  171.88    5.20
   0  -6   8  165.58    5.00
  -1   6  -8  392.46   11.00
   1  -6   8  390.06   10.80
  -2   6  -8  164.48    6.10
   2  -6   8  163.18    5.20
   2  -6   8  166.28    5.90
  -3   6  -8   22.70    3.10
   3  -6   8   22.00    2.80
   3  -6   8   20.90    2.10
  -4   6  -8    1.90    2.50
   4  -6   8    6.40    2.40
   4   5  -8    5.10    2.10
  -4  -5   8    6.90    1.90
   3   5  -8   44.30    3.30
  -3  -5   8   48.90    2.30
  -3  -5   8   45.80    2.70
   2   5  -8  504.45   14.20
  -2  -5   8  512.15   13.50
  -2  -5   8  527.65   13.00
   1   5  -8   69.19    2.40
   1   5  -8   66.49    3.00
  -1  -5   8   69.49    2.50
  -1  -5   8   66.79    2.60
   0   5  -8   28.70    1.60
   0   5  -8   28.90    1.90
   0  -5   8   31.80    1.70
   0  -5   8   27.20    1.60
  -1   5  -8   65.59    1.80
  -1   5  -8   70.19    3.20
   1  -5   8   69.69    2.60
   1  -5   8   69.69    2.90
  -2   5  -8  842.42   21.50
   2  -5   8  825.32   21.20
   2  -5   8  795.32   20.60
  -3   5  -8  215.28    7.60
   3  -5   8  205.98    7.30
  -4   5  -8    0.80    2.30
   4  -5   8   -0.90    1.90
   4   4  -8   20.20    3.00
  -4  -4   8   24.00    2.60
   3   4  -8   61.49    3.70
  -3  -4   8   62.69    3.10
  -3  -4   8   66.29    2.50
   2   4  -8   45.90    2.80
   2   4  -8   49.00    1.80
  -2  -4   8   48.50    2.30
  -2  -4   8   49.30    1.90
   1   4  -8   50.39    2.00
   1   4  -8   49.10    2.40
  -1  -4   8   48.90    1.90
  -1  -4   8   50.39    2.20
   0   4  -8    3.60    1.00
   0   4  -8    1.90    0.70
   0  -4   8    2.90    0.70
   0  -4   8    3.80    0.70
  -1   4  -8    6.20    1.40
   1  -4   8    7.50    1.10
   1  -4   8    6.40    1.00
  -2   4  -8   23.50    2.30
   2  -4   8   24.40    1.70
   2  -4   8   25.10    2.20
  -3   4  -8    7.50    2.10
   3  -4   8    6.70    1.50
   3  -4   8    8.50    1.90
  -4   4  -8   20.70    3.20
   4  -4   8   21.60    3.00
   4  -4   8   19.10    2.40
   5   3  -8    8.10    3.00
  -5  -3   8    6.60    2.20
   4   3  -8   87.19    4.80
  -4  -3   8   89.09    4.10
   3   3  -8   18.80    2.50
  -3  -3   8   19.70    1.80
  -3  -3   8   20.80    1.40
   2   3  -8    1.30    0.60
   2   3  -8    0.90    1.00
  -2  -3   8    0.80    0.50
  -2  -3   8    1.20    0.70
   1   3  -8 1569.74   37.60
   1   3  -8 1530.05   38.10
  -1  -3   8 1530.15   37.30
  -1  -3   8 1648.44   37.90
   0   3  -8   13.50    1.00
   0   3  -8   13.90    1.40
   0  -3   8   14.50    1.00
   0  -3   8   13.70    1.10
  -1   3  -8   10.40    1.50
   1  -3   8    9.70    1.10
   1  -3   8    8.40    1.20
  -2   3  -8   21.90    2.20
   2  -3   8   21.40    1.90
   2  -3   8   22.90    1.60
  -3   3  -8  246.58    8.20
   3  -3   8  247.18    8.00
   3  -3   8  244.98    7.50
  -4   3  -8  148.29    6.50
  -4   3  -8  169.28    6.20
   4  -3   8  147.99    5.80
   4  -3   8  160.48    6.60
   5   2  -8   99.59    5.90
  -5  -2   8  102.59    5.10
   4   2  -8    7.50    2.00
   3   2  -8    0.10    1.20
  -3  -2   8   -0.40    0.70
  -3  -2   8    0.30    0.90
   2   2  -8   26.10    1.40
   2   2  -8   25.00    2.00
  -2  -2   8   25.10    1.60
  -2  -2   8   25.40    1.00
   1   2  -8   88.89    3.30
  -1  -2   8   89.69    3.00
  -1  -2   8   91.99    2.50
   0   2  -8  438.86   11.20
   0   2  -8  452.95   11.70
   0  -2   8  465.35   11.60
   0  -2   8  455.05   11.30
  -1   2  -8  152.08    4.90
   1  -2   8  147.49    4.60
   1  -2   8  153.58    4.60
  -2   2  -8  289.17    8.50
   2  -2   8  279.67    8.20
   2  -2   8  280.27    8.00
  -3   2  -8   34.60    2.90
   3  -2   8   36.40    2.40
   3  -2   8   34.90    2.80
  -4   2  -8   -1.00    1.90
  -4   2  -8    2.60    1.70
   4  -2   8    1.30    1.70
   5   1  -8    4.90    2.20
  -5  -1   8    0.40    2.30
  -5  -1   8    3.20    1.80
   4   1  -8    8.20    2.10
  -4  -1   8    7.30    1.60
   3   1  -8    0.20    1.10
   3   1  -8    0.50    0.80
  -3  -1   8    0.80    0.90
   2   1  -8   56.19    2.30
   2   1  -8   53.39    2.70
  -2  -1   8   51.99    2.20
  -2  -1   8   53.79    1.60
   1   1  -8    6.70    0.90
   1   1  -8    5.80    0.30
   1   1  -8    5.70    1.00
  -1  -1   8    5.80    0.80
  -1  -1   8    7.00    0.40
   0   1  -8  644.04   16.50
   0  -1   8  671.53   16.40
   0  -1   8  645.64   16.00
   0  -1   8  679.23   16.10
  -1   1  -8  359.66    9.60
   1  -1   8  352.96    9.30
   1  -1   8  348.37    9.30
   1  -1   8  348.47    8.60
  -2   1  -8  143.79    4.90
   2  -1   8  134.99    4.70
   2  -1   8  137.39    3.70
   2  -1   8  129.79    4.50
  -3   1  -8   20.20    2.60
  -3   1  -8   17.50    1.90
   3  -1   8   21.00    2.40
   3  -1   8   24.10    2.10
  -4   1  -8   50.09    4.00
  -4   1  -8   49.20    3.50
   4  -1   8   58.09    3.50
   5   0  -8    4.90    2.20
  -5   0   8    2.80    2.20
  -5   0   8    2.10    1.60
   4   0  -8   25.80    3.20
  -4   0   8   19.90    2.10
  -4   0   8   19.20    2.60
   3   0  -8    1.00    0.90
   3   0  -8    1.00    1.10
  -3   0   8    2.60    1.00
   2   0  -8  779.12   20.50
  -2   0   8  829.42   19.20
  -2   0   8  810.92   20.00
   1   0  -8   -0.90    0.50
   1   0  -8   -1.00    0.50
  -1   0   8    0.10    0.50
  -1   0   8   -0.10    0.40
   0   0  -8  265.47    6.80
   0   0  -8  271.87    7.40
   0   0   8  278.57    7.10
   0   0   8  263.67    7.20
   0   0   8  278.57    6.90
  -1   0  -8    0.10    0.80
  -1   0  -8    0.20    0.50
   1   0   8    0.60    0.60
   1   0   8   -0.50    0.60
   1   0   8    0.30    0.40
  -2   0  -8  235.48    6.70
  -2   0  -8  231.78    7.00
   2   0   8  236.28    6.20
   2   0   8  222.18    6.90
   2   0   8  224.18    6.70
  -3   0  -8   -0.10    1.50
  -3   0  -8   -1.30    1.10
   3   0   8    1.00    1.10
  -4   0  -8   27.60    3.30
  -4   0  -8   21.10    2.70
   4   0   8   23.00    2.70
  -5   1   8    1.10    2.10
   4  -1  -8    8.40    2.10
  -4   1   8    9.40    1.50
  -4   1   8    6.00    2.10
   3  -1  -8   -0.50    1.10
  -3   1   8    0.60    1.10
  -3   1   8    0.90    0.80
   2  -1  -8   56.29    2.50
   2  -1  -8   51.59    2.60
  -2   1   8   52.89    2.10
  -2   1   8   58.19    2.70
  -2   1   8   53.69    1.50
   1  -1  -8    6.20    0.90
  -1   1   8    6.60    0.80
  -1   1   8    7.80    1.00
   0  -1  -8  648.74   15.90
   0  -1  -8  672.63   16.50
   0   1   8  682.43   16.30
   0   1   8  638.64   16.30
  -1  -1  -8  355.16    9.50
  -1  -1  -8  357.66    9.20
   1   1   8  354.06    9.40
   1   1   8  360.96    9.10
  -2  -1  -8  137.49    4.60
  -2  -1  -8  130.69    4.30
   2   1   8  136.89    4.20
   2   1   8  133.29    4.50
  -3  -1  -8   21.00    2.40
  -3  -1  -8   18.80    2.00
   3   1   8   24.40    2.10
  -4  -1  -8   41.40    3.60
   4   1   8   50.29    3.40
  -5   2   8   93.59    5.60
  -4   2   8    4.30    1.70
  -4   2   8    7.20    1.40
   3  -2  -8   -0.10    0.90
  -3   2   8   -0.70    1.10
  -3   2   8    0.90    0.80
   2  -2  -8   24.70    1.70
   2  -2  -8   24.40    1.10
  -2   2   8   28.90    1.50
  -2   2   8   25.30    1.80
   1  -2  -8   90.89    3.20
   1  -2  -8   89.19    2.40
  -1   2   8   92.89    2.80
  -1   2   8   97.49    3.30
  -1   2   8   92.19    2.40
   0  -2  -8  467.75   11.20
   0  -2  -8  451.75   11.80
   0   2   8  470.35   11.70
   0   2   8  445.96   11.50
  -1  -2  -8  145.69    4.50
  -1  -2  -8  153.18    4.30
   1   2   8  147.69    4.40
   1   2   8  143.69    4.50
  -2  -2  -8  286.47    8.00
  -2  -2  -8  278.87    7.90
   2   2   8  273.77    8.00
   2   2   8  289.37    7.90
  -3  -2  -8   33.80    2.50
  -3  -2  -8   35.40    2.40
   3   2   8   33.80    2.60
   3   2   8   36.30    2.50
  -4  -2  -8   -1.50    1.60
   4   2   8    4.10    1.80
  -5   3   8    3.60    2.70
   4  -3  -8   87.49    4.40
  -4   3   8   92.69    4.70
   3  -3  -8   17.90    1.90
  -3   3   8   19.30    2.20
  -3   3   8   19.90    1.50
   2  -3  -8    1.40    0.50
   2  -3  -8    0.80    0.80
  -2   3   8    0.60    0.80
  -2   3   8    0.90    0.60
   1  -3  -8 1606.24   38.40
   1  -3  -8 1620.24   39.30
  -1   3   8 1651.73   39.30
  -1   3   8 1597.04   38.60
   0  -3  -8   14.40    0.90
   0  -3  -8   14.80    1.20
   0   3   8   14.90    1.20
   0   3   8   14.00    1.00
  -1  -3  -8    8.40    1.00
  -1  -3  -8    7.90    1.10
   1   3   8    9.30    1.10
   1   3   8    7.20    1.10
  -2  -3  -8   18.70    1.60
  -2  -3  -8   20.00    1.60
   2   3   8   19.70    1.90
   2   3   8   20.30    1.80
  -3  -3  -8  250.27    7.50
  -3  -3  -8  246.18    7.40
   3   3   8  226.88    7.50
   3   3   8  253.97    7.80
  -4  -3  -8  167.28    6.30
   4   3   8  161.28    6.40
  -5   4   8    2.20    2.10
   4  -4  -8   17.60    2.60
  -4   4   8   19.30    2.70
   3  -4  -8   58.99    3.30
  -3   4   8   67.19    2.60
  -3   4   8   67.89    3.40
   2  -4  -8   46.80    2.60
   2  -4  -8   48.60    1.90
  -2   4   8   47.80    1.80
  -2   4   8   45.80    2.50
   1  -4  -8   49.70    1.80
   1  -4  -8   53.09    2.40
  -1   4   8   51.99    2.40
  -1   4   8   53.49    1.80
   0  -4  -8    2.50    0.80
   0  -4  -8    3.10    0.60
   0   4   8    3.30    0.80
   0   4   8    2.90    0.60
  -1  -4  -8    7.30    0.90
  -1  -4  -8   10.10    1.20
   1   4   8    8.20    1.10
   1   4   8    6.50    1.20
  -2  -4  -8   24.40    1.70
  -2  -4  -8   21.90    1.70
   2   4   8   26.60    2.00
   2   4   8   23.40    2.00
  -3  -4  -8    5.70    1.60
   3   4   8    5.90    1.60
   3   4   8    9.40    1.80
  -4  -4  -8   28.50    3.00
   4   4   8   19.20    2.70
  -5   5   8    8.90    2.80
   4  -5  -8    2.60    2.00
  -4   5   8    3.20    1.90
   3  -5  -8   43.50    3.00
  -3   5   8   47.70    3.10
   2  -5  -8  524.35   13.30
   2  -5  -8  537.85   14.40
  -2   5   8  521.95   13.00
  -2   5   8  526.85   14.20
   1  -5  -8   70.19    2.50
   1  -5  -8   73.29    3.10
  -1   5   8   72.99    2.20
  -1   5   8   72.99    3.10
   0  -5  -8   20.40    1.20
   0  -5  -8   26.30    1.60
   0   5   8   29.80    1.80
   0   5   8   31.40    1.40
  -1  -5  -8   67.39    2.60
  -1  -5  -8   67.39    2.60
   1   5   8   68.79    2.60
   1   5   8   66.39    3.00
  -2  -5  -8  783.52   20.40
  -2  -5  -8  813.12   20.20
   2   5   8  798.12   21.00
   2   5   8  840.82   20.60
  -3  -5  -8  211.78    6.70
   3   5   8  199.48    7.10
   3   5   8  205.58    6.90
  -4  -5  -8    1.00    1.70
   4   5   8   -2.10    1.80
   4  -6  -8    4.50    2.10
  -4   6   8    6.90    2.20
   3  -6  -8   31.50    2.80
  -3   6   8   38.10    2.80
   2  -6  -8  105.99    4.40
   2  -6  -8  108.99    3.70
  -2   6   8  110.59    4.30
  -1   6   8   19.10    1.70
  -1   6   8   16.40    0.90
   0  -6  -8  164.68    5.30
   0  -6  -8  173.28    4.90
   0   6   8  165.38    5.50
   0   6   8  170.28    4.70
  -1  -6  -8  390.16   10.30
  -1  -6  -8  382.56   10.30
   1   6   8  394.76   10.30
   1   6   8  389.66   11.00
  -2  -6  -8  160.08    4.90
  -2  -6  -8  150.48    5.10
   2   6   8  167.28    6.00
   2   6   8  153.78    5.20
  -3  -6  -8   18.90    2.20
   3   6   8   23.10    2.50
   3   6   8   20.90    2.70
  -4  -6  -8    5.40    1.90
   4   6   8    8.50    2.20
   4  -7  -8   25.10    3.50
  -4   7   8   22.30    2.80
   3  -7  -8   62.39    3.80
  -3   7   8   63.29    3.60
   2  -7  -8  178.98    6.30
   2  -7  -8  179.78    5.50
  -2   7   8  174.28    6.10
   1  -7  -8   74.49    3.50
   1  -7  -8   76.29    2.90
  -1   7   8   70.39    3.30
   0  -7  -8  172.08    5.30
   0  -7  -8  168.68    5.60
   0   7   8  179.58    6.00
   0   7   8  181.88    4.90
  -1  -7  -8  394.26   10.70
  -1  -7  -8  399.86   10.80
   1   7   8  403.16   10.60
   1   7   8  411.16   11.60
  -2  -7  -8  108.29    4.10
   2   7   8  113.79    5.10
   2   7   8  114.39    4.20
  -3  -7  -8   22.60    2.40
   3   7   8   30.80    2.90
   3   7   8   26.30    3.10
  -4  -7  -8    6.00    2.20
   4   7   8    4.90    2.10
   4  -8  -8   32.70    4.10
  -4   8   8   33.70    3.30
   3  -8  -8    9.00    2.10
  -3   8   8    6.20    1.80
   2  -8  -8   23.00    2.00
   2  -8  -8   23.10    2.40
  -2   8   8   23.50    2.30
   1  -8  -8   45.60    2.90
  -1   8   8   47.50    2.90
   0  -8  -8  663.53   17.20
   0  -8  -8  679.93   17.60
   0   8   8  688.73   18.10
  -1  -8  -8   53.09    2.60
  -1  -8  -8   53.09    2.60
   1   8   8   51.19    3.30
   1   8   8   53.79    2.40
  -2  -8  -8   35.20    2.50
   2   8   8   35.90    3.40
   2   8   8   35.60    2.50
  -3  -8  -8    5.90    1.80
   3   8   8    5.80    2.10
   3   8   8    3.70    1.60
   4   8   8   13.20    3.10
  -4   9   8    1.40    2.10
   3  -9  -8    1.80    1.80
  -3   9   8   -0.10    1.60
   2  -9  -8    8.60    1.60
   2  -9  -8   11.10    2.20
  -2   9   8   12.00    2.20
   1  -9  -8   58.69    2.90
   1  -9  -8   59.69    3.40
  -1   9   8   59.99    3.50
   0  -9  -8   23.70    1.90
   0  -9  -8   20.20    1.90
   0   9   8   21.00    2.60
  -1  -9  -8   80.29    3.40
  -1  -9  -8   81.49    3.50
   1   9   8   84.49    4.40
   1   9   8   84.59    3.20
  -2  -9  -8    2.50    1.40
   2   9   8    1.60    1.20
   2   9   8    1.70    1.90
  -3  -9  -8   12.50    2.10
   3   9   8   13.50    2.90
   3   9   8   11.90    2.10
   3 -10  -8   12.30    2.70
  -3  10   8   13.10    2.40
   2 -10  -8  207.58    7.70
  -2  10   8  217.98    7.70
   1 -10  -8  402.26   11.70
   1 -10  -8  396.46   11.20
  -1  10   8  391.06   11.90
   0 -10  -8   46.90    2.80
   0 -10  -8   51.89    2.80
   0  10   8   46.30    3.40
  -1 -10  -8   93.79    4.00
   1  10   8   95.89    5.00
  -2 -10  -8    8.00    1.70
   2  10   8    7.40    2.40
   2  10   8    9.20    2.30
  -3 -10  -8   56.29    3.50
   3  10   8   50.79    3.70
   3  10   8   48.80    4.40
   3 -11  -8    2.00    2.30
  -3  11   8    1.00    2.10
   2 -11  -8   11.60    2.00
   2 -11  -8   19.10    3.00
  -2  11   8   14.80    2.70
   1 -11  -8    1.90    1.50
   1 -11  -8    4.90    1.50
  -1  11   8    4.40    1.90
   0 -11  -8   77.49    3.70
   0 -11  -8   77.59    3.90
   0  11   8   84.49    4.70
  -1 -11  -8   17.30    2.10
   1  11   8   17.90    3.20
  -2 -11  -8   26.20    2.80
   2  11   8   22.20    3.70
   3  11   8    7.20    3.10
   2 -12  -8   44.80    3.90
  -2  12   8   42.20    4.10
   1 -12  -8   13.90    2.10
   1 -12  -8   13.10    2.30
  -1  12   8    9.10    2.70
   0 -12  -8   16.70    2.20
   0 -12  -8   19.70    2.40
   0  12   8   20.90    3.30
  -1 -12  -8   40.10    3.10
   1  12   8   39.90    4.50
  -2 -12  -8    1.70    1.70
   2  12   8    0.30    2.50
   2 -13  -8    0.00    1.90
  -2  13   8   -0.70    2.40
   1 -13  -8   25.70    2.70
   1 -13  -8   25.90    3.30
  -1  13   8   23.70    3.50
   0 -13  -8    1.60    1.50
   0  13   8   -5.30    2.00
  -1 -13  -8    9.00    2.20
   1  13   8    4.50    2.80
   1 -14  -8   -0.40    2.00
   1 -14  -8    0.50    1.70
  -1  14   8   -5.30    2.50
   0 -14  -8    4.60    1.80
   0  14   8    1.30    3.30
  -1 -14   9   52.39    6.30
   2  13  -9   13.50    3.20
  -2 -13   9   14.10    2.40
  -1 -13   9    5.10    1.80
   0 -13   9   13.60    2.40
   1 -13   9   -0.10    1.80
   2  12  -9   83.39    5.40
  -2 -12   9   87.89    4.50
  -2 -12   9   70.79    4.30
   1  12  -9    2.50    2.00
  -1 -12   9   -1.10    1.20
   0 -12   9   55.69    3.50
  -1  12  -9   68.69    4.50
   1 -12   9   72.29    4.50
  -2  12  -9    3.70    2.80
   2 -12   9    9.90    2.50
   3  11  -9   47.40    4.40
  -3 -11   9   39.90    3.20
   2  11  -9   94.79    5.50
  -2 -11   9   98.39    4.50
  -2 -11   9   93.69    4.40
   1  11  -9   13.40    2.40
  -1 -11   9    9.30    1.70
   0 -11   9   10.00    1.90
  -1  11  -9   12.70    2.80
   1 -11   9   12.10    2.20
  -2  11  -9    9.90    3.30
   2 -11   9   10.50    2.40
   3  10  -9    5.40    2.40
  -3 -10   9    4.50    1.80
   2  10  -9    5.80    2.10
  -2 -10   9    9.40    1.80
  -2 -10   9    7.70    1.70
   1  10  -9  116.29    5.10
  -1 -10   9  109.69    4.20
  -1 -10   9  108.79    4.40
   0  10  -9    0.80    1.60
   0 -10   9    2.90    1.50
   0 -10   9    2.50    1.00
  -1  10  -9   76.19    4.20
   1 -10   9   78.39    4.00
  -2  10  -9    8.90    2.70
   2 -10   9    8.90    2.20
  -3  10  -9   -3.20    2.50
   3 -10   9    3.30    2.20
   3   9  -9   15.30    2.90
  -3  -9   9   17.50    2.30
   2   9  -9   28.90    3.30
  -2  -9   9   29.90    2.50
  -2  -9   9   31.90    2.40
  -1  -9   9  684.33   17.90
  -1  -9   9  683.03   17.70
   0   9  -9  249.08    7.90
   0   9  -9  266.87    7.90
   0  -9   9  254.67    7.40
   0  -9   9  258.57    8.00
  -1   9  -9    5.40    2.00
   1  -9   9    6.20    1.50
  -2   9  -9   26.30    3.40
   2  -9   9   23.60    2.80
  -3   9  -9   43.90    4.30
   3  -9   9   45.80    3.90
   4   8  -9    4.50    2.40
  -4  -8   9   -1.50    1.50
   3   8  -9    6.00    2.20
  -3  -8   9    3.20    1.50
   2   8  -9    0.90    1.50
  -2  -8   9    0.60    1.00
  -2  -8   9   -1.10    0.90
   1   8  -9    0.60    1.40
  -1  -8   9    2.90    1.10
  -1  -8   9    3.00    1.00
   0   8  -9   93.69    3.70
   0  -8   9   82.69    3.30
   0  -8   9   91.09    3.70
  -1   8  -9   33.70    3.00
   1  -8   9   31.30    2.40
   1  -8   9   31.00    2.00
  -2   8  -9   76.79    4.60
   2  -8   9   76.49    4.00
  -3   8  -9   10.60    2.90
   3  -8   9    9.70    2.40
   4   7  -9    5.90    2.50
  -4  -7   9    3.20    1.70
   3   7  -9    6.60    2.10
  -3  -7   9    4.40    1.50
   2   7  -9   23.10    2.50
  -2  -7   9   25.90    1.90
  -2  -7   9   24.40    1.90
   1   7  -9   17.00    2.10
   1   7  -9   13.60    1.50
  -1  -7   9   14.40    1.60
  -1  -7   9   13.10    1.50
   0   7  -9  353.16    9.20
   0   7  -9  285.17    9.20
   0  -7   9  345.07    9.30
   0  -7   9  337.17    9.00
  -1   7  -9  466.05   12.70
   1  -7   9  454.45   12.40
   1  -7   9  425.46   11.80
  -2   7  -9   45.80    3.40
   2  -7   9   46.00    3.10
   2  -7   9   44.30    2.40
  -3   7  -9   -0.90    2.10
   3  -7   9    0.40    1.60
  -4   7  -9   24.00    4.00
   4   6  -9    1.30    1.90
  -4  -6   9    0.80    1.50
   3   6  -9   97.69    4.90
  -3  -6   9   97.69    4.20
   2   6  -9   46.80    3.10
  -2  -6   9   43.50    2.10
  -2  -6   9   43.50    2.40
   1   6  -9    7.00    1.10
   1   6  -9    6.90    1.40
  -1  -6   9    6.80    1.10
  -1  -6   9    7.00    1.00
   0   6  -9   79.89    3.30
   0   6  -9   76.09    2.90
   0  -6   9   77.39    3.10
   0  -6   9   76.49    2.90
  -1   6  -9  112.39    4.50
   1  -6   9  114.49    4.30
   1  -6   9  115.29    4.00
  -2   6  -9    1.60    1.70
   2  -6   9    0.60    0.60
   2  -6   9    0.60    1.20
  -3   6  -9   -2.50    1.80
   3  -6   9    0.90    1.00
   3  -6   9   -1.20    1.40
  -4   6  -9   -0.10    2.50
   4  -6   9    0.90    2.40
   4   5  -9    6.90    2.40
  -4  -5   9    4.80    1.80
   3   5  -9   26.20    3.10
  -3  -5   9   24.40    2.40
   2   5  -9   33.30    2.60
  -2  -5   9   30.90    2.00
  -2  -5   9   35.70    1.70
   1   5  -9    6.60    1.20
   1   5  -9    6.90    1.00
  -1  -5   9    7.40    0.90
  -1  -5   9    6.90    1.10
   0   5  -9  104.69    3.80
   0   5  -9  101.79    3.40
   0  -5   9  103.19    3.60
   0  -5   9  106.09    3.50
  -1   5  -9   80.69    3.60
   1  -5   9   82.59    3.10
   1  -5   9   84.49    3.40
  -2   5  -9  207.18    7.20
   2  -5   9  212.28    6.40
   2  -5   9  207.28    6.90
  -3   5  -9   86.99    4.70
   3  -5   9   87.99    3.80
   3  -5   9   88.39    4.40
  -4   5  -9    5.50    2.70
   4  -5   9    6.50    2.70
   4   4  -9    7.80    2.30
  -4  -4   9    4.40    1.60
   3   4  -9   28.10    2.90
  -3  -4   9   34.10    2.40
   2   4  -9  131.99    5.10
   2   4  -9  136.49    4.00
  -2  -4   9  131.89    3.90
  -2  -4   9  142.39    4.60
   1   4  -9  230.38    6.20
   1   4  -9  218.08    6.60
  -1  -4   9  217.88    6.40
  -1  -4   9  221.08    6.00
   0   4  -9  330.37    8.90
   0   4  -9  318.97    8.40
   0  -4   9  320.17    8.70
   0  -4   9  319.87    8.60
  -1   4  -9   65.99    3.10
   1  -4   9   61.59    2.70
   1  -4   9   63.59    2.60
  -2   4  -9  269.57    8.50
   2  -4   9  267.87    8.20
   2  -4   9  270.47    7.80
  -3   4  -9   80.69    4.50
   3  -4   9   74.19    3.50
   3  -4   9   65.29    3.80
  -4   4  -9   23.60    3.70
   4  -4   9   19.70    3.10
   4  -4   9   14.60    2.40
   4   3  -9    7.20    2.10
  -4  -3   9    7.60    1.80
   3   3  -9   36.90    3.00
  -3  -3   9   48.60    2.70
   2   3  -9   21.50    1.30
   2   3  -9   18.10    1.90
  -2  -3   9   21.40    1.60
  -2  -3   9   20.20    1.00
   1   3  -9   11.70    1.10
   1   3  -9   11.40    1.30
  -1  -3   9   11.40    1.20
  -1  -3   9   11.60    0.80
   0   3  -9  171.18    5.20
   0   3  -9  169.38    4.70
   0  -3   9  166.78    4.80
   0  -3   9  172.48    5.00
  -1   3  -9   24.50    1.90
   1  -3   9   26.70    1.70
   1  -3   9   22.60    1.50
  -2   3  -9    9.20    1.90
   2  -3   9    9.00    1.60
   2  -3   9    8.70    1.30
  -3   3  -9  108.39    4.90
   3  -3   9  106.39    4.70
   3  -3   9  106.49    4.30
  -4   3  -9   30.30    3.70
  -4   3  -9   34.10    3.10
   4  -3   9   24.30    2.80
   4  -3   9   31.90    3.50
   5   2  -9    4.60    2.70
  -5  -2   9    3.50    2.00
   4   2  -9   77.79    4.50
  -4  -2   9   86.49    3.90
   3   2  -9   25.00    2.50
  -3  -2   9   27.90    2.10
   2   2  -9    0.60    1.00
   2   2  -9    1.10    0.70
  -2  -2   9    1.40    0.40
  -2  -2   9    1.40    0.70
   1   2  -9   86.69    3.00
   1   2  -9   87.99    3.30
  -1  -2   9   90.09    3.10
  -1  -2   9   89.69    2.50
   0   2  -9  121.09    4.00
   0  -2   9  123.59    3.90
   0  -2   9  124.69    3.60
   0  -2   9  127.59    3.60
  -1   2  -9  110.19    4.00
   1  -2   9  107.09    3.70
   1  -2   9  111.69    3.70
  -2   2  -9    6.10    1.60
   2  -2   9    6.50    1.40
   2  -2   9    6.40    1.20
  -3   2  -9    3.20    2.00
   3  -2   9    4.60    1.50
   3  -2   9    2.60    1.50
  -4   2  -9   78.99    4.30
  -4   2  -9   72.29    4.60
   4  -2   9   68.39    3.90
   5   1  -9   12.00    2.80
  -5  -1   9   11.10    2.20
  -5  -1   9    9.80    2.70
   4   1  -9   22.00    3.10
  -4  -1   9   23.70    2.40
   3   1  -9   17.80    1.60
   3   1  -9   15.70    2.20
  -3  -1   9   18.30    1.80
   2   1  -9  391.26   11.20
   2   1  -9  410.56   10.70
  -2  -1   9  401.56    9.70
  -2  -1   9  415.96   10.70
   1   1  -9   67.49    1.70
   1   1  -9   64.99    2.50
   1   1  -9   66.49    2.70
  -1  -1   9   69.39    2.50
  -1  -1   9   67.29    1.70
   0   1  -9  473.65   12.30
   0  -1   9  475.35   12.20
   0  -1   9  471.55   11.80
   0  -1   9  492.95   12.00
  -1   1  -9   24.30    1.80
   1  -1   9   22.30    1.50
   1  -1   9   23.00    1.00
   1  -1   9   23.30    1.50
  -2   1  -9   -0.20    1.10
   2  -1   9   -0.20    0.90
   2  -1   9    0.80    0.90
  -3   1  -9   25.00    2.30
  -3   1  -9   32.30    2.80
   3  -1   9   28.00    2.60
   3  -1   9   30.10    2.30
  -4   1  -9    7.60    2.20
  -4   1  -9    3.70    2.50
   4  -1   9    7.40    2.10
  -5   0   9   29.10    3.00
  -5   0   9   21.00    3.20
   4   0  -9    0.10    1.80
  -4   0   9    0.30    1.10
  -4   0   9    1.00    1.60
   3   0  -9    6.90    1.30
   3   0  -9    8.70    1.80
  -3   0   9    8.90    1.30
   2   0  -9    0.60    0.70
   2   0  -9    1.00    1.00
  -2   0   9    1.60    0.90
  -2   0   9    1.60    0.70
   1   0  -9   79.09    2.80
  -1   0   9   80.19    2.90
  -1   0   9   77.69    2.70
   0   0  -9    0.00    0.70
   0   0  -9    0.40    0.40
   0   0   9   -0.10    0.50
   0   0   9   -0.40    0.40
   0   0   9    0.60    0.40
  -1   0  -9 1395.46   33.90
  -1   0  -9 1426.66   34.40
   1   0   9 1422.76   34.20
   1   0   9 1413.76   34.10
   1   0   9 1391.16   33.70
  -2   0  -9    1.00    1.20
  -2   0  -9   -0.50    0.70
   2   0   9    0.40    1.00
   2   0   9    0.60    0.60
   2   0   9    1.20    0.80
  -3   0  -9   -0.40    1.10
  -3   0  -9    0.20    1.60
   3   0   9    0.50    1.20
  -4   0  -9   -3.30    2.00
  -4   0  -9   -2.50    1.80
   4   0   9    0.10    1.70
  -5   1   9    8.80    2.70
  -4   1   9   23.40    2.30
  -4   1   9   21.10    2.70
   3  -1  -9   15.10    2.20
   3  -1  -9   17.30    1.70
  -3   1   9   18.10    2.20
  -3   1   9   17.40    1.50
   2  -1  -9  424.56   11.10
  -2   1   9  399.46   10.60
  -2   1   9  403.26   11.20
   1  -1  -9   68.39    2.70
  -1   1   9   70.99    2.70
  -1   1   9   69.89    2.50
   0  -1  -9  481.75   11.70
   0  -1  -9  482.55   12.40
   0   1   9  476.15   12.20
  -1  -1  -9   24.60    1.40
  -1  -1  -9   22.70    1.60
   1   1   9   23.50    1.30
   1   1   9   24.20    1.50
  -2  -1  -9    0.20    0.80
  -2  -1  -9    0.50    1.00
   2   1   9    0.10    0.80
   2   1   9    0.40    0.70
  -3  -1  -9   25.50    2.50
  -3  -1  -9   33.80    2.70
   3   1   9   27.10    2.50
  -4  -1  -9    5.10    2.10
   4   1   9    8.00    2.20
  -5   2   9   -0.80    2.00
  -4   2   9   88.09    4.50
  -4   2   9   80.39    3.60
   3  -2  -9   23.60    2.00
  -3   2   9   27.10    1.80
  -3   2   9   24.70    2.40
   2  -2  -9    1.00    0.80
  -2   2   9    1.40    0.90
  -2   2   9    1.70    0.70
  -2   2   9    1.30    0.30
   1  -2  -9   91.19    3.30
   1  -2  -9   90.59    2.40
  -1   2   9   91.99    2.90
  -1   2   9   89.09    2.30
  -1   2   9   94.09    3.30
   0  -2  -9  119.79    4.00
   0  -2  -9  125.99    3.40
   0   2   9  127.79    3.90
   0   2   9  122.29    3.70
  -1  -2  -9  105.59    3.70
  -1  -2  -9  108.09    3.40
   1   2   9  108.09    3.60
   1   2   9  112.39    3.60
  -2  -2  -9    6.70    1.30
  -2  -2  -9    9.70    1.60
   2   2   9    6.10    1.20
   2   2   9    5.90    1.20
  -3  -2  -9    2.90    1.50
  -3  -2  -9    1.00    1.50
   3   2   9    2.10    1.30
  -4  -2  -9   74.19    4.10
   4   2   9   68.59    4.00
  -5   3   9   -0.90    2.20
   4  -3  -9    5.70    1.80
  -4   3   9    6.60    2.10
   3  -3  -9   47.30    2.80
  -3   3   9   46.00    2.90
  -3   3   9   49.00    2.30
   2  -3  -9   18.60    1.10
   2  -3  -9   20.00    1.80
  -2   3   9   20.50    1.30
  -2   3   9   20.50    1.70
   1  -3  -9   12.50    1.30
   1  -3  -9   12.80    0.70
  -1   3   9   11.70    1.20
  -1   3   9    9.60    0.90
   0  -3  -9  173.08    5.30
   0  -3  -9  174.68    4.70
   0   3   9  182.08    5.30
   0   3   9  165.38    4.90
  -1  -3  -9   24.00    1.70
  -1  -3  -9   24.70    1.50
   1   3   9   26.80    1.60
   1   3   9   24.30    1.60
  -2  -3  -9    7.60    1.30
  -2  -3  -9    8.60    1.30
   2   3   9    8.30    1.50
   2   3   9    7.80    1.40
  -3  -3  -9  109.39    4.20
  -3  -3  -9  106.49    4.40
   3   3   9  104.29    4.40
   3   3   9  104.19    4.60
  -4  -3  -9   37.30    3.20
   4   3   9   43.60    3.40
  -5   4   9   35.10    4.50
   4  -4  -9    5.60    1.90
  -4   4   9    6.70    2.00
   3  -4  -9   33.70    2.60
  -3   4   9   32.00    2.50
  -3   4   9   32.40    2.00
   2  -4  -9  130.99    3.80
   2  -4  -9  134.79    4.80
  -2   4   9  137.09    4.00
  -2   4   9  130.89    4.80
   1  -4  -9  224.58    6.80
   1  -4  -9  231.48    6.00
  -1   4   9  225.78    6.00
  -1   4   9  227.68    6.80
   0  -4  -9  319.77    8.30
   0  -4  -9  326.37    9.00
   0   4   9  325.97    8.50
   0   4   9  330.57    9.00
  -1  -4  -9   61.79    2.40
  -1  -4  -9   62.19    2.60
   1   4   9   57.89    2.40
   1   4   9   60.29    2.70
  -2  -4  -9  265.87    7.60
  -2  -4  -9  261.67    7.70
   2   4   9  271.17    7.90
  -3  -4  -9   66.99    3.60
  -3  -4  -9   70.69    3.60
   3   4   9   63.29    3.50
   3   4   9   67.89    3.50
  -4  -4  -9   19.10    2.60
   4   4   9   21.20    3.00
   4  -5  -9    4.30    2.20
  -4   5   9    4.30    1.90
   3  -5  -9   20.80    2.30
  -3   5   9   21.00    2.30
   2  -5  -9   36.60    1.70
   2  -5  -9   36.10    2.40
  -2   5   9   34.00    1.50
  -2   5   9   33.90    2.30
   1  -5  -9    7.50    1.30
   1  -5  -9    7.50    0.90
  -1   5   9    6.80    0.70
  -1   5   9    8.00    1.30
   0  -5  -9   96.79    3.10
   0  -5  -9  101.29    3.60
   0   5   9  100.99    3.80
   0   5   9  107.79    3.20
  -1  -5  -9   82.39    3.10
  -1  -5  -9   82.59    3.00
   1   5   9   82.89    3.10
   1   5   9   83.99    3.50
  -2  -5  -9  210.38    6.20
  -2  -5  -9  199.98    6.20
   2   5   9  202.58    6.40
   2   5   9  198.38    6.70
  -3  -5  -9   86.19    3.90
   3   5   9   83.69    4.00
  -4  -5  -9    6.40    2.00
   4   5   9    4.90    2.00
   4  -6  -9    0.20    1.80
  -4   6   9   -0.20    1.80
   3  -6  -9   96.49    4.60
  -3   6   9   96.69    4.40
   2  -6  -9   47.40    2.20
   2  -6  -9   48.80    2.90
  -2   6   9   50.09    2.90
   1  -6  -9    7.00    1.40
   1  -6  -9    6.60    1.00
  -1   6   9    8.70    0.80
  -1   6   9    7.10    1.30
   0  -6  -9   75.69    2.80
   0  -6  -9   79.39    3.20
   0   6   9   79.29    2.70
   0   6   9   80.09    3.40
  -1  -6  -9  111.69    4.00
  -1  -6  -9  120.39    4.00
   1   6   9  117.79    4.00
   1   6   9  118.49    4.60
  -2  -6  -9    2.10    1.00
  -2  -6  -9    1.80    0.90
   2   6   9    1.30    1.10
   2   6   9    2.00    1.70
  -3  -6  -9   -0.20    1.20
   3   6   9    0.60    1.50
   3   6   9    0.70    1.30
  -4  -6  -9    4.10    1.90
   4   6   9    3.00    2.10
   4  -7  -9    5.40    2.30
  -4   7   9    3.60    2.10
   3  -7  -9    7.40    1.90
  -3   7   9    3.90    1.60
   2  -7  -9   25.20    2.30
   2  -7  -9   23.10    1.70
  -2   7   9   26.40    2.30
   1  -7  -9   11.40    1.70
   1  -7  -9   12.60    1.30
  -1   7   9   13.40    1.70
   0  -7  -9  328.07    9.10
   0  -7  -9  345.17    9.60
   0   7   9  341.97   10.00
   0   7   9  347.27    8.80
  -1  -7  -9  452.45   12.10
  -1  -7  -9  449.56   12.10
   1   7   9  469.65   13.00
   1   7   9  454.15   12.00
  -2  -7  -9   45.20    2.70
  -2  -7  -9   47.50    3.40
   2   7   9   43.00    3.50
   2   7   9   42.00    2.60
  -3  -7  -9   -0.10    1.30
   3   7   9    1.00    1.40
   3   7   9    1.40    1.60
   4   7   9   23.30    3.20
   4  -8  -9   -0.50    2.00
  -4   8   9   -0.20    1.70
   3  -8  -9    4.30    1.90
  -3   8   9    5.60    1.90
   2  -8  -9    1.80    1.30
   2  -8  -9    0.90    1.60
  -2   8   9    0.90    1.20
   1  -8  -9    2.00    1.20
   1  -8  -9    2.60    0.90
  -1   8   9    2.90    1.30
   0  -8  -9   98.49    3.90
   0  -8  -9   88.59    3.40
   0   8   9   93.19    4.20
  -1  -8  -9   27.60    2.00
  -1  -8  -9   32.80    2.20
   1   8   9   31.40    2.80
   1   8   9   30.40    1.90
  -2  -8  -9   73.39    3.40
   2   8   9   71.39    3.40
   2   8   9   69.59    4.20
  -3  -8  -9   11.50    2.00
   3   8   9   10.70    2.70
   3   8   9   11.30    2.00
  -4   9   9   11.40    2.80
   3  -9  -9   17.80    2.90
  -3   9   9   13.50    2.60
   2  -9  -9   29.10    2.90
  -2   9   9   26.40    2.60
   1  -9  -9  662.93   18.20
  -1   9   9  697.33   18.60
   0  -9  -9  260.17    7.60
   0  -9  -9  255.67    7.90
   0   9   9  246.68    8.40
  -1  -9  -9    5.70    1.30
  -1  -9  -9    8.00    1.40
   1   9   9    7.40    1.30
   1   9   9    4.90    2.00
  -2  -9  -9   25.70    2.30
   2   9   9   22.20    3.10
   2   9   9   25.80    2.40
  -3  -9  -9   42.30    3.30
   3   9   9   48.80    3.60
   3   9   9   46.70    4.40
   3 -10  -9    2.80    1.90
  -3  10   9    4.10    1.90
   2 -10  -9    9.70    2.20
  -2  10   9   11.00    2.30
   1 -10  -9  109.29    4.30
   1 -10  -9  115.39    5.00
  -1  10   9  116.79    5.30
   0 -10  -9    1.50    1.20
   0 -10  -9    3.10    1.20
   0  10   9    1.00    1.70
  -1 -10  -9   76.59    3.60
   1  10   9   78.19    4.60
  -2 -10  -9    9.00    1.80
   2  10   9    8.10    2.60
   2  10   9    8.10    2.40
  -3 -10  -9    2.10    1.60
   3  10   9    2.10    1.90
   3  10   9    2.60    2.50
   3 -11  -9   46.60    4.70
  -3  11   9   41.70    4.00
   2 -11  -9   94.09    5.00
  -2  11   9   93.39    5.00
   1 -11  -9   11.30    1.80
   1 -11  -9   11.40    2.20
  -1  11   9   12.80    2.50
   0 -11  -9    8.50    1.80
   0 -11  -9    9.00    1.60
   0  11   9    6.90    2.30
  -1 -11  -9   14.80    2.10
   1  11   9   13.00    2.90
  -2 -11  -9    7.60    1.80
   2  11   9    5.30    2.70
   2 -12  -9   84.79    4.90
  -2  12   9   84.29    5.00
   1 -12  -9   -0.30    1.40
   1 -12  -9   -0.60    1.40
  -1  12   9   -2.30    1.80
   0 -12  -9   53.19    3.30
   0 -12  -9   54.09    3.40
   0  12   9   44.40    4.00
  -1 -12  -9   70.59    4.00
   1  12   9   69.79    5.00
  -2 -12  -9    9.20    2.10
   2  12   9    5.20    2.90
   2 -13  -9   14.00    4.40
  -2  13   9   13.00    3.10
   1 -13  -9    4.10    1.90
   1 -13  -9    6.20    1.70
  -1  13   9   -0.40    2.50
   0 -13  -9   17.30    2.50
   0  13   9   12.50    3.50
  -1 -13  -9    0.60    1.50
   1  13   9   -3.20    2.30
   1 -14  -9   48.20    3.80
   1 -14  -9   43.20    3.70
   0 -14  -9   41.50    3.50
   2  13 -10    2.90    2.50
  -1 -13  10    2.90    1.70
   0 -13  10   48.20    3.60
   1 -13  10    4.60    2.10
   2  12 -10    7.00    2.60
  -2 -12  10   -0.50    1.70
  -2 -12  10    2.80    1.80
  -1 -12  10   -0.40    1.40
   0 -12  10    2.10    1.50
  -1  12 -10    1.90    2.50
   1 -12  10    2.10    1.80
  -2  12 -10    7.00    3.10
   3  11 -10   34.50    4.40
  -3 -11  10   27.50    3.00
   2  11 -10  127.69    6.20
  -2 -11  10  108.49    4.80
  -2 -11  10  112.19    4.90
   1  11 -10   34.20    3.40
  -1 -11  10   27.70    2.50
  -1 -11  10   28.90    2.40
   0 -11  10    1.00    1.40
  -1  11 -10   16.70    2.80
   1 -11  10   24.40    2.80
  -2  11 -10  132.59    6.50
   2 -11  10  133.79    6.20
   3  10 -10    4.40    2.30
  -3 -10  10    2.10    1.70
   2  10 -10   27.00    3.30
  -2 -10  10   26.60    2.50
  -2 -10  10   27.00    2.50
   1  10 -10    1.90    1.60
  -1 -10  10    1.30    1.10
  -1 -10  10    1.90    1.30
   0  10 -10    1.10    1.70
   0 -10  10    2.40    1.10
   0 -10  10    1.30    1.40
  -1  10 -10   -1.50    1.90
   1 -10  10    1.90    1.40
  -2  10 -10   -3.00    2.40
   2 -10  10   -0.20    1.50
   3   9 -10    5.80    2.30
  -3  -9  10    2.40    1.60
   2   9 -10   -0.70    1.50
  -2  -9  10   -0.40    1.10
  -2  -9  10    0.10    1.10
   1   9 -10   38.80    3.20
  -1  -9  10   43.00    2.60
  -1  -9  10   35.10    2.40
   0   9 -10   23.00    2.50
   0  -9  10   25.90    2.20
  -1   9 -10   28.70    3.00
   1  -9  10   33.90    2.30
   1  -9  10   34.00    2.70
  -2   9 -10    1.30    2.20
   2  -9  10    2.60    1.70
  -3   9 -10   41.30    4.30
   3  -9  10   42.40    3.90
   3   8 -10    5.60    2.20
  -3  -8  10    6.80    1.70
   2   8 -10    5.10    2.00
  -2  -8  10    2.50    1.10
  -2  -8  10    3.00    1.30
   1   8 -10   77.49    3.90
  -1  -8  10   76.99    3.30
  -1  -8  10   72.59    3.20
   0   8 -10  321.57    9.00
   0  -8  10  309.07    8.90
   0  -8  10  324.67    9.30
  -1   8 -10    6.50    1.90
   1  -8  10    2.60    1.40
   1  -8  10    4.30    1.20
  -2   8 -10   14.80    2.80
   2  -8  10   14.80    2.30
  -3   8 -10    2.00    2.40
   3  -8  10    0.90    1.80
   4   7 -10    8.60    2.70
  -4  -7  10    8.60    2.00
   3   7 -10    3.60    2.10
  -3  -7  10   -0.30    1.20
   2   7 -10   81.89    4.20
  -2  -7  10   75.89    3.10
  -2  -7  10   78.69    3.60
   1   7 -10   34.40    2.00
   1   7 -10   36.30    2.70
  -1  -7  10   36.30    2.10
  -1  -7  10   35.90    2.00
   0   7 -10   24.30    2.40
   0   7 -10   20.80    1.80
   0  -7  10   21.10    1.90
   0  -7  10   21.70    1.70
  -1   7 -10   45.20    3.00
   1  -7  10   35.60    2.20
   1  -7  10   43.80    2.70
  -2   7 -10   15.60    2.80
   2  -7  10   14.40    2.20
   2  -7  10   11.20    1.50
  -3   7 -10   14.50    3.30
   3  -7  10   16.20    2.70
   4   6 -10    1.90    2.00
  -4  -6  10    2.10    1.70
   3   6 -10   26.50    3.10
  -3  -6  10   23.00    2.30
   2   6 -10    7.10    1.70
  -2  -6  10    6.40    1.10
  -2  -6  10    6.80    1.30
   1   6 -10  114.29    4.40
   1   6 -10  116.59    3.90
  -1  -6  10  112.99    3.90
  -1  -6  10  116.79    4.10
   0   6 -10    0.50    1.10
   0   6 -10    0.10    0.80
   0  -6  10   -0.40    0.80
   0  -6  10    0.20    0.80
  -1   6 -10  544.85   15.00
   1  -6  10  562.14   14.40
   1  -6  10  541.65   14.60
  -2   6 -10   28.40    2.90
   2  -6  10   30.80    2.20
   2  -6  10   30.20    2.60
  -3   6 -10    1.20    2.10
   3  -6  10    3.00    1.80
   3  -6  10   -0.40    0.80
  -4   6 -10   -1.60    2.60
   4  -6  10    0.40    2.20
   4   5 -10    6.20    2.30
  -4  -5  10    2.70    1.60
   3   5 -10    0.80    1.60
  -3  -5  10    1.60    1.20
   2   5 -10    0.20    1.20
  -2  -5  10    0.40    0.80
  -2  -5  10    1.00    0.60
   1   5 -10  134.89    4.70
   1   5 -10  136.79    4.30
  -1  -5  10  129.09    4.40
  -1  -5  10  136.39    4.20
   0   5 -10    1.70    1.20
   0   5 -10    1.70    0.70
   0  -5  10    0.80    0.70
   0  -5  10    2.70    0.80
  -1   5 -10  103.89    4.30
   1  -5  10  106.09    3.80
   1  -5  10  109.49    4.00
  -2   5 -10   12.30    2.30
   2  -5  10   12.70    1.60
   2  -5  10   17.80    2.20
  -3   5 -10   30.00    3.30
   3  -5  10   28.10    2.60
   3  -5  10   28.20    3.00
  -4   5 -10   -2.90    2.40
   4  -5  10   -1.10    1.90
   4   4 -10   14.40    2.80
  -4  -4  10   12.50    2.30
   3   4 -10   38.60    3.10
  -3  -4  10   36.90    2.50
   2   4 -10   19.30    1.30
   2   4 -10   19.50    2.30
  -2  -4  10   19.30    1.60
  -2  -4  10   18.30    1.20
   1   4 -10   57.49    2.40
   1   4 -10   55.49    2.70
  -1  -4  10   59.19    2.50
  -1  -4  10   53.79    2.10
   0   4 -10   13.70    1.50
   0   4 -10   14.10    1.10
   0  -4  10   14.10    1.30
   0  -4  10   14.40    1.20
  -1   4 -10   11.00    1.80
   1  -4  10   10.80    1.30
   1  -4  10   10.20    1.40
  -2   4 -10   13.60    2.30
   2  -4  10   16.00    2.00
   2  -4  10   12.10    1.50
  -3   4 -10   29.60    3.40
   3  -4  10   31.30    3.10
   3  -4  10   29.50    2.40
  -4   4 -10    7.90    3.10
  -4   4 -10   13.30    2.40
   4  -4  10   11.70    2.80
   4  -4  10    8.80    2.10
   4   3 -10    5.00    2.00
  -4  -3  10    2.90    1.50
   3   3 -10   16.20    2.40
  -3  -3  10   14.00    1.80
   2   3 -10   25.90    1.50
   2   3 -10   21.40    2.10
  -2  -3  10   25.40    1.10
  -2  -3  10   25.30    1.70
   1   3 -10  286.87    8.00
  -1  -3  10  282.97    7.80
  -1  -3  10  276.27    7.20
   0   3 -10  304.47    8.00
   0   3 -10  304.27    8.50
   0  -3  10  307.47    8.10
   0  -3  10  305.67    8.30
  -1   3 -10   36.20    2.40
   1  -3  10   38.00    2.00
   1  -3  10   36.40    1.90
  -2   3 -10   19.60    2.50
   2  -3  10   22.00    2.30
   2  -3  10   18.20    1.70
  -3   3 -10   83.99    4.50
   3  -3  10   85.29    3.90
   3  -3  10   77.09    4.20
  -4   3 -10    4.70    2.10
  -4   3 -10    2.40    2.50
   4  -3  10    2.50    2.10
   4  -3  10    3.40    1.90
  -5  -2  10    1.10    1.90
   4   2 -10    4.40    1.90
  -4  -2  10    3.40    1.60
   3   2 -10   32.10    3.00
  -3  -2  10   32.20    2.20
   2   2 -10   22.80    2.00
   2   2 -10   25.30    1.50
  -2  -2  10   24.90    1.70
  -2  -2  10   24.00    1.00
   1   2 -10   16.80    1.20
   1   2 -10   17.50    1.60
  -1  -2  10   16.30    0.80
  -1  -2  10   14.60    1.20
   0   2 -10  352.36    9.60
   0  -2  10  362.26    9.10
   0  -2  10  348.87    9.10
   0  -2  10  357.06    9.50
  -1   2 -10  116.49    4.20
   1  -2  10  116.19    3.90
   1  -2  10  113.59    2.90
   1  -2  10  109.19    2.90
   1  -2  10  116.19    3.90
  -2   2 -10   71.59    3.60
   2  -2  10   70.09    3.10
   2  -2  10   71.89    3.30
  -3   2 -10    0.20    1.20
  -3   2 -10   -1.10    1.60
   3  -2  10    0.00    1.60
   3  -2  10   -1.30    1.20
  -4   2 -10   36.90    3.20
  -4   2 -10   26.50    3.60
   4  -2  10   32.00    3.00
  -5  -1  10    5.40    1.90
   4   1 -10    9.00    2.20
  -4  -1  10    8.20    1.70
   3   1 -10  125.09    5.20
   3   1 -10  122.89    4.40
  -3  -1  10  128.69    4.50
   2   1 -10   -0.10    1.00
   2   1 -10    1.10    0.70
  -2  -1  10    0.80    0.70
   1   1 -10  150.08    4.70
   1   1 -10  151.08    3.60
   1   1 -10  149.39    4.80
  -1  -1  10  145.99    4.60
  -1  -1  10  162.98    4.80
   0   1 -10  129.99    4.30
   0  -1  10  130.59    3.80
   0  -1  10  128.29    4.10
   0  -1  10  139.29    3.90
  -1   1 -10    0.90    0.90
   1  -1  10   -0.20    0.60
   1  -1  10   -0.20    0.60
   1  -1  10    0.10    0.40
  -2   1 -10  104.69    4.20
   2  -1  10   93.49    3.90
   2  -1  10   98.69    3.80
  -3   1 -10    0.80    1.80
  -3   1 -10   -1.60    1.10
   3  -1  10    0.50    1.50
   3  -1  10   -0.20    1.30
  -4   1 -10    9.30    2.20
  -4   1 -10   12.30    3.00
   4  -1  10    8.80    2.20
  -5   0  10    0.60    1.80
  -5   0  10    0.40    2.30
   4   0 -10    1.60    1.80
  -4   0  10    1.60    1.60
  -4   0  10    0.40    1.30
   3   0 -10   -1.30    1.20
   3   0 -10   -0.20    0.90
  -3   0  10    0.40    1.20
  -3   0  10    0.10    0.80
   2   0 -10  187.28    6.20
   2   0 -10  196.58    5.80
  -2   0  10  182.78    5.60
  -2   0  10  195.08    6.20
   1   0 -10   -0.40    0.60
   0   0 -10   -0.20    0.30
   0   0 -10    0.30    0.70
   0   0  10    0.20    0.50
   0   0  10    0.50    0.50
  -1   0 -10    0.40    0.90
  -1   0 -10    0.40    0.50
   1   0  10    1.10    0.60
   1   0  10    0.50    0.50
   1   0  10    0.40    0.70
  -2   0 -10   22.70    2.40
  -2   0 -10   16.80    1.60
   2   0  10   18.40    1.70
  -3   0 -10   -1.80    1.60
  -3   0 -10   -0.20    1.20
   3   0  10    1.60    1.20
  -4   0 -10   -3.40    1.50
  -4   0 -10   -2.20    2.10
   4   0  10    0.90    1.60
  -5   1  10    2.90    2.70
  -4   1  10    9.30    2.20
  -4   1  10    7.90    1.70
   3  -1 -10  127.99    4.70
  -3   1  10  130.19    4.40
  -3   1  10  124.99    5.00
   2  -1 -10    1.00    0.80
  -2   1  10    0.90    0.70
  -2   1  10    0.50    0.80
   1  -1 -10  153.68    4.80
  -1   1  10  161.58    4.90
  -1   1  10  145.89    4.50
   0  -1 -10  132.29    3.70
   0  -1 -10  136.59    4.40
   0   1  10  135.69    4.10
  -1  -1 -10    0.20    0.50
  -1  -1 -10   -0.20    0.80
   1   1  10    0.70    0.60
   1   1  10    0.10    0.70
  -2  -1 -10   89.99    3.50
  -2  -1 -10  101.49    4.00
   2   1  10   91.89    3.70
   2   1  10   98.19    3.30
  -3  -1 -10   -1.60    1.10
  -3  -1 -10    0.70    1.50
   3   1  10    1.00    1.20
  -4  -1 -10    8.00    2.20
   4   1  10    9.90    2.20
   4  -2 -10    3.30    1.40
  -4   2  10    3.20    1.30
  -4   2  10    5.10    1.80
   3  -2 -10   32.60    2.30
  -3   2  10   32.90    2.80
  -3   2  10   33.50    1.90
   2  -2 -10   23.90    1.90
  -2   2  10   27.70    1.60
  -2   2  10   26.00    2.00
   1  -2 -10   16.20    0.60
   1  -2 -10   16.10    0.60
   1  -2 -10   16.30    1.40
  -1   2  10   16.70    1.40
  -1   2  10   17.40    1.20
   0  -2 -10  333.87    9.50
   0  -2 -10  359.76    8.80
   0   2  10  348.97    9.20
   0   2  10  362.66    9.40
  -1  -2 -10  119.99    3.70
  -1  -2 -10  115.89    4.10
   1   2  10  124.19    3.90
   1   2  10  116.89    4.00
  -2  -2 -10   72.09    3.20
  -2  -2 -10   66.29    2.90
   2   2  10   66.69    3.00
   2   2  10   70.39    2.90
  -3  -2 -10    0.20    1.50
  -3  -2 -10   -0.40    1.30
   3   2  10    1.20    1.20
  -4  -2 -10   29.20    3.00
   4   2  10   32.20    3.40
   4  -3 -10    2.00    1.60
  -4   3  10    4.10    1.90
   3  -3 -10   14.90    2.10
  -3   3  10   15.00    2.20
  -3   3  10   15.60    1.50
   2  -3 -10   21.80    1.90
  -2   3  10   23.90    1.90
  -2   3  10   25.00    1.50
   1  -3 -10  294.17    7.30
   1  -3 -10  288.57    8.30
  -1   3  10  291.97    8.30
  -1   3  10  293.97    7.70
   0  -3 -10  300.87    8.60
   0  -3 -10  315.97    7.90
   0   3  10  316.77    8.60
   0   3  10  309.27    8.30
  -1  -3 -10   38.70    1.90
  -1  -3 -10   40.20    2.10
   1   3  10   36.80    2.00
  -2  -3 -10   15.40    1.60
  -2  -3 -10   16.00    1.70
   2   3  10   17.70    1.90
   2   3  10   19.60    1.90
  -3  -3 -10   83.19    3.70
  -3  -3 -10   76.89    3.70
   3   3  10   80.09    3.80
  -4  -3 -10    2.80    2.10
   4   3  10    3.60    1.90
   4  -4 -10   10.30    2.40
  -4   4  10   14.90    2.50
   3  -4 -10   35.60    2.70
  -3   4  10   39.70    2.80
   2  -4 -10   17.40    1.80
  -2   4  10   18.50    1.30
  -2   4  10   19.40    1.90
   1  -4 -10   55.09    2.70
   1  -4 -10   59.49    2.00
  -1   4  10   56.99    2.70
  -1   4  10   56.79    2.10
   0  -4 -10   14.30    1.40
   0  -4 -10   13.40    1.00
   0   4  10   13.80    1.10
   0   4  10   14.60    1.40
  -1  -4 -10   11.60    1.20
  -1  -4 -10   11.10    1.40
   1   4  10   12.10    1.60
   1   4  10   10.00    1.30
  -2  -4 -10   13.10    1.70
  -2  -4 -10   15.30    1.80
   2   4  10   14.30    1.80
   2   4  10   12.80    1.90
  -3  -4 -10   29.50    2.30
  -3  -4 -10   28.00    2.50
   3   4  10   27.00    2.60
  -4  -4 -10   10.90    2.30
   4   4  10   11.70    2.50
   4  -5 -10    2.40    1.80
  -4   5  10    4.10    1.90
   3  -5 -10    0.10    1.20
  -3   5  10    0.90    1.20
   2  -5 -10   -1.00    1.00
  -2   5  10    0.80    0.60
  -2   5  10    1.00    1.00
   1  -5 -10  139.39    4.90
   1  -5 -10  138.39    4.00
  -1   5  10  135.29    4.80
  -1   5  10  135.29    4.00
   0  -5 -10    2.10    0.60
   0  -5 -10    1.40    0.80
   0   5  10    1.00    0.60
   0   5  10    2.20    0.90
  -1  -5 -10  106.59    3.90
  -1  -5 -10  106.39    3.70
   1   5  10  112.39    3.80
   1   5  10  107.79    4.20
  -2  -5 -10   11.60    1.50
  -2  -5 -10   15.30    1.70
   2   5  10   10.70    1.90
   2   5  10   10.90    1.70
  -3  -5 -10   28.50    2.50
   3   5  10   26.60    2.70
   3   5  10   27.30    2.70
  -4  -5 -10    0.30    1.70
   4   5  10    2.00    1.90
   4  -6 -10    0.90    1.80
  -4   6  10    0.60    1.70
   3  -6 -10   24.50    2.60
  -3   6  10   23.50    2.50
   2  -6 -10    8.70    1.70
  -2   6  10    7.80    1.60
   1  -6 -10  113.49    4.40
   1  -6 -10  118.59    3.70
  -1   6  10  118.29    4.50
  -1   6  10  115.59    3.40
   0  -6 -10    0.60    0.40
   0  -6 -10    0.70    0.90
   0   6  10    0.40    0.60
   0   6  10    0.70    0.90
  -1  -6 -10  536.95   14.10
  -1  -6 -10  531.15   14.30
   1   6  10  566.54   15.00
   1   6  10  558.54   14.20
  -2  -6 -10   30.60    2.10
  -2  -6 -10   30.20    2.00
   2   6  10   27.80    2.30
   2   6  10   32.40    3.00
  -3  -6 -10    1.80    1.40
   3   6  10    3.10    1.90
   3   6  10    2.70    1.70
  -4  -6 -10    0.90    1.80
   4   6  10   -1.20    1.80
   4  -7 -10    6.40    2.40
  -4   7  10    7.30    2.40
   3  -7 -10    0.80    1.50
  -3   7  10    1.70    1.50
   2  -7 -10   77.39    3.90
  -2   7  10   80.69    3.90
   1  -7 -10   36.30    1.90
   1  -7 -10   36.70    2.50
  -1   7  10   38.00    2.50
   0  -7 -10   21.30    1.60
   0  -7 -10   21.40    1.90
   0   7  10   24.40    1.50
   0   7  10   24.10    2.20
  -1  -7 -10   48.30    2.50
  -1  -7 -10   43.00    2.30
   1   7  10   43.80    2.30
   1   7  10   44.70    3.00
  -2  -7 -10   14.20    1.90
  -2  -7 -10   14.20    1.80
   2   7  10   10.70    1.70
   2   7  10   10.20    2.20
  -3  -7 -10   13.00    2.00
   3   7  10   13.40    2.20
   3   7  10   12.10    2.60
   4  -8 -10    7.80    3.00
  -4   8  10    8.60    2.30
   3  -8 -10    7.40    2.20
  -3   8  10    8.20    2.00
   2  -8 -10    2.80    1.50
  -2   8  10    3.00    1.40
   1  -8 -10   83.09    3.80
   1  -8 -10   79.29    3.20
  -1   8  10   79.59    3.90
   0  -8 -10  309.17    9.30
   0  -8 -10  326.87    8.90
   0   8  10  317.37    9.80
  -1  -8 -10    5.70    1.30
  -1  -8 -10    2.80    1.10
   1   8  10    3.90    1.80
   1   8  10    3.60    1.10
  -2  -8 -10   15.60    1.90
   2   8  10   15.50    1.90
   2   8  10   15.40    2.60
  -3  -8 -10    2.10    1.50
   3   8  10    0.50    1.90
   3   8  10    1.10    1.70
  -4   9  10    5.00    3.40
   3  -9 -10    4.10    2.10
  -3   9  10    3.00    1.80
   2  -9 -10   -0.40    1.40
  -2   9  10    1.10    1.40
   1  -9 -10   37.30    2.30
   1  -9 -10   37.00    2.80
  -1   9  10   36.50    2.90
   0  -9 -10   27.30    2.30
   0  -9 -10   25.10    1.90
   0   9  10   23.40    2.60
  -1  -9 -10   32.90    2.50
  -1  -9 -10   37.40    2.40
   1   9  10   30.30    3.10
  -2  -9 -10    4.90    1.60
   2   9  10    1.50    2.00
   2   9  10    4.10    1.50
  -3  -9 -10   39.80    3.00
   3   9  10   37.20    3.90
   3   9  10   44.50    3.60
   3 -10 -10    0.20    1.80
  -3  10  10    1.30    1.90
   2 -10 -10   28.20    3.00
  -2  10  10   28.10    3.00
   1 -10 -10    3.60    1.50
   1 -10 -10    1.00    0.70
  -1  10  10    3.10    1.60
   0 -10 -10    2.80    1.20
   0 -10 -10    1.80    1.40
   0  10  10    1.30    1.80
  -1 -10 -10    1.00    1.30
   1  10  10    0.50    1.90
  -2 -10 -10    2.20    1.40
   2  10  10   -2.90    2.30
   3  10  10    0.00    1.90
   3  10  10    0.70    2.20
  -3  11  10   28.40    3.50
   2 -11 -10  115.29    5.80
  -2  11  10  118.79    5.90
   1 -11 -10   29.90    2.40
   1 -11 -10   33.70    2.90
  -1  11  10   28.20    3.30
   0 -11 -10    1.10    1.30
   0 -11 -10    3.30    1.30
   0  11  10   -1.50    1.80
  -1 -11 -10   27.70    2.70
   1  11  10   22.70    3.50
  -2 -11 -10  131.59    5.30
   2  11  10  126.99    6.60
   2 -12 -10    1.60    1.90
  -2  12  10   -0.20    2.10
   1 -12 -10    0.40    1.40
   1 -12 -10   -0.80    1.40
  -1  12  10   -0.80    2.10
   0 -12 -10    1.60    1.70
   0 -12 -10    2.10    1.30
   0  12  10    0.50    2.20
  -1 -12 -10    3.50    1.60
   1  12  10   -0.70    2.40
  -2 -12 -10    9.70    2.50
   2  12  10    6.30    3.40
   1 -13 -10    3.30    2.10
  -1  13  10   -1.50    2.10
   0 -13 -10   52.39    3.60
   0  13  10   41.70    4.70
  -1 -13 -10    8.30    2.00
   1 -14 -10    4.70    2.40
   0 -14 -10   31.20    4.90
  -1 -13  11    8.60    2.10
   0 -13  11    3.50    1.80
   2  12 -11   21.80    3.50
  -2 -12  11   10.50    2.00
  -1 -12  11    0.50    1.50
   0 -12  11    0.60    1.70
  -1  12 -11    7.10    2.90
   1 -12  11   11.60    2.60
  -2  12 -11    2.60    5.10
   2  11 -11   24.70    3.30
  -2 -11  11   33.10    3.10
  -1 -11  11   15.10    2.00
  -1 -11  11   17.40    2.30
   0 -11  11    5.30    1.80
  -1  11 -11    7.60    2.50
   1 -11  11    7.00    2.10
  -2  11 -11   -1.50    2.50
   2 -11  11    2.50    2.00
   3  10 -11   32.90    4.00
  -3 -10  11   33.00    3.30
   2  10 -11   47.20    4.10
  -2 -10  11   46.80    3.10
   1  10 -11    1.20    1.50
  -1 -10  11    0.90    1.20
  -1 -10  11    1.70    1.30
   0  10 -11    2.90    1.90
   0 -10  11    5.20    1.70
   0 -10  11    4.70    1.20
  -1  10 -11   -1.10    1.80
   1 -10  11    3.40    1.60
  -2  10 -11   19.70    3.40
   2 -10  11   23.90    3.10
   3   9 -11    0.40    2.00
  -3  -9  11    2.10    1.60
   2   9 -11    0.60    1.80
  -2  -9  11    1.10    1.80
  -2  -9  11    0.90    1.20
   1   9 -11   10.00    2.00
  -1  -9  11    6.00    1.50
  -1  -9  11    8.10    1.60
   0   9 -11   12.00    2.10
   0  -9  11   12.90    1.90
   0  -9  11   11.90    1.60
  -1   9 -11   57.89    3.80
   1  -9  11   58.69    3.40
   1  -9  11   54.79    2.80
  -2   9 -11   21.20    3.30
   2  -9  11   25.60    3.00
  -3   9 -11    1.00    2.70
   3  -9  11    1.10    2.40
   3   8 -11    6.40    2.20
  -3  -8  11    3.10    1.50
   2   8 -11    1.20    1.60
  -2  -8  11    0.50    1.10
  -2  -8  11    1.40    1.20
   1   8 -11    0.70    1.40
  -1  -8  11    1.30    1.10
  -1  -8  11    0.20    1.00
   0   8 -11    3.20    1.40
   0  -8  11    5.30    1.30
   0  -8  11    6.80    1.40
  -1   8 -11    6.60    2.00
   1  -8  11   12.10    2.00
  -2   8 -11    1.20    2.00
   2  -8  11    2.10    1.70
  -3   8 -11   -3.10    2.30
   3  -8  11   -1.10    1.80
   4   7 -11   18.10    3.10
  -4  -7  11   18.50    2.60
   3   7 -11    4.60    1.90
  -3  -7  11    1.00    1.30
   2   7 -11   12.40    2.30
  -2  -7  11   12.60    1.60
  -2  -7  11   10.80    1.70
   1   7 -11   89.59    3.90
   1   7 -11   88.69    3.40
  -1  -7  11   86.09    3.60
  -1  -7  11   90.19    3.50
   0   7 -11   24.30    1.90
   0   7 -11   23.10    2.20
   0  -7  11   26.20    1.90
   0  -7  11   28.50    1.90
  -1   7 -11   10.60    2.20
   1  -7  11    8.80    1.60
   1  -7  11    8.10    1.40
  -2   7 -11   -0.40    1.80
   2  -7  11    1.50    1.40
   2  -7  11    0.00    0.60
  -3   7 -11    9.80    2.90
   3  -7  11   10.50    2.60
   4   6 -11    2.80    2.00
  -4  -6  11   -1.60    1.60
   3   6 -11    7.20    2.10
  -3  -6  11    7.20    1.80
   2   6 -11   19.70    2.60
  -2  -6  11   16.40    1.80
  -2  -6  11   15.00    1.80
   1   6 -11  246.18    7.00
   1   6 -11  241.68    7.50
  -1  -6  11  235.88    7.20
  -1  -6  11  240.78    6.90
   0   6 -11   21.20    2.00
   0   6 -11   22.40    1.60
   0  -6  11   21.10    1.60
   0  -6  11   19.50    1.60
  -1   6 -11   20.00    2.50
   1  -6  11   15.70    1.90
   1  -6  11   16.10    1.80
  -2   6 -11   -2.50    1.70
   2  -6  11    1.30    1.30
   2  -6  11    1.20    1.00
  -3   6 -11   24.50    3.80
   3  -6  11   29.50    3.40
   3  -6  11   24.90    2.50
   4   5 -11    1.90    2.00
  -4  -5  11    0.70    1.50
   3   5 -11    4.10    1.80
  -3  -5  11    0.70    1.20
   2   5 -11   33.50    2.70
  -2  -5  11   28.60    2.10
   1   5 -11    7.60    1.20
   1   5 -11    5.50    1.20
  -1  -5  11    6.90    1.30
  -1  -5  11    7.50    1.00
   0   5 -11    5.70    1.40
   0   5 -11    6.50    1.00
   0  -5  11    5.10    1.00
   0  -5  11    5.40    1.00
  -1   5 -11   22.60    2.40
   1  -5  11   25.10    2.00
   1  -5  11   27.50    1.90
  -2   5 -11   60.49    3.70
   2  -5  11   54.79    3.30
   2  -5  11   58.49    3.00
  -3   5 -11    0.00    2.00
   3  -5  11    0.90    1.40
   3  -5  11    2.10    1.70
  -4   5 -11    8.00    3.10
   4  -5  11   10.00    2.70
   4   4 -11    4.50    2.20
  -4  -4  11    1.70    1.60
   3   4 -11   83.59    4.50
  -3  -4  11   74.29    3.60
   2   4 -11   60.59    3.40
   2   4 -11   66.69    2.60
  -2  -4  11   63.69    3.00
   1   4 -11   48.50    2.50
   1   4 -11   48.30    2.30
  -1  -4  11   47.90    1.90
  -1  -4  11   45.70    2.30
   0   4 -11  412.76   10.40
   0   4 -11  397.66   11.00
   0  -4  11  400.56   10.80
   0  -4  11  399.06   10.50
  -1   4 -11    0.30    1.30
   1  -4  11    0.10    0.80
   1  -4  11   -0.10    0.80
  -2   4 -11    2.70    1.70
   2  -4  11    1.80    1.30
   2  -4  11    3.80    1.10
  -3   4 -11   -2.70    1.90
   3  -4  11    0.90    1.60
   3  -4  11    0.50    1.30
  -4   4 -11    0.00    2.80
  -4   4 -11    0.90    1.80
   4  -4  11    2.10    2.10
   4  -4  11    1.90    1.70
   4   3 -11    1.90    1.80
  -4  -3  11    3.90    1.80
   3   3 -11    3.10    1.60
  -3  -3  11    1.70    1.10
   2   3 -11   -0.60    1.10
   2   3 -11    2.60    0.80
  -2  -3  11    1.80    0.90
   1   3 -11    8.40    1.20
   1   3 -11    9.10    1.40
  -1  -3  11   12.60    1.40
  -1  -3  11    8.80    0.80
   0   3 -11  204.08    6.30
   0  -3  11  207.48    5.70
   0  -3  11  202.18    6.10
   0  -3  11  213.88    5.90
  -1   3 -11    1.20    1.20
   1  -3  11    1.10    0.80
   1  -3  11    1.10    0.80
  -2   3 -11   38.00    3.00
   2  -3  11   39.30    2.80
   2  -3  11   41.70    2.40
  -3   3 -11   34.00    3.60
   3  -3  11   32.90    3.00
   3  -3  11   33.50    2.80
  -4   3 -11   -2.40    2.30
  -4   3 -11   -0.20    1.80
   4  -3  11    0.20    2.00
   4  -3  11   -0.50    1.80
   4   2 -11   44.10    3.70
  -4  -2  11   40.10    2.90
   3   2 -11   16.30    2.40
  -3  -2  11   19.00    2.00
   2   2 -11  132.39    5.00
   2   2 -11  132.89    4.30
  -2  -2  11  136.19    4.50
   1   2 -11   19.20    1.40
   1   2 -11   16.40    1.60
  -1  -2  11   16.50    1.40
  -1  -2  11   19.00    0.90
   0   2 -11    0.50    0.80
   0  -2  11    0.30    0.50
   0  -2  11    0.50    0.50
   0  -2  11    1.80    0.70
  -1   2 -11   73.49    3.30
   1  -2  11   80.69    3.10
   1  -2  11   73.89    3.00
  -2   2 -11    1.00    1.50
   2  -2  11    1.80    1.00
   2  -2  11    0.20    1.10
  -3   2 -11   19.30    2.20
  -3   2 -11   22.50    3.00
   3  -2  11   20.10    2.50
   3  -2  11   15.30    2.30
  -4   2 -11    1.40    1.80
  -4   2 -11   -2.50    2.20
   4  -2  11    1.10    1.70
  -5  -1  11    4.00    1.90
   4   1 -11   35.30    3.40
  -4  -1  11   31.40    3.20
  -4  -1  11   31.30    2.60
   3   1 -11    5.60    1.80
   3   1 -11    6.60    1.30
  -3  -1  11    7.70    1.50
   2   1 -11   19.30    2.00
  -2  -1  11   22.80    1.70
   1   1 -11   55.89    2.50
  -1  -1  11   55.89    2.40
  -1  -1  11   49.40    2.30
   0   1 -11   88.39    3.30
   0  -1  11   83.69    3.10
   0  -1  11   90.29    2.90
   0  -1  11   85.89    2.80
  -1   1 -11   45.70    2.50
   1  -1  11   44.30    2.20
   1  -1  11   43.20    1.60
   1  -1  11   46.00    2.30
  -2   1 -11   55.99    2.60
  -2   1 -11   50.99    3.10
   2  -1  11   49.20    2.80
   2  -1  11   51.49    2.70
  -3   1 -11    3.20    2.10
  -3   1 -11    2.10    1.30
   3  -1  11    4.60    1.70
  -4   1 -11    0.90    1.90
  -4   1 -11   -3.50    2.30
   4  -1  11    0.10    1.80
  -5   0  11   12.30    2.30
   4   0 -11    1.60    1.80
  -4   0  11   -0.10    1.60
  -4   0  11    0.50    1.20
   3   0 -11   34.60    2.30
   3   0 -11   33.50    2.80
  -3   0  11   35.80    2.70
  -3   0  11   36.80    2.30
   2   0 -11    0.20    0.80
   2   0 -11   -0.30    1.00
  -2   0  11   -0.50    0.70
  -2   0  11    0.10    0.70
   1   0 -11   14.40    1.30
  -1   0  11   13.80    1.30
  -1   0  11   13.20    1.20
   0   0 -11    0.70    0.40
   0   0 -11   -0.40    0.70
   0   0  11    0.40    0.60
   0   0  11    0.30    0.50
  -1   0 -11   70.49    2.60
  -1   0 -11   67.29    3.10
   1   0  11   71.09    2.80
   1   0  11   67.29    2.30
   1   0  11   68.49    2.70
  -2   0 -11   -1.30    0.80
  -2   0 -11   -0.10    1.40
   2   0  11    0.20    0.90
  -3   0 -11   17.10    2.10
  -3   0 -11   23.90    3.00
   3   0  11   21.00    2.40
  -4   0 -11   -1.70    1.60
  -4   0 -11   -2.20    2.10
   4   0  11   -2.50    1.50
  -4   1  11   31.00    3.20
  -4   1  11   36.10    2.50
   3  -1 -11    5.30    1.30
  -3   1  11    6.20    1.70
  -3   1  11    6.70    1.20
   2  -1 -11   21.70    1.70
  -2   1  11   20.80    1.50
  -2   1  11   21.20    1.90
   1  -1 -11   51.99    2.40
  -1   1  11   53.79    2.40
  -1   1  11   50.89    2.20
   0  -1 -11   85.99    2.60
   0  -1 -11   86.59    3.30
   0   1  11   88.99    3.10
  -1  -1 -11   44.60    2.40
  -1  -1 -11   43.70    1.90
   1   1  11   45.30    2.20
   1   1  11   45.80    2.00
  -2  -1 -11   54.89    2.70
  -2  -1 -11   52.29    2.90
   2   1  11   52.79    2.70
  -3  -1 -11    5.50    1.80
  -3  -1 -11    4.40    1.50
   3   1  11    3.90    1.50
  -4  -1 -11    0.00    1.70
   4   1  11   -2.00    1.60
   4  -2 -11   42.60    3.10
  -4   2  11   44.70    2.80
  -4   2  11   46.40    3.90
   3  -2 -11   16.00    2.00
  -3   2  11   17.60    2.40
  -3   2  11   14.90    1.60
   2  -2 -11  130.19    4.70
  -2   2  11  144.09    4.30
  -2   2  11  126.19    4.80
   1  -2 -11   15.90    1.50
   1  -2 -11   18.20    0.60
  -1   2  11   19.10    1.50
  -1   2  11   20.20    1.30
   0  -2 -11    0.40    0.40
   0  -2 -11    0.60    0.70
   0   2  11    1.20    0.70
   0   2  11    0.20    0.60
  -1  -2 -11   77.29    3.20
  -1  -2 -11   76.39    2.70
   1   2  11   75.79    2.90
   1   2  11   71.99    3.00
  -2  -2 -11    1.00    0.90
  -2  -2 -11    1.30    1.30
   2   2  11    2.10    1.00
   2   2  11    0.20    1.00
  -3  -2 -11   20.30    2.40
  -3  -2 -11   19.10    2.20
   3   2  11   14.70    2.10
  -4  -2 -11    1.90    2.10
   4   2  11   -0.20    1.90
   4  -3 -11    2.20    1.80
  -4   3  11    0.90    1.70
   3  -3 -11    2.10    1.30
  -3   3  11    2.50    1.00
  -3   3  11   -0.30    1.20
   2  -3 -11    1.70    1.10
  -2   3  11    1.90    1.00
  -2   3  11    1.90    0.80
   1  -3 -11    9.20    1.40
   1  -3 -11    9.40    0.70
  -1   3  11    9.50    1.00
  -1   3  11    9.10    1.30
   0  -3 -11  201.88    6.30
   0  -3 -11  206.68    5.50
   0   3  11  212.98    6.20
   0   3  11  205.48    5.90
  -1  -3 -11   -0.20    0.70
  -1  -3 -11    0.90    1.00
   1   3  11    1.40    0.80
   1   3  11    0.70    0.80
  -2  -3 -11   37.80    2.20
  -2  -3 -11   38.70    2.50
   2   3  11   39.60    2.60
   2   3  11   39.10    2.50
  -3  -3 -11   31.50    2.60
  -3  -3 -11   29.60    2.60
   3   3  11   30.80    2.60
  -4  -3 -11   -0.80    1.70
   4   3  11    0.10    1.70
   4  -4 -11    1.70    1.70
  -4   4  11    1.40    1.70
   3  -4 -11   73.49    3.90
  -3   4  11   74.59    3.90
   2  -4 -11   61.29    3.20
  -2   4  11   64.79    3.20
  -2   4  11   61.59    2.40
   1  -4 -11   47.60    1.70
   1  -4 -11   47.30    2.50
  -1   4  11   47.50    2.50
  -1   4  11   49.30    2.00
   0  -4 -11  404.36   11.30
   0  -4 -11  411.96   10.50
   0   4  11  421.66   10.80
   0   4  11  425.16   11.30
  -1  -4 -11    2.10    1.10
  -1  -4 -11    0.50    0.70
   1   4  11   -0.20    1.00
   1   4  11    0.70    0.80
  -2  -4 -11    3.30    1.20
  -2  -4 -11    1.60    1.00
   2   4  11    1.40    1.40
   2   4  11    1.90    1.20
  -3  -4 -11    0.30    1.40
  -3  -4 -11    2.80    1.40
   3   4  11   -0.20    1.30
  -4  -4 -11    0.30    1.70
   4   4  11    3.30    2.10
   4  -5 -11   -0.10    1.60
  -4   5  11    0.90    1.60
   3  -5 -11    2.60    1.50
  -3   5  11    1.30    1.30
   2  -5 -11   30.30    2.40
  -2   5  11   30.00    1.70
  -2   5  11   31.10    2.40
   1  -5 -11    7.00    1.40
   1  -5 -11    8.40    0.90
  -1   5  11    7.40    1.40
  -1   5  11    6.40    0.90
   0  -5 -11    5.80    0.90
   0  -5 -11    5.40    1.20
   0   5  11    6.90    1.30
   0   5  11    5.80    0.90
  -1  -5 -11   23.80    1.70
  -1  -5 -11   23.70    1.90
   1   5  11   24.20    1.70
   1   5  11   23.60    2.20
  -2  -5 -11   57.59    2.80
  -2  -5 -11   59.19    2.90
   2   5  11   51.49    3.30
   2   5  11   56.59    3.00
  -3  -5 -11    1.80    1.50
   3   5  11    0.60    1.40
  -4  -5 -11    9.60    2.20
   4   5  11    9.60    2.30
   4  -6 -11    0.40    2.00
  -4   6  11    2.90    1.90
   3  -6 -11    7.40    1.90
  -3   6  11    9.40    2.10
   2  -6 -11   17.20    2.30
  -2   6  11   16.30    2.10
   1  -6 -11  251.47    7.80
   1  -6 -11  247.98    6.70
  -1   6  11  239.58    7.70
  -1   6  11  243.78    6.60
   0  -6 -11   23.20    1.50
   0  -6 -11   22.30    2.00
   0   6  11   22.20    1.50
   0   6  11   21.30    2.00
  -1  -6 -11   18.10    1.80
  -1  -6 -11   16.40    1.50
   1   6  11   14.50    2.10
   1   6  11   18.20    1.70
  -2  -6 -11    1.30    1.00
  -2  -6 -11    1.20    1.00
   2   6  11   -0.80    1.00
   2   6  11   -2.30    1.30
  -3  -6 -11   30.00    2.70
   3   6  11   29.30    2.90
   4  -7 -11   22.80    3.50
  -4   7  11   20.10    3.10
   3  -7 -11    1.50    1.60
  -3   7  11    2.50    1.50
   2  -7 -11   15.30    2.30
  -2   7  11   12.00    1.90
   1  -7 -11   91.09    4.00
   1  -7 -11   92.19    3.30
  -1   7  11   89.39    4.00
   0  -7 -11   23.50    2.10
   0   7  11   25.80    1.70
   0   7  11   23.70    2.20
  -1  -7 -11    8.20    1.30
  -1  -7 -11    7.60    1.50
   1   7  11   10.20    2.00
   1   7  11    8.20    1.40
  -2  -7 -11    1.90    1.10
  -2  -7 -11    0.90    1.10
   2   7  11    0.10    1.30
   2   7  11   -0.40    1.60
  -3  -7 -11    7.50    1.80
   3   7  11    6.60    2.20
   3   7  11    9.00    2.10
  -4   8  11    8.70    2.40
   3  -8 -11    1.60    1.90
  -3   8  11    2.00    1.60
   2  -8 -11    0.80    1.50
  -2   8  11    2.30    1.30
   1  -8 -11    0.10    0.80
   1  -8 -11   -0.20    1.10
  -1   8  11    0.80    1.20
   0  -8 -11    8.00    1.70
   0  -8 -11    5.60    1.10
   0   8  11    6.80    1.70
  -1  -8 -11    9.70    1.50
  -1  -8 -11    8.70    1.40
   1   8  11    6.60    1.30
   1   8  11    8.00    2.10
  -2  -8 -11    2.40    1.30
   2   8  11    2.50    1.40
   2   8  11    1.00    2.10
  -3  -8 -11   -1.40    1.40
   3   8  11    0.10    2.20
   3   8  11   -0.20    1.70
   3  -9 -11    1.00    1.80
  -3   9  11    3.60    1.90
   2  -9 -11    1.40    1.50
  -2   9  11    0.80    1.40
   1  -9 -11    8.00    1.40
   1  -9 -11    9.60    1.90
  -1   9  11    5.10    1.80
   0  -9 -11   11.10    1.50
   0  -9 -11   18.30    2.20
   0   9  11   13.30    2.30
  -1  -9 -11   53.79    2.90
  -1  -9 -11   58.89    3.10
   1   9  11   52.59    3.90
  -2  -9 -11   25.40    2.50
   2   9  11   22.30    3.30
   2   9  11   24.60    2.50
  -3  -9 -11    1.30    1.60
   3   9  11    3.70    2.00
   3   9  11    1.80    2.50
   3 -10 -11   26.10    3.60
  -3  10  11   35.50    3.60
   2 -10 -11   47.40    3.60
  -2  10  11   46.20    3.60
   1 -10 -11    2.70    1.30
   1 -10 -11    1.20    1.40
  -1  10  11    0.80    1.50
   0 -10 -11    5.20    1.50
   0 -10 -11    4.70    1.40
   0  10  11    4.10    2.00
  -1 -10 -11    3.30    1.50
   1  10  11    2.40    2.10
  -2 -10 -11   21.30    2.60
   2  10  11   19.80    3.50
   3  10  11   -1.30    2.50
   3  10  11    1.80    1.80
  -3  11  11    0.40    3.50
   2 -11 -11   29.40    3.50
  -2  11  11   24.70    3.30
   1 -11 -11   18.60    2.80
  -1  11  11   15.40    2.90
   0 -11 -11    4.00    1.40
   0 -11 -11    5.90    1.80
   0  11  11    4.90    2.20
  -1 -11 -11    9.00    1.90
   1  11  11    5.50    2.70
  -2 -11 -11    2.00    1.50
   2  11  11    0.70    2.40
   2 -12 -11   13.00    2.80
  -2  12  11   10.40    2.70
   1 -12 -11    2.70    1.90
  -1  12  11   -0.20    2.00
   0 -12 -11    0.80    1.60
   0 -12 -11    1.10    1.30
   0  12  11   -2.50    2.00
  -1 -12 -11    9.00    2.00
   1  12  11    6.10    2.90
   1 -13 -11   10.20    2.60
  -1  13  11    2.40    4.30
   0 -13 -11    3.60    1.60
   0  13  11   -4.50    2.70
  -1 -13 -11   37.80    3.20
  -1 -13  12   20.20    2.70
   0 -13  12    0.40    1.70
   2  12 -12    5.90    4.10
  -2 -12  12    1.50    1.70
  -1 -12  12    5.80    1.90
   0 -12  12   33.60    3.50
  -1  12 -12   -3.30    2.90
   1 -12  12    0.20    1.70
   2  11 -12   18.00    3.00
  -2 -11  12   19.60    2.50
  -1 -11  12   31.80    2.80
  -1 -11  12   28.40    2.60
   0 -11  12    0.10    1.50
  -1  11 -12   -0.90    2.40
   1 -11  12    1.50    1.80
  -2  11 -12   -0.80    2.70
   2 -11  12    2.70    2.00
   3  10 -12    5.80    2.40
  -3 -10  12    2.90    1.70
   2  10 -12   18.80    2.90
  -2 -10  12   16.60    2.30
  -1 -10  12   12.50    2.00
  -1 -10  12   12.00    1.90
   0 -10  12   10.50    1.50
  -1  10 -12    7.20    2.60
   1 -10  12    5.70    1.80
  -2  10 -12    1.00    2.60
   2 -10  12    3.90    2.20
   3   9 -12   36.70    3.80
  -3  -9  12   33.10    3.00
   2   9 -12   74.99    4.40
  -2  -9  12   77.29    3.80
   1   9 -12   28.20    2.70
  -1  -9  12   21.60    2.10
  -1  -9  12   22.40    2.30
   0  -9  12   76.59    3.50
   0  -9  12   76.29    3.70
  -1   9 -12   48.70    4.00
   1  -9  12   58.49    3.50
   1  -9  12   56.69    2.90
  -2   9 -12   55.19    4.40
   2  -9  12   62.89    4.30
   3  -9  12    7.90    5.00
   3   8 -12   15.60    2.90
  -3  -8  12   10.50    2.10
   2   8 -12   11.60    2.20
  -2  -8  12   16.80    2.20
   1   8 -12    0.30    1.30
  -1  -8  12   -0.70    0.90
  -1  -8  12    0.30    1.00
   0   8 -12    2.80    1.70
   0  -8  12    2.30    1.20
   0  -8  12    2.20    1.20
  -1   8 -12   85.89    4.50
   1  -8  12   88.99    4.10
   1  -8  12   93.29    3.80
  -2   8 -12   -1.30    2.30
   2  -8  12   -0.20    1.50
  -3   8 -12    6.70    3.10
   3  -8  12   14.20    2.80
   3   7 -12    6.70    2.20
  -3  -7  12    4.40    1.70
   2   7 -12   20.40    2.70
  -2  -7  12   21.10    2.30
   1   7 -12    6.90    1.60
   1   7 -12    5.20    1.30
  -1  -7  12    5.10    1.20
  -1  -7  12    6.10    1.30
   0   7 -12  170.48    6.00
   0  -7  12  170.38    5.70
   0  -7  12  174.18    5.70
  -1   7 -12   78.39    4.20
   1  -7  12   79.29    3.40
   1  -7  12   83.59    3.80
  -2   7 -12   19.00    3.00
   2  -7  12   18.60    2.10
   2  -7  12   17.30    2.40
  -3   7 -12   24.00    3.90
   3  -7  12   26.70    3.30
   4   6 -12    4.30    2.30
  -4  -6  12    7.70    2.10
   3   6 -12   12.00    2.50
  -3  -6  12    9.30    1.90
   2   6 -12   25.80    2.60
  -2  -6  12   28.30    2.30
   1   6 -12   26.50    1.90
   1   6 -12   28.10    2.20
  -1  -6  12   28.00    2.00
  -1  -6  12   25.20    1.80
   0   6 -12   25.80    2.20
   0   6 -12   25.70    1.70
   0  -6  12   25.40    1.90
   0  -6  12   27.40    1.80
  -1   6 -12   18.90    2.50
   1  -6  12   19.20    2.20
   1  -6  12   15.10    1.70
  -2   6 -12    0.60    1.90
   2  -6  12    2.20    1.50
   2  -6  12    3.90    1.30
  -3   6 -12   10.40    3.30
   3  -6  12    8.70    1.90
   3  -6  12    9.00    2.50
   4   5 -12   13.80    2.80
  -4  -5  12   19.20    2.60
   3   5 -12    0.10    1.60
  -3  -5  12    0.40    1.20
   2   5 -12   61.99    3.60
  -2  -5  12   57.89    3.00
   1   5 -12    7.20    1.20
   1   5 -12    5.90    1.40
  -1  -5  12    7.60    1.30
  -1  -5  12    8.50    1.10
   0   5 -12    6.30    1.00
   0   5 -12    6.60    1.50
   0  -5  12    6.00    1.10
   0  -5  12    6.60    1.20
  -1   5 -12    0.30    1.50
   1  -5  12    1.10    1.00
   1  -5  12   -1.60    0.80
  -2   5 -12   43.00    3.40
   2  -5  12   44.30    2.60
   2  -5  12   41.10    3.00
  -3   5 -12    9.80    2.70
   3  -5  12   10.20    2.20
   3  -5  12    7.80    1.70
  -4   5 -12    2.90    3.00
   4   4 -12   40.20    3.80
  -4  -4  12   37.10    3.00
   3   4 -12    4.70    1.90
  -3  -4  12    4.60    1.40
   2   4 -12  260.17    8.40
   2   4 -12  269.47    7.50
  -2  -4  12  268.87    8.00
   1   4 -12  172.08    5.60
  -1  -4  12  167.28    5.40
  -1  -4  12  172.38    4.80
   0   4 -12    3.00    1.20
   0   4 -12    3.20    0.80
   0  -4  12    4.90    1.00
   0  -4  12    2.70    0.90
   0  -4  12    3.10    0.80
  -1   4 -12   10.40    2.00
   1  -4  12    8.80    1.40
   1  -4  12    9.70    1.50
  -2   4 -12  241.58    8.30
   2  -4  12  241.28    7.80
   2  -4  12  254.77    7.70
  -3   4 -12   58.99    4.20
   3  -4  12   61.79    3.90
   3  -4  12   57.89    3.40
  -4   4 -12    3.50    2.30
  -4   4 -12    2.10    2.60
   4  -4  12    1.90    1.80
   4  -4  12   -0.80    2.20
   4   3 -12   18.90    3.00
  -4  -3  12   18.40    2.40
   3   3 -12   15.10    2.40
  -3  -3  12   13.80    1.90
   2   3 -12    8.80    1.30
   2   3 -12   10.10    1.90
  -2  -3  12   10.50    1.50
   1   3 -12    0.30    0.90
   1   3 -12   -0.50    0.90
  -1  -3  12    1.20    0.80
  -1  -3  12    0.70    0.50
   0   3 -12   10.00    1.50
   0  -3  12    9.40    1.30
   0  -3  12   10.50    1.10
   0  -3  12    8.60    1.10
  -1   3 -12   12.60    2.00
   1  -3  12   15.50    1.70
   1  -3  12   18.30    1.80
  -2   3 -12    8.80    2.10
   2  -3  12    9.10    1.60
   2  -3  12   10.10    1.80
  -3   3 -12   10.90    2.60
   3  -3  12    8.50    2.00
   3  -3  12    8.10    1.80
  -4   3 -12   11.40    2.50
  -4   3 -12   10.80    3.10
   4  -3  12   10.50    2.50
   4  -3  12   13.00    2.80
   4   2 -12   16.80    3.00
  -4  -2  12   18.90    2.30
   3   2 -12  213.68    7.70
  -3  -2  12  220.48    7.00
   2   2 -12    1.70    0.80
   2   2 -12    1.60    1.30
  -2  -2  12    1.60    0.90
   1   2 -12  145.79    4.70
   1   2 -12  144.99    4.80
  -1  -2  12  143.19    4.70
  -1  -2  12  141.59    3.80
  -1  -2  12  151.38    4.80
   0   2 -12  247.48    7.60
   0  -2  12  263.37    7.50
   0  -2  12  274.97    7.10
   0  -2  12  265.67    7.10
  -1   2 -12   16.30    2.00
   1  -2  12   15.20    1.60
   1  -2  12   15.10    1.60
  -2   2 -12    1.00    1.60
   2  -2  12    1.70    1.10
   2  -2  12    0.00    1.10
  -3   2 -12   -2.60    1.70
  -3   2 -12   -3.70    1.10
   3  -2  12    0.40    1.50
   3  -2  12   -0.90    1.50
  -4   2 -12   -2.20    2.20
  -4   2 -12    0.60    1.80
   4  -2  12   -1.40    1.60
   4   1 -12    2.70    1.80
  -4  -1  12   -0.10    1.90
  -4  -1  12    4.10    1.60
   3   1 -12    5.80    1.80
   3   1 -12    5.90    1.40
  -3  -1  12    7.30    1.80
  -3  -1  12    3.40    1.20
   2   1 -12   11.10    1.80
   2   1 -12   12.60    1.20
  -2  -1  12   11.70    1.50
  -2  -1  12   12.20    1.70
   1   1 -12  334.27    9.40
  -1  -1  12  349.27    9.40
  -1  -1  12  336.07    9.30
   0   1 -12  275.67    8.30
   0  -1  12  287.27    8.10
   0  -1  12  292.77    7.60
   0  -1  12  304.77    7.80
  -1   1 -12  226.28    7.10
   1  -1  12  228.98    6.60
   1  -1  12  219.38    6.70
   1  -1  12  227.58    5.90
  -2   1 -12   -0.20    0.90
  -2   1 -12    0.60    1.40
   2  -1  12    0.20    1.20
   2  -1  12   -0.40    1.00
  -3   1 -12    0.50    1.30
  -3   1 -12   -1.70    1.90
   3  -1  12    0.90    1.40
  -4   1 -12    6.90    2.20
  -4   1 -12    3.50    2.70
   4  -1  12    8.20    2.30
  -4   0  12   30.30    2.80
  -4   0  12   32.30    3.20
   3   0 -12   -0.60    1.30
   3   0 -12    0.20    1.00
  -3   0  12   -0.80    1.00
  -3   0  12   -0.10    1.20
   2   0 -12  128.69    4.50
  -2   0  12  131.79    4.90
  -2   0  12  128.69    4.40
   1   0 -12    1.10    0.80
  -1   0  12    1.70    0.80
   0   0 -12   14.60    1.00
   0   0 -12   15.80    1.50
   0   0  12   15.40    1.20
   0   0  12   17.00    1.40
  -1   0 -12    3.80    1.30
   1   0  12    1.40    0.60
   1   0  12    1.20    0.80
  -2   0 -12  141.19    5.40
  -2   0 -12  140.29    4.80
   2   0  12  146.89    5.10
  -3   0 -12   -0.20    1.30
  -3   0 -12    2.20    1.90
   3   0  12    1.50    1.40
  -4   0 -12    3.60    2.30
  -4   0 -12    2.90    2.00
   4   0  12    2.80    2.10
  -4   1  12    3.10    1.50
  -4   1  12    2.10    1.80
   3  -1 -12    5.10    1.40
  -3   1  12    6.10    1.70
  -3   1  12    3.70    1.10
   2  -1 -12   13.50    1.70
  -2   1  12   11.90    1.70
  -2   1  12   14.10    1.50
   1  -1 -12  329.77    9.30
  -1   1  12  325.67    8.90
  -1   1  12  335.77    9.30
   0  -1 -12  285.07    8.40
   0  -1 -12  295.47    7.50
   0   1  12  295.97    8.10
   0   1  12  293.47    8.00
  -1  -1 -12  228.18    6.30
  -1  -1 -12  222.68    6.90
   1   1  12  226.48    6.40
   1   1  12  228.48    6.80
  -2  -1 -12   -0.60    1.20
  -2  -1 -12    0.50    1.00
   2   1  12    0.50    1.00
  -3  -1 -12    0.10    1.30
  -3  -1 -12   -0.30    1.80
   3   1  12    0.20    1.20
  -4  -1 -12    5.40    2.10
   4   1  12    7.40    2.30
   4  -2 -12   15.70    2.50
  -4   2  12   21.50    3.10
   3  -2 -12  216.88    7.20
  -3   2  12  217.78    7.60
  -3   2  12  215.38    6.60
   2  -2 -12    1.30    1.00
  -2   2  12    2.80    1.10
  -2   2  12    1.50    0.90
   1  -2 -12  141.79    5.00
  -1   2  12  147.39    4.50
  -1   2  12  146.49    4.90
   0  -2 -12  260.17    7.90
   0  -2 -12  274.57    7.00
   0   2  12  278.97    7.60
   0   2  12  272.27    7.70
  -1  -2 -12   15.00    1.70
  -1  -2 -12   14.70    1.20
   1   2  12   15.50    1.50
   1   2  12   15.90    1.70
  -2  -2 -12    1.80    1.10
  -2  -2 -12    1.60    1.30
   2   2  12    1.40    1.00
  -3  -2 -12   -1.70    1.30
  -3  -2 -12    2.30    1.70
   3   2  12    0.60    1.30
  -4  -2 -12   -0.40    1.80
   4   2  12    0.10    1.70
   4  -3 -12   13.30    2.30
  -4   3  12   17.20    2.80
   3  -3 -12   16.20    2.20
  -3   3  12   16.60    2.30
  -3   3  12   16.30    1.70
   2  -3 -12    8.80    1.70
  -2   3  12    8.60    1.60
  -2   3  12   10.10    1.20
   1  -3 -12    0.20    0.90
  -1   3  12    0.40    0.80
  -1   3  12    0.70    0.70
   0  -3 -12   11.00    1.60
   0  -3 -12    9.50    0.90
   0   3  12    9.70    1.20
   0   3  12   10.00    1.40
  -1  -3 -12   15.40    1.70
  -1  -3 -12   14.10    1.30
   1   3  12   16.60    1.80
   1   3  12   15.20    1.70
  -2  -3 -12    7.90    1.50
  -2  -3 -12   12.20    1.90
   2   3  12    7.40    1.60
   2   3  12    9.60    1.70
  -3  -3 -12   10.80    2.10
  -3  -3 -12    7.30    1.70
   3   3  12    8.60    1.90
  -4  -3 -12   14.30    2.50
   4   3  12    9.20    2.30
   4  -4 -12   37.50    3.50
  -4   4  12   38.50    3.50
   3  -4 -12    5.60    1.70
  -3   4  12    5.20    1.70
   2  -4 -12  266.27    8.30
  -2   4  12  254.17    8.20
  -2   4  12  265.87    7.30
   1  -4 -12  176.88    5.90
  -1   4  12  172.58    5.80
  -1   4  12  178.38    5.20
   0  -4 -12    2.50    0.70
   0  -4 -12    2.50    1.00
   0   4  12    3.40    1.00
   0   4  12    2.90    0.80
  -1  -4 -12   10.70    1.30
  -1  -4 -12   13.70    1.80
   1   4  12   10.00    1.60
   1   4  12   11.30    1.50
  -2  -4 -12  238.68    7.10
  -2  -4 -12  232.48    7.30
   2   4  12  230.18    7.40
   2   4  12  237.88    7.40
  -3  -4 -12   67.19    3.60
  -3  -4 -12   67.09    3.60
   3   4  12   55.89    3.50
  -4  -4 -12   -0.20    1.90
   4   4  12    2.30    2.10
   4  -5 -12   17.10    2.90
  -4   5  12   16.70    2.70
   3  -5 -12    0.40    1.50
  -3   5  12    0.20    1.50
   2  -5 -12   66.69    3.40
  -2   5  12   59.99    3.30
   1  -5 -12    7.80    1.60
  -1   5  12    7.70    1.50
  -1   5  12    7.50    1.00
   0  -5 -12    6.70    0.90
   0  -5 -12    7.50    1.40
   0   5  12    7.90    1.10
   0   5  12    7.30    1.40
  -1  -5 -12    0.70    0.80
  -1  -5 -12    1.20    1.00
   1   5  12   -0.70    0.80
   1   5  12    0.10    1.10
  -2  -5 -12   48.90    2.70
  -2  -5 -12   46.60    2.60
   2   5  12   43.80    2.80
  -3  -5 -12    9.80    1.90
   3   5  12   12.70    2.10
   4  -6 -12    4.30    2.10
  -4   6  12    5.10    2.30
   3  -6 -12    8.50    2.10
  -3   6  12    9.40    2.10
   2  -6 -12   26.10    2.40
  -2   6  12   27.10    2.40
   1  -6 -12   27.70    2.30
  -1   6  12   29.00    1.60
  -1   6  12   27.30    2.40
   0  -6 -12   25.20    2.10
   0  -6 -12   26.20    1.60
   0   6  12   23.90    2.20
   0   6  12   27.00    1.70
  -1  -6 -12   13.40    1.50
  -1  -6 -12   15.90    1.70
   1   6  12   17.70    2.30
   1   6  12   15.40    1.60
  -2  -6 -12    3.80    1.30
  -2  -6 -12    4.40    1.20
   2   6  12    2.30    1.90
   2   6  12    5.70    1.50
  -3  -6 -12   10.10    2.00
   3   6  12    7.90    2.00
   4  -7 -12   19.60    3.10
  -4   7  12   14.90    2.70
   3  -7 -12    3.40    1.90
  -3   7  12    4.50    1.90
   2  -7 -12   20.90    2.30
  -2   7  12   20.20    2.50
   1  -7 -12    6.60    1.70
  -1   7  12    4.90    1.50
   0  -7 -12  169.08    5.90
   0  -7 -12  165.08    5.20
   0   7  12  176.98    5.20
   0   7  12  168.68    6.10
  -1  -7 -12   84.29    3.70
  -1  -7 -12   79.99    3.30
   1   7  12   83.09    4.20
   1   7  12   85.49    3.50
  -2  -7 -12   16.30    2.00
  -2  -7 -12   20.70    2.00
   2   7  12   16.60    2.80
   2   7  12   18.30    2.10
  -3  -7 -12   24.70    2.70
   3   7  12   23.30    2.80
   3  -8 -12   11.60    2.50
  -3   8  12   13.30    2.40
   2  -8 -12   15.00    2.40
  -2   8  12   10.90    2.10
   1  -8 -12    0.10    1.30
  -1   8  12    0.30    1.30
   0  -8 -12    2.40    1.40
   0  -8 -12    0.60    0.40
   0   8  12    1.90    1.50
  -1  -8 -12   91.39    3.70
  -1  -8 -12   88.49    3.80
   1   8  12   92.49    3.70
   1   8  12   90.09    4.60
  -2  -8 -12   -0.90    1.10
   2   8  12   -0.70    1.30
   2   8  12   -2.20    1.80
  -3  -8 -12    6.30    1.90
   3   8  12   12.40    2.50
   3   8  12   12.70    2.70
   3  -9 -12   37.00    3.60
  -3   9  12   35.50    3.40
   2  -9 -12   77.79    4.50
  -2   9  12   75.69    4.20
   1  -9 -12   24.90    2.90
  -1   9  12   21.40    2.70
   0  -9 -12   76.89    3.80
   0  -9 -12   76.69    3.40
   0   9  12   79.79    4.40
  -1  -9 -12   57.39    3.00
  -1  -9 -12   59.99    3.20
   1   9  12   49.50    3.80
  -2  -9 -12   60.29    3.30
   2   9  12   58.79    4.40
   2   9  12   57.39    3.40
  -3  -9 -12   13.60    2.40
   3   9  12    8.90    2.20
   3   9  12    9.80    2.70
  -3  10  12    2.40    2.10
   2 -10 -12   17.60    2.80
  -2  10  12   15.20    2.60
   1 -10 -12   12.10    2.40
  -1  10  12    8.10    2.30
   0 -10 -12   23.90    2.20
   0 -10 -12   22.20    2.50
   0  10  12   21.40    3.00
  -1 -10 -12    9.30    1.70
   1  10  12    5.60    2.40
  -2 -10 -12    5.40    1.80
   2  10  12    1.00    2.70
   3  10  12   -2.20    2.50
   2 -11 -12   15.40    2.90
  -2  11  12   18.80    3.00
   1 -11 -12   36.40    3.30
  -1  11  12   35.00    3.50
   0 -11 -12    1.70    1.60
   0 -11 -12    1.80    1.30
   0  11  12   -2.60    1.80
  -1 -11 -12   -0.20    1.20
   1  11  12   -2.50    2.20
  -2 -11 -12    3.50    1.70
   2  11  12   -1.00    2.80
   1 -12 -12    3.50    1.90
  -1  12  12    3.00    2.30
   0 -12 -12   26.80    2.50
   0 -12 -12   23.90    2.70
   0  12  12   20.30    3.40
  -1 -12 -12    1.20    1.40
   1  12  12   -3.30    2.70
   1 -13 -12   18.80    2.90
   0 -13 -12    0.90    1.50
   0 -13  13    4.00    2.30
  -2 -12  13    3.00    1.90
   0 -12  13   82.19    4.70
   1 -12  13    0.90    1.80
   2  11 -13    4.60    2.40
  -2 -11  13    0.90    1.50
  -1 -11  13   15.20    2.20
  -1 -11  13    9.60    1.80
   0 -11  13    0.10    1.60
  -1  11 -13   -3.50    2.30
   1 -11  13    0.70    1.60
  -2  11 -13   -0.80    3.00
   3  10 -13   18.10    3.40
   2  10 -13   40.00    3.80
  -2 -10  13   36.60    3.10
  -1 -10  13   40.10    2.70
  -1 -10  13   40.50    2.80
   0 -10  13   33.70    2.70
   0 -10  13   36.60    2.60
  -1  10 -13   -3.10    2.10
   1 -10  13   -0.30    1.50
  -2  10 -13   20.60    3.60
   2 -10  13   21.50    3.10
   3   9 -13    8.00    2.60
  -3  -9  13    0.90    1.60
   2   9 -13   39.80    3.70
  -2  -9  13   34.70    3.10
  -1  -9  13    0.00    1.10
  -1  -9  13    0.10    1.00
   0   9 -13   -1.40    0.80
   0  -9  13    1.60    1.40
   0  -9  13    0.70    1.20
  -1   9 -13   -0.40    1.90
   1  -9  13    0.50    1.40
   1  -9  13   -0.30    0.70
  -2   9 -13   31.00    3.90
   2  -9  13   31.20    3.40
   3   8 -13   41.70    3.80
  -3  -8  13   36.20    3.20
   2   8 -13    5.20    2.00
  -2  -8  13    1.90    1.30
   1   8 -13    2.20    1.40
  -1  -8  13    1.30    1.20
  -1  -8  13    1.20    1.00
   0   8 -13   12.60    2.20
   0  -8  13   15.70    2.00
   0  -8  13   13.10    1.70
  -1   8 -13    2.00    2.20
   1  -8  13    4.10    1.40
   1  -8  13    2.10    1.40
  -2   8 -13    0.30    2.20
   2  -8  13   -0.30    1.50
   2  -8  13   -0.10    1.60
  -3   8 -13    3.50    3.00
   3  -8  13    4.00    2.30
   3   7 -13   12.20    2.60
  -3  -7  13   17.00    2.40
   2   7 -13    5.10    1.90
  -2  -7  13    5.00    1.50
   1   7 -13  107.99    4.20
   1   7 -13  118.39    4.60
  -1  -7  13  110.49    4.30
  -1  -7  13  110.09    4.10
   0   7 -13  137.69    5.20
   0  -7  13  145.49    5.10
   0  -7  13  142.99    5.00
  -1   7 -13   77.09    4.20
   1  -7  13   79.79    3.60
   1  -7  13   79.79    3.80
  -2   7 -13   91.79    5.00
   2  -7  13   90.29    4.10
   2  -7  13   90.79    4.60
  -3   7 -13   31.70    4.30
   3  -7  13   29.00    3.50
   4   6 -13    6.10    2.30
  -4  -6  13    6.40    2.30
   3   6 -13    3.80    1.90
  -3  -6  13    1.20    1.40
   2   6 -13    2.20    1.60
  -2  -6  13    0.40    1.10
   1   6 -13   11.80    1.80
   1   6 -13   13.10    1.70
  -1  -6  13   15.70    1.80
  -1  -6  13   13.50    1.40
   0   6 -13   21.40    2.40
   0  -6  13   18.70    1.80
   0  -6  13   22.60    2.00
  -1   6 -13    5.90    2.10
   1  -6  13    4.10    1.50
   1  -6  13    4.00    1.30
  -2   6 -13   43.10    3.60
   2  -6  13   42.70    2.90
   2  -6  13   39.60    3.10
  -3   6 -13    2.50    2.60
   3  -6  13    5.40    1.90
   3  -6  13    6.20    2.20
   4   5 -13   26.90    3.70
  -4  -5  13   20.30    2.70
   3   5 -13    4.50    1.90
  -3  -5  13    3.50    1.60
   2   5 -13   31.70    2.70
  -2  -5  13   29.10    2.40
   1   5 -13  121.59    4.40
   1   5 -13  127.19    4.70
  -1  -5  13  125.69    4.00
  -1  -5  13  126.19    4.50
   0   5 -13  343.47    9.50
   0   5 -13  363.56   10.30
   0  -5  13  369.56   10.10
   0  -5  13  361.36    9.80
  -1   5 -13    5.90    1.80
   1  -5  13    6.40    1.50
   1  -5  13    5.80    1.30
  -2   5 -13  174.48    6.80
   2  -5  13  174.68    6.10
   2  -5  13  180.28    6.50
  -3   5 -13  264.47    9.40
   3  -5  13  243.58    8.80
   3  -5  13  250.07    8.30
   4   4 -13   38.90    3.80
  -4  -4  13   41.00    3.20
   3   4 -13   48.30    3.60
  -3  -4  13   48.10    3.00
   2   4 -13   90.99    4.30
   2   4 -13   87.39    3.30
  -2  -4  13   83.19    3.70
   1   4 -13    0.90    0.60
   1   4 -13    0.50    1.00
  -1  -4  13    0.50    0.80
  -1  -4  13    0.90    0.60
   0   4 -13    7.90    1.60
   0  -4  13    7.80    1.30
   0  -4  13    9.10    1.30
   0  -4  13    7.80    1.00
  -1   4 -13   -0.50    1.40
   1  -4  13   -0.60    0.90
   1  -4  13    1.30    1.00
  -2   4 -13  111.09    5.20
   2  -4  13  107.59    4.40
   2  -4  13  112.99    4.70
  -3   4 -13   24.70    3.40
   3  -4  13   22.60    2.60
   3  -4  13   22.10    2.90
  -4   4 -13    1.50    2.80
   4  -4  13    4.20    2.20
   4   3 -13    7.50    2.50
  -4  -3  13    4.30    1.80
   3   3 -13  111.49    5.20
  -3  -3  13  115.79    4.70
   2   3 -13    0.90    0.90
   2   3 -13   -0.50    1.10
  -2  -3  13    2.00    1.00
   1   3 -13   53.99    2.60
   1   3 -13   58.29    2.70
  -1  -3  13   53.59    2.60
  -1  -3  13   54.79    2.10
   0   3 -13   12.40    1.80
   0  -3  13   10.90    1.10
   0  -3  13   13.80    1.40
   0  -3  13   13.30    1.50
  -1   3 -13  465.05   13.10
   1  -3  13  466.65   12.60
   1  -3  13  478.45   12.80
  -2   3 -13   11.50    2.30
   2  -3  13    9.70    1.60
   2  -3  13   11.00    1.90
  -3   3 -13    2.00    2.20
   3  -3  13   -1.30    1.60
   3  -3  13    3.00    1.50
  -4   3 -13   -2.40    2.40
   4  -3  13    0.90    2.00
   4   2 -13   29.80    3.60
  -4  -2  13   22.10    3.10
  -4  -2  13   27.10    2.90
   3   2 -13    7.00    2.00
  -3  -2  13    2.40    1.30
   2   2 -13  471.45   13.10
   2   2 -13  455.75   12.30
  -2  -2  13  461.05   12.50
   1   2 -13   63.79    2.80
  -1  -2  13   64.39    2.80
  -1  -2  13   63.89    2.80
   0   2 -13  159.28    5.50
   0  -2  13  169.58    5.40
   0  -2  13  177.28    5.00
   0  -2  13  170.58    4.90
  -1   2 -13  586.64   16.00
   1  -2  13  597.94   15.60
   1  -2  13  600.04   15.50
  -2   2 -13  168.88    6.40
   2  -2  13  170.28    6.00
   2  -2  13  164.08    5.80
  -3   2 -13   20.30    3.10
  -3   2 -13   20.70    2.60
   3  -2  13   18.00    2.70
   3  -2  13   20.00    2.50
  -4   2 -13    7.50    2.30
  -4   2 -13    4.40    2.90
   4  -2  13    5.00    2.10
   4   1 -13    1.90    1.80
  -4  -1  13    0.60    1.40
  -4  -1  13    1.20    1.80
   3   1 -13   26.20    2.80
   3   1 -13   25.00    2.10
  -3  -1  13   24.40    2.60
  -3  -1  13   27.80    2.20
   2   1 -13   59.99    3.30
   2   1 -13   58.79    2.70
  -2  -1  13   57.99    2.80
  -2  -1  13   59.79    3.20
   1   1 -13    1.00    0.90
  -1  -1  13   -0.70    0.90
  -1  -1  13    1.50    0.80
   0   1 -13  153.68    5.30
   0  -1  13  166.98    4.90
   0  -1  13  163.18    4.70
   0  -1  13  161.18    5.20
  -1   1 -13   28.30    2.30
  -1   1 -13   24.80    1.60
   1  -1  13   31.00    2.00
   1  -1  13   29.30    2.10
  -2   1 -13    1.30    1.10
  -2   1 -13   -0.10    1.50
   2  -1  13   -0.50    1.20
   2  -1  13    0.80    1.10
  -3   1 -13   25.20    3.30
  -3   1 -13   17.80    2.30
   3  -1  13   16.60    2.30
  -4   1 -13    4.90    2.10
  -4   1 -13    0.50    2.50
   4  -1  13    2.70    1.90
  -4   0  13    1.50    1.30
  -4   0  13    1.50    2.00
  -3   0  13    7.40    1.80
  -3   0  13    6.50    1.40
   2   0 -13    0.40    0.80
  -2   0  13    0.40    1.10
  -2   0  13    0.90    0.90
   1   0 -13 2442.46   60.89
  -1   0  13 2533.35   60.89
  -1   0  13 2605.84   60.69
   0   0 -13    1.90    1.00
   0   0 -13    0.50    0.50
   0   0  13    1.00    0.70
   0   0  13    1.90    0.80
  -1   0 -13    6.10    1.50
  -1   0 -13    2.60    0.70
   1   0  13    4.50    1.20
   1   0  13    5.50    0.90
  -2   0 -13    0.00    1.40
  -2   0 -13   -0.80    0.90
   2   0  13    1.00    1.10
  -3   0 -13   76.39    4.30
  -3   0 -13   81.49    4.00
   3   0  13   78.59    4.00
  -4   0 -13    2.10    2.50
  -4   0 -13    1.20    2.10
   4   0  13    0.60    2.00
  -4   1  13   -0.80    1.90
  -4   1  13    0.40    1.30
   3  -1 -13   27.40    2.20
  -3   1  13   30.90    2.30
  -3   1  13   24.40    2.60
   2  -1 -13   57.79    3.00
  -2   1  13   58.29    3.20
  -2   1  13   62.79    2.80
   1  -1 -13   -1.40    0.80
  -1   1  13    0.80    0.70
  -1   1  13    2.00    0.90
   0  -1 -13  159.68    4.40
   0  -1 -13  153.98    5.30
   0   1  13  160.08    4.90
   0   1  13  158.98    5.10
  -1  -1 -13   26.80    2.10
   1   1  13   26.50    2.00
   1   1  13   27.30    1.70
  -2  -1 -13    0.10    1.00
  -2  -1 -13    1.80    1.50
   2   1  13    0.80    1.00
  -3  -1 -13   20.50    2.90
  -3  -1 -13   15.40    2.20
   3   1  13   19.80    2.60
  -4  -1 -13    2.60    2.00
   4   1  13    0.70    1.80
  -4   2  13   23.70    3.30
   3  -2 -13    3.30    1.30
  -3   2  13    4.00    1.60
  -3   2  13    3.90    1.20
   2  -2 -13  474.25   13.20
  -2   2  13  486.35   12.60
  -2   2  13  473.25   13.40
   1  -2 -13   62.39    3.00
  -1   2  13   64.59    2.60
  -1   2  13   63.59    3.00
   0  -2 -13  169.48    5.60
   0  -2 -13  170.58    4.70
   0   2  13  176.98    5.50
   0   2  13  166.98    5.30
  -1  -2 -13  597.44   15.90
   1   2  13  595.34   15.60
   1   2  13  596.64   15.40
  -2  -2 -13  168.38    5.60
  -2  -2 -13  171.08    6.00
   2   2  13  168.78    5.90
  -3  -2 -13   20.40    2.60
  -3  -2 -13   21.00    2.40
   3   2  13   21.20    2.50
  -4  -2 -13    6.30    2.20
   4   2  13    4.80    2.10
   4  -3 -13    3.30    1.90
  -4   3  13    4.50    2.30
   3  -3 -13  117.59    5.00
  -3   3  13  112.69    4.20
  -3   3  13  107.99    5.00
   2  -3 -13    0.30    1.10
  -2   3  13    1.80    0.80
  -2   3  13    1.10    1.10
   1  -3 -13   54.79    2.90
  -1   3  13   56.19    2.80
  -1   3  13   57.29    2.40
   0  -3 -13   12.50    1.10
   0  -3 -13   13.50    1.80
   0   3  13   13.40    1.50
   0   3  13   11.90    1.50
  -1  -3 -13  470.15   12.90
  -1  -3 -13  465.35   12.30
   1   3  13  479.05   12.70
   1   3  13  478.75   12.80
  -2  -3 -13   15.00    2.10
  -2  -3 -13    9.60    1.50
   2   3  13    9.00    1.60
  -3  -3 -13    1.90    1.50
  -3  -3 -13    0.00    1.50
   3   3  13    2.20    1.50
  -4  -3 -13    1.20    3.30
   4   3  13   -1.80    1.80
   4  -4 -13   30.90    3.40
  -4   4  13   37.80    3.50
   3  -4 -13   46.50    3.20
  -3   4  13   47.60    3.30
   2  -4 -13   85.69    4.00
  -2   4  13   89.79    4.10
  -2   4  13   87.29    3.20
   1  -4 -13    0.30    0.90
  -1   4  13    0.60    0.90
  -1   4  13    0.70    0.70
   0  -4 -13    8.10    1.50
   0  -4 -13    9.30    1.00
   0   4  13    8.80    1.20
   0   4  13    7.20    1.30
  -1  -4 -13    0.20    0.70
  -1  -4 -13    1.80    1.10
   1   4  13    0.70    1.10
   1   4  13    0.80    1.00
  -2  -4 -13  107.49    4.40
  -2  -4 -13  105.59    4.20
   2   4  13   98.59    4.40
   2   4  13  111.09    4.40
  -3  -4 -13   27.80    2.90
  -3  -4 -13   21.20    2.60
   3   4  13   22.90    2.70
   4  -5 -13   19.90    2.90
  -4   5  13   19.90    3.00
   3  -5 -13    4.40    1.70
  -3   5  13    3.60    1.70
   2  -5 -13   28.00    2.40
  -2   5  13   28.30    2.40
   1  -5 -13  128.49    5.00
  -1   5  13  127.49    4.90
  -1   5  13  128.49    4.10
   0  -5 -13  354.76   10.30
   0  -5 -13  362.06    9.40
   0   5  13  369.26    9.80
   0   5  13  350.16   10.30
  -1  -5 -13    4.50    1.10
  -1  -5 -13    6.10    1.40
   1   5  13    5.40    1.20
   1   5  13    4.20    1.40
  -2  -5 -13  170.08    5.80
  -2  -5 -13  178.58    6.00
   2   5  13  171.78    6.00
   2   5  13  168.88    6.30
  -3  -5 -13  256.77    8.20
   3   5  13  249.97    8.50
   4  -6 -13    6.10    2.30
  -4   6  13    2.80    2.00
   3  -6 -13    3.20    1.70
  -3   6  13    2.50    1.70
   2  -6 -13    1.20    1.30
  -2   6  13    0.50    1.10
   1  -6 -13   14.20    2.10
  -1   6  13   12.30    1.80
  -1   6  13   14.40    2.00
   0  -6 -13   18.80    2.20
   0  -6 -13   19.10    1.40
   0   6  13   19.00    2.20
   0   6  13   20.30    1.60
  -1  -6 -13    4.20    1.10
  -1  -6 -13    5.50    1.50
   1   6  13    4.70    1.20
   1   6  13    4.10    1.50
  -2  -6 -13   47.20    2.70
  -2  -6 -13   42.90    2.80
   2   6  13   40.40    3.20
   2   6  13   40.80    2.80
  -3  -6 -13    6.60    2.00
   3   6  13   11.60    2.40
   3  -7 -13   17.30    2.80
  -3   7  13   13.70    2.40
   2  -7 -13    6.50    1.80
  -2   7  13    6.50    1.80
   1  -7 -13  117.89    4.90
  -1   7  13  110.99    4.80
   0  -7 -13  132.69    4.40
   0  -7 -13  139.59    5.20
   0   7  13  143.89    4.50
   0   7  13  133.79    5.40
  -1  -7 -13   78.29    3.30
  -1  -7 -13   77.59    3.60
   1   7  13   78.79    3.40
   1   7  13   77.09    4.30
  -2  -7 -13   94.59    4.00
  -2  -7 -13   90.29    4.00
   2   7  13   85.59    4.90
   2   7  13   88.19    4.00
  -3  -7 -13   31.80    2.90
   3   7  13   28.00    3.00
   3  -8 -13   41.70    3.60
  -3   8  13   40.30    3.40
   2  -8 -13    3.60    1.70
  -2   8  13    3.30    1.60
   1  -8 -13   -1.20    1.30
  -1   8  13    0.60    1.30
   0  -8 -13   13.00    2.10
   0  -8 -13   11.40    1.50
   0   8  13   13.40    2.30
  -1  -8 -13    5.00    1.50
  -1  -8 -13    4.10    1.30
   1   8  13    2.90    1.80
   1   8  13    1.90    1.20
  -2  -8 -13    1.10    1.30
   2   8  13   -0.80    1.40
   2   8  13   -0.10    2.00
  -3  -8 -13    6.20    1.90
   3   8  13    7.00    2.30
   3  -9 -13    4.90    2.20
  -3   9  13    4.00    2.10
   2  -9 -13   33.70    3.30
  -2   9  13   31.10    3.10
   1  -9 -13    0.10    1.40
  -1   9  13    1.10    1.50
   0  -9 -13    0.90    1.30
   0  -9 -13    0.90    0.60
   0   9  13   -0.40    1.50
  -1  -9 -13    2.20    1.20
  -1  -9 -13    2.00    1.30
   1   9  13   -2.20    2.00
  -2  -9 -13   32.10    2.90
   2   9  13   27.10    2.70
   2   9  13   32.50    4.10
   3   9  13   10.00    2.40
   2 -10 -13   31.00    3.20
  -2  10  13   31.50    3.30
   1 -10 -13   49.60    3.60
  -1  10  13   44.70    3.80
   0 -10 -13   30.30    2.40
   0 -10 -13   33.70    2.90
   0  10  13   37.80    4.00
  -1 -10 -13    0.70    1.20
   1  10  13   -2.80    2.00
  -2 -10 -13   23.70    2.70
   2  10  13   20.20    3.50
   2 -11 -13   -0.70    1.70
  -2  11  13    0.50    1.90
   1 -11 -13   13.20    2.40
  -1  11  13   16.10    2.80
   0 -11 -13    1.20    1.50
   0 -11 -13    2.10    1.70
   0  11  13   -0.20    2.00
  -1 -11 -13    2.60    1.40
   1  11  13   -4.80    2.50
  -2 -11 -13    0.40    1.60
   2  11  13   -1.40    2.90
   1 -12 -13   32.80    3.30
  -1  12  13   32.60    4.00
   0 -12 -13   65.99    4.20
   0  12  13   66.29    5.00
  -1 -12 -13    2.30    1.60
   0 -12  14   13.20    2.60
   1 -12  14   11.80    3.00
  -2 -11  14   11.80    2.30
  -1 -11  14    0.90    1.50
   0 -11  14    4.30    1.90
  -1  11 -14   -2.70    2.20
   1 -11  14    0.00    1.60
   2  10 -14    3.70    2.20
  -2 -10  14    0.30    1.60
  -1 -10  14   65.69    3.70
   0 -10  14   26.80    2.60
   0 -10  14   27.00    2.60
  -1  10 -14   27.90    3.60
   1 -10  14   26.20    3.00
  -2  10 -14    2.70    2.80
   2 -10  14    5.40    2.40
   3   9 -14    3.50    2.40
  -3  -9  14   -0.20    1.60
   2   9 -14   18.70    2.90
  -2  -9  14   18.90    2.50
  -1  -9  14    0.50    1.20
   0   9 -14   15.00    2.40
   0  -9  14   20.50    2.30
   0  -9  14   18.70    2.20
  -1   9 -14   42.80    3.70
   1  -9  14   41.80    3.20
   1  -9  14   39.70    2.90
  -2   9 -14   -0.20    2.40
   2  -9  14    2.80    2.10
   3   8 -14   50.29    4.10
  -3  -8  14   46.60    3.50
   2   8 -14    1.80    1.60
  -2  -8  14    0.40    1.20
  -1  -8  14    1.00    1.10
   0   8 -14    4.60    1.70
   0  -8  14    3.60    1.30
   0  -8  14    3.50    1.40
  -1   8 -14   36.90    3.40
   1  -8  14   35.30    2.50
   1  -8  14   36.10    2.90
  -2   8 -14   89.29    5.30
   2  -8  14   82.19    4.60
   2  -8  14   92.59    4.80
   3   7 -14   45.40    3.90
  -3  -7  14   38.90    3.20
   2   7 -14    4.90    1.70
  -2  -7  14    4.30    1.50
   1   7 -14   11.30    1.90
  -1  -7  14   10.50    1.70
   0   7 -14   33.80    2.70
   0  -7  14   41.80    2.50
   0  -7  14   39.20    2.40
  -1   7 -14    3.30    2.20
   1  -7  14    2.90    1.40
   1  -7  14    2.00    1.20
  -2   7 -14   46.40    4.30
   2  -7  14   41.80    3.00
   2  -7  14   39.90    3.40
  -3   7 -14    1.90    2.80
   3  -7  14    2.30    2.20
   3   6 -14    0.30    1.80
  -3  -6  14    2.50    1.50
   2   6 -14    2.10    1.50
  -2  -6  14    1.60    1.30
   1   6 -14  111.59    4.20
   1   6 -14  110.59    4.40
  -1  -6  14  112.69    4.40
   0   6 -14    3.30    1.70
   0  -6  14    4.20    1.20
   0  -6  14    3.30    1.20
  -1   6 -14   83.19    4.40
   1  -6  14   82.99    3.90
   1  -6  14   89.09    3.80
  -2   6 -14    0.70    2.30
   2  -6  14    0.70    1.50
   2  -6  14   -0.70    1.30
  -3   6 -14   30.70    4.10
   3  -6  14   32.00    3.20
   3  -6  14   30.10    3.60
   4   5 -14   15.60    3.00
  -4  -5  14   11.60    2.30
   3   5 -14    4.30    1.90
  -3  -5  14    3.00    1.50
   2   5 -14   19.60    2.50
  -2  -5  14   17.40    2.10
   1   5 -14  143.29    5.10
  -1  -5  14  133.99    4.90
   0   5 -14   21.70    2.40
   0  -5  14   23.50    1.90
   0  -5  14   22.90    1.90
  -1   5 -14    3.20    1.80
   1  -5  14    3.10    1.40
   1  -5  14    2.90    1.30
  -2   5 -14   38.30    3.60
   2  -5  14   46.00    3.40
   2  -5  14   45.70    3.00
  -3   5 -14  123.29    6.30
   3  -5  14  135.09    5.60
   3  -5  14  127.69    6.00
   4   4 -14  159.78    7.20
  -4  -4  14  159.18    6.30
   3   4 -14  101.19    5.10
  -3  -4  14  104.59    4.70
   2   4 -14    0.90    1.30
   2   4 -14    1.00    0.90
  -2  -4  14   -0.20    1.00
   1   4 -14   48.90    2.70
   1   4 -14   50.19    2.70
  -1  -4  14   47.20    2.60
   0   4 -14   12.20    1.90
   0  -4  14   12.50    1.60
   0  -4  14   14.90    1.50
  -1   4 -14   99.19    4.60
   1  -4  14  103.69    4.10
   1  -4  14  100.19    4.10
  -2   4 -14   34.20    3.30
   2  -4  14   35.80    2.60
   2  -4  14   34.40    2.90
  -3   4 -14    5.80    2.60
   3  -4  14    4.60    2.30
   3  -4  14    3.30    1.70
   4  -4  14    9.40    4.30
   4   3 -14    9.60    2.50
  -4  -3  14    8.00    2.00
   3   3 -14  136.49    6.00
  -3  -3  14  132.99    5.20
   2   3 -14   44.60    2.40
   2   3 -14   41.80    2.90
  -2  -3  14   41.40    2.60
   1   3 -14  194.28    6.20
   1   3 -14  197.98    6.30
  -1  -3  14  196.58    6.20
   0   3 -14   58.09    3.20
   0  -3  14   65.69    2.50
   0  -3  14   58.89    2.90
   0  -3  14   63.69    2.60
  -1   3 -14  698.63   18.80
   1  -3  14  702.33   18.20
   1  -3  14  707.73   18.40
  -2   3 -14  302.87    9.80
   2  -3  14  301.37    9.20
   2  -3  14  310.77    9.50
  -3   3 -14   13.70    2.40
  -3   3 -14   13.50    3.00
   3  -3  14    9.40    2.30
   3  -3  14   17.20    2.50
  -4   3 -14    4.90    3.80
   4  -3  14    2.60    2.30
   4   2 -14   10.90    2.50
  -4  -2  14    5.90    2.00
  -4  -2  14    3.30    2.00
   3   2 -14  229.48    8.30
  -3  -2  14  247.78    7.70
  -3  -2  14  233.48    8.30
   2   2 -14  563.14   15.60
  -2  -2  14  566.94   15.50
  -2  -2  14  567.54   15.10
   1   2 -14    1.20    1.00
  -1  -2  14    5.10    1.10
  -1  -2  14    1.40    0.90
   0   2 -14   13.70    1.90
   0  -2  14   17.20    1.60
   0  -2  14   12.80    1.30
   0  -2  14   14.60    1.30
  -1   2 -14  143.89    5.50
   1  -2  14  136.19    4.80
   1  -2  14  147.89    5.20
  -2   2 -14   68.29    3.90
   2  -2  14   62.29    3.50
   2  -2  14   61.79    3.30
  -3   2 -14   -0.20    1.70
  -3   2 -14    2.10    2.20
   3  -2  14    0.30    1.60
   3  -2  14    1.50    1.90
  -4   2 -14   -3.00    2.70
   4  -2  14    0.90    2.30
  -4  -1  14   76.79    4.70
  -4  -1  14   78.89    4.00
   3   1 -14   53.49    3.70
   3   1 -14   51.09    2.90
  -3  -1  14   48.90    2.90
  -3  -1  14   50.69    3.40
   2   1 -14   83.79    3.60
  -2  -1  14   84.09    3.90
  -2  -1  14   85.19    3.60
   1   1 -14    9.40    1.50
  -1  -1  14    8.80    1.30
  -1  -1  14    8.80    1.40
   0   1 -14 1196.58   30.80
   0   1 -14 1224.98   29.70
   0  -1  14 1235.08   30.70
   0  -1  14 1278.77   30.20
   0  -1  14 1246.08   29.90
  -1   1 -14   97.49    4.30
   1  -1  14  103.09    4.00
   1  -1  14  101.49    3.90
  -2   1 -14   13.70    2.40
  -2   1 -14   12.00    1.80
   2  -1  14   11.90    1.80
   2  -1  14   11.00    1.90
  -3   1 -14   -2.80    1.80
  -3   1 -14   -0.30    1.40
   3  -1  14    1.40    1.40
  -4   1 -14   19.00    3.60
   4  -1  14   14.00    2.60
  -4   0  14   71.59    3.90
  -4   0  14   68.09    4.40
  -3   0  14   -0.30    1.10
  -3   0  14   -1.70    1.40
   2   0 -14  182.58    6.10
  -2   0  14  183.98    6.50
  -2   0  14  188.98    6.00
   1   0 -14    0.80    0.90
  -1   0  14   -0.70    0.80
   0   0 -14  840.82   22.10
   0   0 -14  861.41   21.00
   0   0  14  874.01   21.90
   0   0  14  888.41   21.70
  -1   0 -14    0.20    1.30
  -1   0 -14   -1.00    0.50
   1   0  14    0.60    0.90
  -2   0 -14  109.99    4.90
  -2   0 -14  116.49    4.30
   2   0  14  116.29    4.60
  -3   0 -14   -0.80    1.40
  -3   0 -14    1.50    2.00
   3   0  14    1.80    1.70
  -4   0 -14   50.99    4.60
   4   0  14   40.40    4.30
  -4   1  14   85.59    4.10
  -4   1  14   82.69    5.10
   3  -1 -14   52.99    3.10
  -3   1  14   49.80    3.40
  -3   1  14   52.89    2.80
   2  -1 -14   83.49    3.80
  -2   1  14   85.49    3.50
  -2   1  14   83.89    4.00
   1  -1 -14    9.20    1.50
  -1   1  14    8.20    1.40
  -1   1  14    8.80    1.30
   0  -1 -14 1292.87   30.30
   0  -1 -14 1204.18   31.40
   0   1  14 1246.58   31.00
   0   1  14 1302.37   31.20
  -1  -1 -14   99.79    4.20
   1   1  14  104.59    3.60
   1   1  14  100.29    4.00
  -2  -1 -14   11.90    2.00
  -2  -1 -14    9.00    1.60
   2   1  14   10.30    1.70
  -3  -1 -14    1.70    1.80
  -3  -1 -14    2.90    1.60
   3   1  14    0.20    1.40
  -4   2  14    4.30    2.20
   3  -2 -14  223.68    7.60
  -3   2  14  236.78    7.20
  -3   2  14  232.48    8.20
   2  -2 -14  552.44   15.20
  -2   2  14  573.04   14.70
  -2   2  14  551.84   15.40
   1  -2 -14   -0.70    0.90
  -1   2  14    2.10    1.10
  -1   2  14    4.10    1.00
   0  -2 -14   16.40    2.00
   0  -2 -14   12.30    1.10
   0   2  14   13.40    1.50
   0   2  14   18.90    1.80
  -1  -2 -14  144.59    5.30
   1   2  14  142.59    4.70
   1   2  14  138.29    5.00
  -2  -2 -14   56.29    2.90
  -2  -2 -14   62.19    3.50
   2   2  14   56.69    3.20
  -3  -2 -14   -1.00    1.50
  -3  -2 -14    4.20    1.90
   3   2  14    4.10    1.80
   4  -3 -14    5.90    2.10
  -4   3  14    4.90    2.10
   3  -3 -14  127.39    5.30
  -3   3  14  131.09    4.70
  -3   3  14  129.29    5.60
   2  -3 -14   45.00    2.80
  -2   3  14   44.40    2.30
  -2   3  14   43.50    2.90
   1  -3 -14  193.58    6.60
  -1   3  14  209.98    6.60
  -1   3  14  201.08    6.10
   0  -3 -14   61.29    2.30
   0  -3 -14   62.69    3.10
   0   3  14   66.79    2.80
   0   3  14   61.89    3.00
  -1  -3 -14  709.33   18.40
   1   3  14  686.63   18.00
   1   3  14  696.33   18.10
  -2  -3 -14  302.97    8.90
  -2  -3 -14  317.27    9.50
   2   3  14  301.67    9.30
  -3  -3 -14   13.20    2.20
  -3  -3 -14   14.90    2.30
   3   3  14   14.40    2.30
   4  -4 -14  157.48    6.80
  -4   4  14  167.98    7.30
   3  -4 -14   99.29    4.70
  -3   4  14   98.49    5.00
   2  -4 -14    1.40    1.20
  -2   4  14    0.30    1.10
  -2   4  14    0.80    0.80
   1  -4 -14   50.09    2.90
  -1   4  14   44.70    2.70
  -1   4  14   48.60    2.30
   0  -4 -14   12.60    1.90
   0  -4 -14   14.40    1.20
   0   4  14   11.50    1.60
   0   4  14   14.90    1.60
  -1  -4 -14   42.00    2.10
  -2  -4 -14   37.70    2.80
  -2  -4 -14   31.40    2.40
   2   4  14   36.20    2.80
  -3  -4 -14    5.60    2.00
  -3  -4 -14    2.30    1.80
   3   4  14    4.90    1.90
   4  -5 -14   14.00    2.60
  -4   5  14   13.80    2.90
   3  -5 -14    3.20    1.60
  -3   5  14    3.00    1.80
   2  -5 -14   17.50    2.30
  -2   5  14   16.80    2.30
   1  -5 -14  141.39    5.30
  -1   5  14  131.59    5.20
  -1   5  14  141.59    4.50
   0  -5 -14   19.80    2.30
   0  -5 -14   21.70    1.40
   0   5  14   20.20    2.00
   0   5  14   20.40    1.60
  -1  -5 -14    2.20    0.90
  -1  -5 -14    3.50    1.40
   1   5  14    1.90    1.10
   1   5  14    4.50    1.60
  -2  -5 -14   46.20    2.80
  -2  -5 -14   43.10    2.70
   2   5  14   38.40    3.00
   2   5  14   42.70    2.90
  -3  -5 -14  130.49    5.50
   3   5  14  130.89    5.70
   4  -6 -14   60.09    4.40
   3  -6 -14    0.30    1.50
  -3   6  14    0.40    1.60
   2  -6 -14    2.40    1.40
  -2   6  14    2.60    1.40
   1  -6 -14  109.59    4.60
  -1   6  14  105.49    4.60
   0  -6 -14    5.40    1.60
   0  -6 -14    4.40    0.90
   0   6  14    5.00    1.10
   0   6  14    3.40    1.40
  -1  -6 -14   87.09    3.40
  -1  -6 -14   84.19    3.90
   1   6  14   84.89    4.20
   1   6  14   84.79    3.60
  -2  -6 -14    1.70    1.30
  -2  -6 -14   -0.10    1.20
   2   6  14   -0.20    1.20
   2   6  14   -2.20    1.50
  -3  -6 -14   25.30    2.70
   3   6  14   29.70    3.20
   3  -7 -14   42.10    3.70
  -3   7  14   34.80    3.30
   2  -7 -14    4.90    1.80
  -2   7  14    1.70    1.50
   1  -7 -14    7.90    1.80
  -1   7  14    9.40    1.90
   0  -7 -14   40.40    2.10
   0  -7 -14   43.10    2.80
   0   7  14   42.40    3.00
   0   7  14   39.60    2.40
  -1  -7 -14    5.40    1.30
  -1  -7 -14    4.80    1.50
   1   7  14    4.80    1.20
   1   7  14    3.50    2.00
  -2  -7 -14   45.80    3.00
  -2  -7 -14   44.20    3.10
   2   7  14   38.50    3.00
   2   7  14   39.00    3.60
  -3  -7 -14    3.70    1.70
   3   7  14    1.90    1.80
   3  -8 -14   47.70    3.90
  -3   8  14   47.60    4.00
   2  -8 -14    1.90    1.50
  -2   8  14    0.40    1.50
   1  -8 -14    1.40    1.40
  -1   8  14   -0.90    1.30
   0  -8 -14    5.50    1.60
   0  -8 -14    3.90    1.20
   0   8  14    6.00    1.90
  -1  -8 -14   38.60    2.70
  -1  -8 -14   33.20    2.30
   1   8  14   34.10    2.50
   1   8  14   28.80    3.30
  -2  -8 -14   95.39    4.20
   2   8  14   89.79    4.40
   2   8  14   86.89    5.50
   3   8  14    2.00    2.10
   3  -9 -14   -0.90    3.30
  -3   9  14    1.30    2.00
   2  -9 -14   18.10    3.00
  -2   9  14   19.40    2.80
   1  -9 -14    3.60    1.70
  -1   9  14    1.10    1.60
   0  -9 -14   18.60    2.50
   0   9  14   16.40    2.60
  -1  -9 -14   42.60    2.90
  -1  -9 -14   42.80    2.70
   1   9  14   37.50    3.70
  -2  -9 -14    2.40    1.60
   2   9  14   -2.80    2.10
   2   9  14   -0.50    2.50
   3   9  14    2.80    3.50
   2 -10 -14    0.50    1.60
  -2  10  14   -1.00    1.70
   1 -10 -14   69.49    4.20
  -1  10  14   56.09    4.30
   0 -10 -14   29.90    2.70
   0  10  14   30.50    3.70
  -1 -10 -14   27.90    2.70
   1  10  14   19.60    3.40
  -2 -10 -14    4.30    1.60
   2  10  14    2.50    2.70
   2 -11 -14   11.40    3.10
   1 -11 -14    0.70    1.80
  -1  11  14   -2.00    1.70
   0 -11 -14    4.20    1.90
   0  11  14    1.90    2.40
  -1 -11 -14    1.30    1.50
   1  11  14   -5.10    2.20
   1 -12 -14   42.10    3.60
   0 -12 -14   12.00    2.90
  -1 -12 -14   12.00    2.10
  -2 -11  15   -2.00    2.50
  -1 -11  15   49.90    3.50
   0 -11  15   26.80    3.10
  -1  11 -15    5.40    2.70
   1 -11  15    8.10    2.30
  -2 -10  15    4.30    1.70
  -1 -10  15    0.00    1.40
   0 -10  15   18.00    2.40
   0 -10  15   18.90    2.50
  -1  10 -15    2.60    2.50
   1 -10  15    5.10    2.10
   2 -10  15    3.20    2.40
   3   9 -15   14.60    3.10
   2   9 -15    4.50    2.10
  -2  -9  15    2.80    1.70
  -1  -9  15   21.50    2.60
   0   9 -15   -0.30    1.80
   0  -9  15    1.10    1.30
   0  -9  15   -0.90    1.30
  -1   9 -15  141.09    6.30
   1  -9  15  135.09    5.30
   1  -9  15  134.09    5.70
  -2   9 -15   14.60    3.60
   2  -9  15   10.20    2.40
   3   8 -15   19.20    3.20
  -3  -8  15   19.10    2.80
   2   8 -15   98.79    5.10
  -2  -8  15   97.29    4.70
  -1  -8  15   11.60    1.90
   0   8 -15    0.90    1.60
   0  -8  15    3.50    1.40
   0  -8  15    2.20    1.30
  -1   8 -15    5.00    2.30
   1  -8  15    6.70    1.90
   1  -8  15    6.50    1.70
  -2   8 -15    5.60    2.80
   2  -8  15    7.90    2.20
   2  -8  15   11.60    2.60
   3   7 -15    1.90    2.00
  -3  -7  15    2.60    1.60
   2   7 -15    1.80    1.70
  -2  -7  15    1.10    1.30
  -1  -7  15   14.90    2.10
   0   7 -15    4.80    1.80
   0  -7  15    5.60    1.40
   0  -7  15    6.40    1.50
  -1   7 -15    0.60    1.90
   1  -7  15    2.70    1.40
   1  -7  15    4.20    1.60
  -2   7 -15    3.50    2.70
   2  -7  15    2.90    1.80
   2  -7  15    2.00    1.60
   3  -7  15   29.00    3.50
   3   6 -15    1.50    1.80
  -3  -6  15    1.70    1.50
   2   6 -15   90.39    4.60
  -2  -6  15   84.39    4.00
   1   6 -15   10.70    1.70
   1   6 -15   10.80    1.80
  -1  -6  15    9.70    1.60
   0   6 -15   22.30    2.60
   0  -6  15   22.40    2.10
   0  -6  15   20.50    2.00
  -1   6 -15   44.40    3.50
   1  -6  15   43.20    2.90
   1  -6  15   43.70    3.00
  -2   6 -15    7.90    2.90
   2  -6  15    6.20    2.10
   2  -6  15    7.40    1.70
  -3   6 -15  127.29    6.90
   3  -6  15  124.29    5.60
   3  -6  15  119.79    6.00
   3   5 -15   13.40    2.60
  -3  -5  15   19.00    2.50
   2   5 -15    5.50    1.80
  -2  -5  15    4.80    1.40
   1   5 -15   37.50    2.50
  -1  -5  15   37.30    2.50
   0   5 -15   81.09    3.90
   0  -5  15   87.29    3.80
   0  -5  15   85.99    3.50
  -1   5 -15   19.20    2.70
   1  -5  15   18.00    2.20
   1  -5  15   14.70    2.00
  -2   5 -15    6.20    2.40
   2  -5  15    7.00    1.80
   2  -5  15    4.50    1.80
  -3   5 -15   16.00    3.40
   3  -5  15   20.60    2.70
   3  -5  15   18.20    2.90
   4   4 -15   50.09    4.20
  -4  -4  15   45.50    3.50
   3   4 -15  197.98    7.60
  -3  -4  15  194.38    6.90
   2   4 -15   32.80    2.80
   2   4 -15   34.20    3.20
  -2  -4  15   31.50    2.40
   1   4 -15   35.90    2.40
   1   4 -15   32.90    2.40
  -1  -4  15   31.50    2.20
  -1  -4  15   33.20    2.30
   0   4 -15  128.79    5.00
   0  -4  15  136.29    4.50
   0  -4  15  129.49    4.80
  -1   4 -15   87.39    4.30
   1  -4  15   82.29    3.80
   1  -4  15   82.29    3.70
  -2   4 -15  151.88    6.40
   2  -4  15  159.78    5.90
   2  -4  15  153.88    6.00
  -3   4 -15   26.60    3.80
   3  -4  15   33.60    3.70
   3  -4  15   30.80    3.20
   4   3 -15   21.90    3.30
  -4  -3  15   16.40    2.50
  -4  -3  15   10.90    2.60
   3   3 -15  210.58    7.80
  -3  -3  15  204.28    7.60
  -3  -3  15  206.08    7.10
   2   3 -15  158.38    5.90
   2   3 -15  156.68    5.40
  -2  -3  15  162.08    5.70
  -2  -3  15  154.68    5.90
   1   3 -15    5.40    1.40
  -1  -3  15    5.60    1.20
  -1  -3  15    7.00    1.40
   0   3 -15   60.59    3.20
   0  -3  15   58.09    2.60
   0  -3  15   61.69    3.00
  -1   3 -15    2.00    1.60
   1  -3  15    0.40    1.10
   1  -3  15    1.10    1.10
  -2   3 -15  159.78    6.50
   2  -3  15  168.18    6.00
   2  -3  15  165.88    6.20
  -3   3 -15    4.70    2.50
  -3   3 -15    5.00    1.90
   3  -3  15    2.20    2.00
   3  -3  15    4.70    1.90
   4   2 -15   20.50    3.30
  -4  -2  15   14.20    2.80
  -4  -2  15   15.80    2.40
   3   2 -15   18.70    2.70
  -3  -2  15   20.30    2.60
  -3  -2  15   21.10    2.40
   2   2 -15    8.60    1.80
  -2  -2  15    8.10    1.50
  -2  -2  15    6.50    1.60
   1   2 -15   27.50    2.10
  -1  -2  15   30.00    2.10
   0   2 -15    6.40    1.50
   0  -2  15    4.10    1.20
   0  -2  15    4.80    1.00
   0  -2  15    4.90    1.00
  -1   2 -15  169.38    6.30
   1  -2  15  168.48    5.90
   1  -2  15  183.08    5.80
  -2   2 -15    9.00    1.70
  -2   2 -15   11.90    2.40
   2  -2  15    9.50    2.10
   2  -2  15   10.90    1.90
  -3   2 -15   13.80    2.90
  -3   2 -15   10.20    2.40
   3  -2  15   10.90    2.20
  -4  -1  15    1.40    2.00
  -4  -1  15    0.80    1.60
  -3  -1  15    3.50    1.70
  -3  -1  15    4.10    1.50
   2   1 -15  405.26   11.60
  -2  -1  15  422.66   12.10
  -2  -1  15  422.56   11.60
   1   1 -15 1084.19   27.60
  -1  -1  15 1092.89   27.50
  -1  -1  15 1105.39   27.40
   0   1 -15  395.26   11.60
   0   1 -15  428.36   10.80
   0  -1  15  410.16   11.40
   0  -1  15  419.46   11.00
  -1   1 -15   31.10    2.60
  -1   1 -15   29.10    1.90
   1  -1  15   31.50    2.30
   1  -1  15   32.40    2.30
  -2   1 -15   29.90    2.30
  -2   1 -15   28.90    2.90
   2  -1  15   29.50    2.50
  -3   1 -15   99.49    4.90
  -3   1 -15  103.09    5.30
   3  -1  15  102.29    4.90
  -4   1 -15   17.20    3.60
  -4   0  15    0.90    1.80
  -4   0  15    2.30    1.60
   3   0 -15   25.00    2.20
  -3   0  15   29.30    2.90
  -3   0  15   24.30    2.20
   2   0 -15    0.80    1.00
  -2   0  15   -0.70    0.80
  -2   0  15   -1.40    1.10
   1   0 -15  104.39    4.20
  -1   0  15  105.39    4.00
  -1   0  15   97.79    4.00
   0   0 -15    1.40    1.30
   0   0  15    0.60    0.80
   0   0  15    1.90    1.10
  -1   0 -15  101.49    3.70
  -1   0 -15  108.49    4.60
   1   0  15  112.49    4.30
  -2   0 -15    0.00    1.10
  -2   0 -15    0.70    1.70
   2   0  15    0.40    1.20
  -3   0 -15   18.90    3.20
  -3   0 -15   15.10    2.30
   3   0  15   14.40    2.40
  -4   0 -15    1.20    2.40
  -4   1  15   -0.10    1.80
  -4   1  15    1.90    1.40
   3  -1 -15    4.50    1.50
  -3   1  15    6.00    1.50
  -3   1  15    4.00    1.80
   2  -1 -15  398.06   11.60
  -2   1  15  414.86   12.00
  -2   1  15  420.16   11.30
   1  -1 -15 1044.00   26.80
  -1   1  15 1080.79   26.50
  -1   1  15 1054.09   26.70
   0  -1 -15  391.66   11.40
   0   1  15  405.06   11.10
   0   1  15  409.16   11.00
  -1  -1 -15   30.50    2.50
  -1  -1 -15   27.50    1.90
   1   1  15   29.50    2.20
  -2  -1 -15   34.70    3.00
  -2  -1 -15   29.40    2.30
   2   1  15   33.10    2.80
  -3  -1 -15  105.69    5.30
  -3  -1 -15  102.99    4.80
   3   1  15  108.29    5.20
  -4   2  15   15.20    2.90
   3  -2 -15   16.00    2.20
  -3   2  15   19.10    2.70
  -3   2  15   18.60    2.10
   2  -2 -15    8.60    1.70
  -2   2  15    7.80    1.40
  -2   2  15    7.90    1.70
   1  -2 -15   27.90    2.30
  -1   2  15   33.00    2.00
  -1   2  15   27.30    2.30
   0  -2 -15    3.60    1.40
   0   2  15    4.00    1.10
  -1  -2 -15  171.38    6.10
  -1  -2 -15  157.88    5.10
   1   2  15  169.68    5.40
   1   2  15  167.98    5.70
  -2  -2 -15   15.40    2.30
  -2  -2 -15    9.20    1.60
   2   2  15   16.00    2.20
  -3  -2 -15    9.90    2.30
  -3  -2 -15   12.20    2.50
   3   2  15   12.00    2.30
   4  -3 -15   20.40    3.10
  -4   3  15   18.20    2.90
   3  -3 -15  194.88    7.10
  -3   3  15  200.58    7.50
   2  -3 -15  160.78    5.80
  -2   3  15  154.48    5.10
  -2   3  15  143.79    5.70
   1  -3 -15    4.40    1.50
  -1   3  15    4.60    1.30
  -1   3  15    6.10    1.20
   0  -3 -15   61.69    3.20
   0   3  15   56.49    2.90
   0   3  15   60.99    2.80
  -1  -3 -15    1.70    0.80
  -1  -3 -15    2.20    1.30
   1   3  15    0.90    1.10
   1   3  15    2.70    1.20
  -2  -3 -15  166.88    5.80
  -2  -3 -15  179.08    6.40
   2   3  15  164.18    6.10
  -3  -3 -15    6.80    2.00
  -3  -3 -15    3.80    1.90
   3   3  15    4.90    1.90
   4  -4 -15   44.40    3.80
  -4   4  15   47.50    4.00
   3  -4 -15  184.38    7.00
  -3   4  15  188.28    7.20
   2  -4 -15   31.90    2.60
  -2   4  15   32.50    2.70
  -2   4  15   31.50    2.00
   1  -4 -15   35.50    2.60
  -1   4  15   37.30    2.10
  -1   4  15   34.20    2.50
   0  -4 -15  127.29    5.00
   0   4  15  131.09    4.90
   0   4  15  126.69    4.40
  -1  -4 -15   63.19    2.90
  -1  -4 -15   78.39    3.70
   1   4  15   82.69    3.70
   1   4  15   86.99    3.70
  -2  -4 -15  161.78    6.00
  -2  -4 -15  155.28    5.50
   2   4  15  160.28    5.90
  -3  -4 -15   32.10    3.20
  -3  -4 -15   47.00    4.70
   3   4  15   28.40    3.20
   4  -5 -15   72.99    4.60
   3  -5 -15   18.20    2.60
  -3   5  15   15.40    2.70
   2  -5 -15    5.50    1.60
  -2   5  15    2.90    1.50
   1  -5 -15   36.50    2.70
  -1   5  15   33.70    2.10
  -1   5  15   36.20    2.80
   0  -5 -15   85.09    4.00
   0   5  15   88.49    4.00
   0   5  15   90.69    3.50
  -1  -5 -15   19.50    2.40
   1   5  15   15.30    1.90
   1   5  15   12.60    2.10
  -2  -5 -15    9.40    1.90
  -2  -5 -15    7.80    1.70
   2   5  15    6.70    1.80
  -3  -5 -15   15.60    2.40
   3   5  15   15.70    2.50
   3  -6 -15    3.10    1.80
  -3   6  15    0.80    1.60
   2  -6 -15   89.09    4.40
  -2   6  15   78.99    4.20
   1  -6 -15   13.30    2.10
  -1   6  15    8.40    1.90
   0  -6 -15   21.10    2.20
   0   6  15   20.10    1.80
   0   6  15   23.90    2.60
  -1  -6 -15   47.40    3.10
  -1  -6 -15   40.90    2.40
   1   6  15   44.20    3.20
   1   6  15   43.40    2.70
  -2  -6 -15    6.70    1.60
  -2  -6 -15    8.40    1.80
   2   6  15    7.50    1.90
  -3  -6 -15  123.39    5.20
   3   6  15  118.49    5.50
   3  -7 -15    1.80    1.90
  -3   7  15   -1.10    1.50
   2  -7 -15   -0.30    1.40
  -2   7  15    0.80    1.50
   1  -7 -15   13.30    2.20
  -1   7  15   16.90    2.50
   0  -7 -15    7.40    1.70
   0   7  15    4.60    1.70
  -1  -7 -15    4.50    1.30
  -1  -7 -15    3.90    1.60
   1   7  15    0.40    1.80
   1   7  15    3.50    1.30
  -2  -7 -15    2.80    1.50
  -2  -7 -15    2.50    1.40
   2   7  15   -0.70    2.00
   2   7  15    2.00    1.60
  -3  -7 -15   36.30    3.40
   3   7  15   34.00    3.60
   3  -8 -15   24.00    3.40
  -3   8  15   14.90    2.80
   2  -8 -15   98.09    5.00
  -2   8  15   95.99    5.10
   1  -8 -15   10.60    2.10
  -1   8  15   10.10    2.10
   0  -8 -15    2.10    1.40
   0   8  15    0.80    1.50
  -1  -8 -15    8.20    1.90
  -1  -8 -15    5.40    1.30
   1   8  15    6.40    2.20
  -2  -8 -15   13.70    2.20
   2   8  15    7.00    3.00
   2   8  15    9.20    2.10
   2  -9 -15    0.40    1.60
  -2   9  15    1.80    1.80
   1  -9 -15   18.30    2.70
  -1   9  15   15.20    2.70
   0  -9 -15    2.20    1.60
   0   9  15   -1.10    1.60
  -1  -9 -15  137.09    5.50
  -1  -9 -15  136.59    5.10
   1   9  15  130.99    6.30
  -2  -9 -15   13.50    2.10
   2   9  15    5.60    2.80
   2 -10 -15    2.80    2.00
  -2  10  15    2.50    2.00
   1 -10 -15   -0.20    1.40
  -1  10  15    0.20    1.90
   0 -10 -15   19.30    2.60
   0  10  15   18.30    3.30
  -1 -10 -15    4.60    1.70
   1  10  15   -0.30    2.30
  -2 -10 -15    6.10    1.80
   2  10  15   -1.00    2.60
   1 -11 -15   52.39    4.00
  -1  11  15   48.20    4.10
   0 -11 -15   31.60    3.30
   0  11  15   27.80    4.00
  -1 -11 -15   11.30    3.70
   1  11  15    4.60    3.00
   0 -12 -15    3.00    3.20
  -1 -11  16    5.20    2.00
  -1  11 -16   -3.70    2.30
   1 -11  16   -0.50    1.90
  -2 -10  16   -0.60    1.40
  -1 -10  16    5.70    2.00
   0 -10  16   18.20    2.40
  -1  10 -16    4.50    2.60
   1 -10  16    5.80    2.30
  -2  -9  16    4.40    1.70
  -1  -9  16    4.20    1.60
   0   9 -16    1.40    2.00
   0  -9  16    2.90    1.50
  -1   9 -16    2.60    2.60
   1  -9  16    1.40    1.50
   1  -9  16    1.00    1.70
  -2   9 -16   -2.50    4.50
   2  -9  16   -1.60    2.00
   3   8 -16   14.50    2.90
   2   8 -16    6.10    2.00
  -2  -8  16    4.60    1.80
  -1  -8  16    1.70    1.50
   0   8 -16    1.40    1.60
   0  -8  16    1.80    1.40
  -1   8 -16   15.40    3.00
   1  -8  16    9.90    2.20
   1  -8  16   17.30    2.30
  -2   8 -16   56.99    4.80
   2  -8  16   63.89    4.30
   2  -8  16   58.39    4.10
   3   7 -16   11.40    2.60
  -3  -7  16    9.80    2.20
   2   7 -16   71.59    4.30
  -2  -7  16   67.49    3.80
  -1  -7  16   48.00    3.00
   0   7 -16   86.39    4.30
   0  -7  16   80.79    5.40
   0  -7  16   89.39    4.10
  -1   7 -16    1.30    2.00
   1  -7  16    2.00    1.60
   1  -7  16    1.60    1.30
  -2   7 -16    1.20    2.80
   2  -7  16    0.20    1.70
   2  -7  16    1.80    1.80
   3   6 -16   10.60    2.60
  -3  -6  16   11.60    2.20
   2   6 -16    0.10    1.50
  -2  -6  16   -0.30    1.10
   1   6 -16   12.60    1.80
  -1  -6  16   11.40    1.90
   0   6 -16   57.49    3.50
   0  -6  16   69.09    4.20
   0  -6  16   62.29    3.40
  -1   6 -16   20.20    2.90
   1  -6  16   19.20    2.30
   1  -6  16   18.60    2.40
  -2   6 -16   -0.10    2.50
   2  -6  16   -2.20    1.40
   2  -6  16   -2.20    1.40
   3  -6  16   12.50    3.00
   3  -6  16   10.10    2.30
   3   5 -16   23.00    3.30
  -3  -5  16   24.70    2.80
   2   5 -16   12.50    2.20
  -2  -5  16   13.00    2.00
   1   5 -16  126.69    4.70
   1   5 -16  116.69    4.60
  -1  -5  16  117.69    4.50
  -1  -5  16  122.89    4.80
   0   5 -16   50.59    3.30
   0  -5  16   51.99    3.70
   0  -5  16   46.10    2.80
  -1   5 -16   15.10    2.60
   1  -5  16   10.30    1.90
   1  -5  16   12.50    2.00
  -2   5 -16    0.10    2.10
   2  -5  16   -3.00    1.50
   2  -5  16   -0.60    1.50
  -3   5 -16    0.10    2.90
   3  -5  16    4.00    1.90
   3  -5  16    3.10    2.40
   3   4 -16    9.40    2.40
  -3  -4  16    2.40    1.50
   2   4 -16    0.20    1.50
  -2  -4  16    0.70    1.20
  -2  -4  16    0.40    1.20
   1   4 -16   29.00    2.40
  -1  -4  16   26.20    2.10
  -1  -4  16   30.70    2.40
   0   4 -16   13.70    2.10
   0  -4  16   13.40    1.80
  -1   4 -16    4.50    1.90
   1  -4  16    3.80    1.60
   1  -4  16    3.80    1.40
  -2   4 -16   78.09    4.70
   2  -4  16   78.49    4.00
   2  -4  16   71.99    4.30
  -3   4 -16   10.80    2.30
  -3   4 -16   10.00    3.10
   3  -4  16   13.20    2.70
   3  -4  16   10.50    2.40
   4   3 -16    8.40    2.80
  -4  -3  16    6.20    2.20
  -4  -3  16    6.00    2.60
   3   3 -16   45.00    3.60
  -3  -3  16   41.00    3.30
  -3  -3  16   37.30    2.90
   2   3 -16  174.98    6.40
   2   3 -16  166.68    5.80
  -2  -3  16  180.48    6.20
  -2  -3  16  172.68    6.30
   1   3 -16   19.80    2.20
  -1  -3  16   16.60    1.80
  -1  -3  16   21.10    2.10
   0   3 -16   87.09    4.10
   0  -3  16   86.29    3.80
  -1   3 -16   24.80    2.70
   1  -3  16   25.00    2.30
   1  -3  16   27.10    2.50
  -2   3 -16    2.80    2.10
   2  -3  16    0.70    1.70
   2  -3  16    3.30    1.50
  -3   3 -16    8.20    2.20
  -3   3 -16    6.50    2.90
   3  -3  16    6.00    2.50
   3  -3  16    6.80    2.10
  -4  -2  16    5.70    2.40
  -4  -2  16    6.90    2.00
  -3  -2  16   31.80    3.00
  -3  -2  16   32.90    2.70
   2   2 -16   60.19    3.00
  -2  -2  16   60.59    3.50
  -2  -2  16   58.49    3.10
   1   2 -16   11.10    1.80
  -1  -2  16   11.20    1.60
   0   2 -16   70.29    3.50
   0  -2  16   72.79    3.50
  -1   2 -16  207.38    7.30
  -1   2 -16  203.88    6.30
   1  -2  16  211.08    6.90
   1  -2  16  213.38    6.70
  -2   2 -16    0.40    1.40
  -2   2 -16    0.80    1.90
   2  -2  16    3.60    1.60
   2  -2  16    0.20    1.40
  -3   2 -16    6.70    2.80
  -3   2 -16    2.60    2.00
   3  -2  16    5.90    2.10
  -4  -1  16    4.20    2.20
  -4  -1  16    2.00    1.80
  -3  -1  16   35.30    2.70
  -3  -1  16   29.10    3.20
   2   1 -16   12.30    1.80
  -2  -1  16   11.50    1.90
  -2  -1  16    9.50    1.90
   1   1 -16  260.77    8.10
  -1  -1  16  261.57    7.90
  -1  -1  16  255.87    7.90
   0   1 -16   40.20    2.70
   0  -1  16   43.60    2.20
   0  -1  16   41.80    2.50
  -1   1 -16   44.20    2.30
  -1   1 -16   45.50    3.30
   1  -1  16   48.90    2.80
  -2   1 -16   21.00    2.20
  -2   1 -16   26.20    3.10
   2  -1  16   19.60    2.40
  -3   1 -16    8.20    2.30
  -3   1 -16   12.80    2.80
   3  -1  16   10.60    2.50
  -4   0  16    3.10    1.70
  -4   0  16    1.40    1.90
   3   0 -16    0.70    1.20
  -3   0  16   -0.20    1.10
  -3   0  16   -1.20    1.30
   2   0 -16   45.20    2.80
  -2   0  16   43.50    3.00
  -2   0  16   43.00    2.50
   1   0 -16    0.60    1.10
  -1   0  16   -0.30    1.00
  -1   0  16   -0.10    0.90
   0   0 -16  175.48    6.20
   0   0  16  172.38    5.50
   0   0  16  181.38    5.90
  -1   0 -16    0.70    1.30
  -1   0 -16   -1.60    0.80
   1   0  16    0.20    1.10
  -2   0 -16   17.00    2.60
  -2   0 -16   12.50    1.80
   2   0  16   16.10    2.20
  -3   0 -16    3.20    2.10
  -3   0 -16   -1.40    1.50
   3   0  16    0.40    1.60
  -4   1  16    4.60    2.20
   3  -1 -16   31.80    2.60
  -3   1  16   29.40    3.00
  -3   1  16   37.80    2.70
   2  -1 -16   13.90    2.10
  -2   1  16    7.50    1.70
  -2   1  16   11.50    1.60
   1  -1 -16  262.77    8.20
  -1   1  16  267.27    7.90
  -1   1  16  261.57    8.10
   0  -1 -16   35.90    2.60
   0   1  16   35.80    2.20
   0   1  16   37.40    2.40
  -1  -1 -16   43.10    2.30
  -1  -1 -16   48.30    3.10
   1   1  16   48.00    2.90
  -2  -1 -16   22.90    2.20
  -2  -1 -16   26.60    2.70
   2   1  16   22.10    2.50
  -3  -1 -16   10.40    2.40
  -3  -1 -16    9.50    2.20
   3   1  16    8.20    2.10
  -4   2  16    3.90    2.30
   3  -2 -16   29.60    2.60
  -3   2  16   33.80    3.10
  -3   2  16   32.70    2.50
   2  -2 -16   63.49    3.50
  -2   2  16   59.39    3.50
  -2   2  16   67.89    3.10
   1  -2 -16   13.30    2.00
  -1   2  16   13.60    1.70
  -1   2  16   10.20    1.60
   0  -2 -16   66.59    3.40
   0   2  16   63.19    3.00
  -1  -2 -16  204.38    6.20
  -1  -2 -16  217.68    7.20
   1   2  16  210.78    6.90
  -2  -2 -16    1.60    1.50
  -2  -2 -16    0.60    1.30
   2   2  16    1.70    1.40
  -3  -2 -16    4.90    1.90
  -3  -2 -16    7.60    2.10
   3   2  16    6.30    2.20
   4  -3 -16    7.60    2.60
   3  -3 -16   43.50    3.30
  -3   3  16   41.30    3.40
   2  -3 -16  174.78    6.40
  -2   3  16  175.78    5.70
  -2   3  16  174.28    6.60
   1  -3 -16   20.80    2.40
  -1   3  16   18.00    2.10
  -1   3  16   19.70    1.90
   0  -3 -16   86.69    4.00
   0   3  16   82.79    3.50
   0   3  16   85.19    3.70
  -1  -3 -16   23.30    1.80
  -1  -3 -16   24.90    2.40
   1   3  16   23.00    2.20
   1   3  16   26.50    2.40
  -2  -3 -16    1.60    1.20
  -2  -3 -16    2.40    1.70
   2   3  16    2.60    1.50
  -3  -3 -16    7.50    2.20
  -3  -3 -16   11.30    2.40
   3   3  16    8.50    2.20
   4  -4 -16    1.20    1.90
   3  -4 -16    4.10    1.70
  -3   4  16    2.70    1.60
   2  -4 -16   -0.10    1.20
  -2   4  16    0.10    1.00
  -2   4  16   -0.70    1.20
   1  -4 -16   27.70    2.40
  -1   4  16   25.80    2.20
  -1   4  16   25.40    1.90
   0  -4 -16   15.70    2.20
   0   4  16   11.00    1.50
   0   4  16   12.50    1.80
  -1  -4 -16    4.30    1.10
  -1  -4 -16    4.50    1.50
   1   4  16    4.20    1.40
   1   4  16    4.20    1.60
  -2  -4 -16   74.39    3.50
  -2  -4 -16   77.59    3.90
   2   4  16   76.59    3.90
  -3  -4 -16   21.60    4.50
  -3  -4 -16   11.00    2.20
   3   4  16   13.90    2.50
   3  -5 -16   25.00    3.20
  -3   5  16   20.30    2.90
   2  -5 -16   13.00    2.30
  -2   5  16   11.40    2.10
   1  -5 -16  122.69    5.10
  -1   5  16  114.69    4.90
  -1   5  16  122.79    4.30
   0  -5 -16   47.10    3.00
   0   5  16   50.79    3.20
   0   5  16   49.50    2.60
  -1  -5 -16   10.10    1.40
  -1  -5 -16   10.80    1.90
   1   5  16    9.70    2.10
   1   5  16   10.40    1.80
  -2  -5 -16   -0.30    1.20
  -2  -5 -16    1.80    1.40
   2   5  16    0.50    1.40
  -3  -5 -16    1.50    1.90
   3   5  16   -0.30    1.70
   3  -6 -16   10.80    2.40
  -3   6  16   10.10    2.30
   2  -6 -16    0.80    1.40
  -2   6  16    0.60    1.30
   1  -6 -16   14.20    2.20
  -1   6  16   10.00    1.90
   0  -6 -16   62.39    3.50
   0   6  16   54.89    2.90
   0   6  16   57.19    3.40
  -1  -6 -16   22.60    2.60
   1   6  16   15.60    2.40
   1   6  16   20.60    2.20
  -2  -6 -16    2.50    1.40
  -2  -6 -16    0.30    1.40
   2   6  16    0.40    1.40
  -3  -6 -16   13.10    2.40
   3   6  16   15.20    2.90
   3  -7 -16   10.50    2.50
  -3   7  16   10.70    2.40
   2  -7 -16   67.19    4.30
  -2   7  16   61.39    4.00
   1  -7 -16   52.29    3.60
  -1   7  16   47.30    3.30
   0  -7 -16   90.19    4.40
   0   7  16   87.29    4.50
  -1  -7 -16    0.90    0.80
  -1  -7 -16    4.00    1.70
   1   7  16    3.40    1.50
   1   7  16   -0.50    1.90
  -2  -7 -16    3.30    1.60
  -2  -7 -16    3.10    1.80
   2   7  16    0.80    1.50
   2  -8 -16    6.20    2.00
  -2   8  16    3.90    1.90
   1  -8 -16    2.00    1.60
  -1   8  16    0.70    1.70
   0  -8 -16    2.70    1.50
   0   8  16    1.00    1.70
  -1  -8 -16   15.40    2.20
  -1  -8 -16   17.40    2.50
   1   8  16   10.10    2.50
  -2  -8 -16   64.59    3.50
   2   8  16   62.69    3.70
   2   8  16   50.69    4.90
   2  -9 -16    9.80    2.50
  -2   9  16    9.80    2.40
   1  -9 -16    3.30    1.80
  -1   9  16    5.30    2.10
   0  -9 -16    3.00    1.60
   0   9  16    2.10    2.20
  -1  -9 -16    3.50    1.50
   1   9  16   -2.30    2.00
  -2  -9 -16    1.20    1.40
   2   9  16   -6.80    2.20
   1 -10 -16    5.40    2.10
  -1  10  16    3.50    2.10
   0 -10 -16   29.50    3.30
   0  10  16   18.00    3.40
   1  10  16   -2.00    2.60
   1 -11 -16    7.60    2.30
   0 -11 -16   26.40    3.20
   0  11  16   20.40    5.80
  -1 -11  17   -0.20    2.50
  -1 -10  17   -1.40    1.50
   0 -10  17   58.49    3.60
  -1  10 -17   -0.30    2.40
   1 -10  17    3.70    2.30
  -2  -9  17   -1.20    1.40
  -1  -9  17   -0.50    1.60
   0  -9  17    0.10    1.30
  -1   9 -17    6.80    2.90
   1  -9  17    4.50    2.10
   1  -9  17    3.80    1.90
   2  -9  17    1.90    3.60
   3   8 -17    4.40    2.50
  -2  -8  17   10.40    2.00
  -1  -8  17   18.10    2.40
   0   8 -17    2.20    1.90
   0  -8  17    2.50    1.40
  -1   8 -17   10.70    2.80
   1  -8  17   10.30    2.00
   1  -8  17   16.50    2.60
  -2   8 -17   -3.50    2.40
   2  -8  17   -1.20    1.80
   2  -8  17   -0.40    1.80
   3   7 -17    3.40    2.10
   2   7 -17    3.20    1.70
  -2  -7  17    1.30    1.50
  -1  -7  17    7.80    1.80
   0   7 -17    1.30    1.80
   0  -7  17    0.10    1.30
  -1   7 -17   14.50    2.90
   1  -7  17   15.30    2.40
   1  -7  17   14.80    2.20
  -2   7 -17    9.10    3.30
   2  -7  17    9.20    2.50
   2  -7  17    6.70    2.10
   3   6 -17    3.50    2.30
  -3  -6  17   -1.70    1.40
   2   6 -17   11.00    2.20
  -2  -6  17   13.10    2.20
  -1  -6  17    6.80    1.80
   0   6 -17   10.90    2.10
   0  -6  17   11.90    2.00
  -1   6 -17   39.40    3.60
   1  -6  17   41.40    3.00
   1  -6  17   42.70    3.10
  -2   6 -17    9.30    3.10
   2  -6  17    7.40    2.30
   2  -6  17    8.30    2.20
   3  -6  17    0.70    2.10
   3   5 -17    4.90    2.30
  -3  -5  17    3.40    1.80
   2   5 -17    2.00    1.50
  -2  -5  17    2.10    1.40
   1   5 -17    0.50    1.20
  -1  -5  17    0.00    1.10
   0   5 -17    3.10    1.60
   0  -5  17    1.20    1.20
  -1   5 -17    7.50    2.20
   1  -5  17    7.80    1.70
   1  -5  17    6.60    1.70
  -2   5 -17    0.60    2.20
   2  -5  17   -0.40    1.40
   2  -5  17    0.00    1.60
   3  -5  17    4.00    2.10
   3  -5  17    2.90    2.30
   3   4 -17    4.10    2.20
  -3  -4  17    0.70    1.60
  -3  -4  17    0.30    1.50
   2   4 -17    3.10    1.70
  -2  -4  17   -0.60    1.20
  -2  -4  17   -0.10    1.10
   1   4 -17   38.70    2.80
  -1  -4  17   41.50    2.70
  -1  -4  17   37.40    2.50
   0   4 -17   52.09    3.30
   0  -4  17   53.89    3.20
  -1   4 -17   29.40    3.10
   1  -4  17   26.80    2.50
   1  -4  17   32.10    2.60
  -2   4 -17   35.10    3.90
   2  -4  17   31.70    3.20
   2  -4  17   32.90    3.00
  -3   4 -17   -0.40    2.00
  -3   4 -17    1.20    2.60
   3  -4  17    1.20    1.80
   3  -4  17    1.00    2.10
   3   3 -17    7.00    2.30
  -3  -3  17    1.70    1.50
  -3  -3  17    1.80    1.60
   2   3 -17   15.10    1.50
  -2  -3  17   17.30    2.30
  -2  -3  17   16.70    2.30
   1   3 -17    1.10    1.20
  -1  -3  17    0.50    1.00
  -1  -3  17    0.80    1.10
   0   3 -17   40.30    2.90
   0  -3  17   42.20    2.70
  -1   3 -17   11.60    2.40
   1  -3  17    8.80    1.70
   1  -3  17    7.90    1.70
  -2   3 -17   44.70    3.20
  -2   3 -17   44.30    3.80
   2  -3  17   40.40    3.30
   2  -3  17   47.20    3.30
  -3   3 -17    1.40    2.80
  -3   3 -17   -0.90    1.70
   3  -3  17    0.00    1.90
  -4  -2  17    2.90    1.70
  -3  -2  17   17.90    2.80
  -3  -2  17   17.20    2.30
   2   2 -17   20.70    2.00
  -2  -2  17   19.50    2.30
  -2  -2  17   18.20    2.40
   1   2 -17    7.60    1.60
  -1  -2  17    8.70    1.40
  -1  -2  17    7.40    1.50
   0   2 -17   41.20    2.90
   0  -2  17   45.60    2.90
  -1   2 -17    0.50    0.90
  -1   2 -17    0.80    1.50
   1  -2  17    0.10    1.20
   1  -2  17   -0.10    1.20
  -2   2 -17   12.20    2.70
  -2   2 -17    7.70    1.70
   2  -2  17   12.10    2.10
  -3   2 -17    3.60    1.90
  -3   2 -17    4.20    2.60
   3  -2  17    2.50    2.10
  -4  -1  17    0.70    1.60
  -3  -1  17    0.40    1.50
  -3  -1  17   -0.20    1.30
   2   1 -17   28.60    2.40
  -2  -1  17   23.90    2.60
  -2  -1  17   31.30    2.50
   1   1 -17   25.50    2.30
  -1  -1  17   26.60    2.30
  -1  -1  17   18.70    1.80
   0   1 -17   15.00    2.10
   0  -1  17   16.70    2.00
  -1   1 -17   25.30    2.90
  -1   1 -17   22.30    1.80
   1  -1  17   25.80    2.30
  -2   1 -17    3.80    1.60
  -2   1 -17    5.10    2.10
   2  -1  17    6.50    1.80
  -3   1 -17    4.80    2.60
  -3   1 -17    3.30    2.00
   3  -1  17    2.30    1.80
  -4   0  17    0.10    1.50
   3   0 -17   23.70    2.30
  -3   0  17   19.30    2.40
  -3   0  17   16.60    2.70
   2   0 -17    1.30    1.20
  -2   0  17    0.00    1.30
  -2   0  17    0.00    1.00
   1   0 -17    2.00    1.20
  -1   0  17   -0.80    0.90
  -1   0  17    0.70    1.00
   0   0 -17    0.70    1.20
   0   0  17    0.60    0.80
   0   0  17   -1.40    0.90
  -1   0 -17    1.50    1.00
  -1   0 -17   -0.20    1.50
   1   0  17    0.30    1.10
  -2   0 -17    0.60    1.90
  -2   0 -17   -0.80    1.20
   2   0  17   -0.20    1.50
  -3   0 -17    7.50    2.10
  -3   0 -17    8.90    2.50
   3   0  17    8.30    2.40
   3  -1 -17   -0.50    1.10
  -3   1  17    0.70    1.20
  -3   1  17   -1.90    1.50
   2  -1 -17   29.70    2.40
  -2   1  17   29.80    2.20
  -2   1  17   27.70    2.70
   1  -1 -17   27.30    2.30
  -1   1  17   26.20    2.10
  -1   1  17   27.10    2.10
   0  -1 -17   17.00    2.20
   0   1  17   15.00    1.80
   0   1  17   14.30    1.70
  -1  -1 -17   22.10    2.40
  -1  -1 -17   22.70    1.80
   1   1  17   24.50    2.30
  -2  -1 -17    6.20    1.90
  -2  -1 -17    3.10    1.40
   2   1  17    3.20    1.60
  -3  -1 -17    5.50    2.40
  -3  -1 -17    2.70    1.90
   3   1  17    3.30    1.90
   3  -2 -17   18.40    2.60
  -3   2  17   17.50    2.70
  -3   2  17   14.10    1.80
   2  -2 -17   19.80    2.40
  -2   2  17   23.10    2.80
  -2   2  17   22.40    2.20
   1  -2 -17    8.70    1.80
  -1   2  17    8.10    1.60
  -1   2  17    8.90    1.40
   0  -2 -17   42.90    2.90
   0   2  17   44.10    2.70
   0   2  17   45.50    2.50
  -1  -2 -17   -0.30    1.30
  -1  -2 -17   -0.80    0.80
   1   2  17    1.70    1.20
  -2  -2 -17   13.70    2.40
  -2  -2 -17   10.00    1.80
   2   2  17   13.30    2.20
  -3  -2 -17    6.90    2.30
  -3  -2 -17    2.90    1.80
   3   2  17    5.30    2.10
   3  -3 -17    5.00    1.70
  -3   3  17    4.70    1.90
   2  -3 -17   16.10    2.30
  -2   3  17   16.90    2.30
  -2   3  17   17.60    1.90
   1  -3 -17   -0.10    1.10
  -1   3  17   -0.30    0.90
  -1   3  17    1.20    1.10
   0  -3 -17   36.70    2.70
   0   3  17   37.10    2.50
   0   3  17   40.70    2.60
  -1  -3 -17    8.60    1.40
  -1  -3 -17   12.00    2.20
   1   3  17   10.20    1.90
  -2  -3 -17   44.80    3.40
  -2  -3 -17   40.00    2.70
   2   3  17   42.60    3.10
  -3  -3 -17    0.30    1.80
  -3  -3 -17    2.10    1.90
   3   3  17   -1.10    1.70
   4  -4 -17    5.20    3.60
   3  -4 -17    0.10    1.50
  -3   4  17    1.20    1.70
   2  -4 -17    0.60    1.30
  -2   4  17    0.90    1.20
   1  -4 -17   41.10    2.90
  -1   4  17   34.80    2.40
  -1   4  17   41.80    2.80
   0  -4 -17   53.99    3.30
   0   4  17   50.69    3.10
   0   4  17   49.99    2.80
  -1  -4 -17   30.00    2.60
  -1  -4 -17   32.00    3.00
   1   4  17   28.50    2.50
   1   4  17   24.40    2.50
  -2  -4 -17   31.90    2.50
  -2  -4 -17   35.40    2.90
   2   4  17   34.60    3.10
  -3  -4 -17    0.00    1.60
   3   4  17    0.20    1.80
   3  -5 -17    3.60    1.80
  -3   5  17    3.40    1.80
   2  -5 -17    3.70    1.80
  -2   5  17    4.10    1.60
   1  -5 -17    0.20    1.30
  -1   5  17    1.30    1.20
  -1   5  17   -0.50    0.90
   0  -5 -17    2.00    1.40
   0   5  17    1.40    1.30
   0   5  17    1.50    1.10
  -1  -5 -17    9.20    1.90
   1   5  17    7.20    1.70
  -2  -5 -17    3.90    1.70
  -2  -5 -17   -0.30    1.40
   2   5  17    0.60    1.50
  -3  -5 -17    4.30    1.90
   3  -6 -17    0.40    1.80
  -3   6  17    1.20    1.70
   2  -6 -17   12.10    2.40
  -2   6  17   10.70    2.20
   1  -6 -17    7.00    1.80
  -1   6  17    3.60    1.50
   0  -6 -17   10.20    2.00
   0   6  17    8.80    1.50
   0   6  17    7.30    1.80
  -1  -6 -17   45.30    3.10
   1   6  17   38.30    3.50
   1   6  17   41.30    2.90
  -2  -6 -17    7.70    1.80
  -2  -6 -17   10.50    2.10
   2   6  17    7.50    2.10
   3  -7 -17    1.60    2.20
   2  -7 -17    2.50    1.70
  -2   7  17    1.90    1.80
   1  -7 -17   10.80    2.20
  -1   7  17   11.60    2.20
   0  -7 -17    0.90    1.40
   0   7  17    0.80    1.70
  -1  -7 -17   16.90    2.50
   1   7  17   10.20    1.90
   1   7  17    8.60    2.60
  -2  -7 -17    9.40    1.80
   2   7  17    8.70    2.30
   2  -8 -17   13.20    2.70
  -2   8  17   14.60    2.60
   1  -8 -17   21.40    2.90
  -1   8  17   13.60    2.60
   0  -8 -17    2.60    1.60
   0   8  17   -2.00    1.70
  -1  -8 -17   15.40    2.30
   1   8  17   13.20    2.90
  -2  -8 -17    3.40    1.70
   2   8  17   -1.30    1.90
   2  -9 -17   -1.00    1.90
  -2   9  17   -0.30    1.70
   1  -9 -17    2.50    1.80
  -1   9  17   -1.70    1.80
   0  -9 -17    1.40    1.50
   0   9  17   -2.30    2.00
  -1  -9 -17    7.30    2.00
   1   9  17    2.20    2.60
  -2  -9 -17    8.60    2.10
   1 -10 -17   -1.70    1.80
  -1  10  17    2.00    2.00
   0 -10 -17   56.19    3.80
   0  10  17   49.20    4.70
   1  10  17    0.40    2.70
   0 -11 -17    3.40    2.00
  -1 -10  18    5.50    2.50
   0 -10  18   50.49    3.50
  -1  -9  18    3.20    1.70
   0  -9  18   63.49    4.00
  -1   9 -18    9.00    2.90
   1  -9  18    8.00    2.00
  -2  -8  18   13.60    2.40
  -1  -8  18   74.89    4.20
   0   8 -18    5.10    2.20
   0  -8  18    5.60    1.80
  -1   8 -18    1.90    2.30
   1  -8  18    3.90    1.90
   2  -8  18   -0.70    2.10
   2  -8  18    0.60    1.70
   3   7 -18    9.00    2.60
  -2  -7  18   36.20    3.50
  -1  -7  18   -0.90    1.30
   0   7 -18    4.10    2.00
   0  -7  18    4.80    1.60
  -1   7 -18    5.40    2.70
   1  -7  18    7.70    2.10
  -2   7 -18    4.70    3.40
   2  -7  18    5.00    2.00
   2  -7  18    5.90    2.40
   3   6 -18   15.70    3.00
   2   6 -18    3.60    1.90
  -2  -6  18    1.40    1.60
  -1  -6  18    0.30    1.30
   0   6 -18    2.60    1.80
   0  -6  18   -0.70    1.20
  -1   6 -18    0.20    2.20
   1  -6  18   -0.20    1.40
   1  -6  18   -0.60    1.50
  -2   6 -18    7.20    2.90
   2  -6  18    4.10    2.30
   2  -6  18    9.30    2.30
   3   5 -18   42.50    4.00
  -3  -5  18   35.50    3.20
  -3  -5  18   29.50    3.50
   2   5 -18    4.20    1.90
  -2  -5  18    4.70    1.70
  -2  -5  18    1.10    1.40
   1   5 -18    1.90    1.20
  -1  -5  18    0.80    1.30
   0   5 -18   20.70    2.70
   0  -5  18   15.90    2.20
  -1   5 -18   24.00    3.30
   1  -5  18   23.90    2.70
   1  -5  18   20.90    2.50
  -2   5 -18    2.30    2.70
   2  -5  18    3.30    1.80
   2  -5  18    2.30    1.90
   3   4 -18   16.60    2.80
  -3  -4  18    9.40    2.20
  -3  -4  18   10.50    2.20
  -2  -4  18   21.80    2.40
  -2  -4  18   25.50    2.70
   1   4 -18   32.80    2.70
  -1  -4  18   25.80    2.40
   0   4 -18   23.00    2.70
   0  -4  18   20.30    2.40
  -1   4 -18    2.20    1.80
   1  -4  18    3.20    1.70
   1  -4  18    2.80    1.60
  -2   4 -18    2.00    2.20
   2  -4  18    3.40    2.00
   2  -4  18    3.20    2.00
  -3   4 -18    8.10    3.80
   3  -4  18    6.10    3.00
  -3  -3  18    4.10    1.90
  -3  -3  18    7.80    2.10
  -2  -3  18    8.30    1.90
  -2  -3  18    7.00    1.90
   1   3 -18    5.10    1.50
  -1  -3  18    3.00    1.90
  -1  -3  18    3.60    1.40
   0   3 -18    2.60    1.50
   0  -3  18    2.30    1.40
  -1   3 -18    5.90    2.10
   1  -3  18    4.90    1.70
   1  -3  18    7.10    1.80
  -2   3 -18    3.10    1.50
  -2   3 -18    5.30    2.60
   2  -3  18    4.00    2.10
   2  -3  18    4.10    1.80
  -3   3 -18   12.50    2.40
  -3   3 -18   11.80    5.70
   3  -3  18   10.70    3.90
  -3  -2  18    0.40    1.40
  -3  -2  18   -0.50    1.50
   2   2 -18   -0.10    1.00
  -2  -2  18    0.20    1.20
  -2  -2  18    1.50    1.40
   1   2 -18   19.90    2.20
  -1  -2  18   20.00    2.00
  -1  -2  18   20.80    2.30
   0   2 -18    1.70    1.50
   0  -2  18    2.20    1.20
  -1   2 -18   28.20    2.90
   1  -2  18   36.30    2.90
  -2   2 -18    0.30    2.30
  -2   2 -18    0.60    1.50
   2  -2  18   -0.60    1.50
  -3   2 -18    2.60    1.90
  -3   2 -18    2.30    2.50
   3  -2  18   -1.50    1.80
  -4  -1  18    3.90    2.00
  -3  -1  18    0.60    1.30
  -3  -1  18    0.60    1.80
   2   1 -18    3.70    1.50
  -2  -1  18    1.90    1.40
  -2  -1  18    4.20    1.50
   1   1 -18   41.30    2.80
  -1  -1  18   45.50    2.80
   0   1 -18   74.89    4.10
   0  -1  18   79.09    3.80
  -1   1 -18  101.09    4.80
   1  -1  18  104.99    4.60
  -2   1 -18    3.80    2.00
  -2   1 -18    4.80    1.60
   2  -1  18    0.50    1.50
  -3   1 -18    1.30    1.80
  -3   1 -18    3.70    2.40
   3  -1  18    0.10    1.80
  -4   0  18    1.10    1.60
   3   0 -18    1.40    1.50
  -3   0  18   -0.90    1.30
  -3   0  18   -2.40    1.40
   2   0 -18   21.30    2.20
  -2   0  18   18.70    2.20
  -2   0  18   19.50    2.40
   1   0 -18    1.10    1.20
  -1   0  18   -0.30    1.00
  -1   0  18   -0.10    1.00
   0   0 -18   30.90    2.60
   0   0  18   30.40    2.40
  -1   0 -18   -0.60    1.40
   1   0  18    2.70    1.30
  -2   0 -18   32.50    2.80
  -2   0 -18   31.10    3.20
   2   0  18   27.30    3.00
  -3   0 -18    1.60    2.10
  -3   0 -18   -0.30    1.80
   3   0  18   -0.90    1.70
   3  -1 -18    1.50    1.50
  -3   1  18    1.30    1.60
  -3   1  18    0.20    1.20
   2  -1 -18    6.20    1.60
  -2   1  18    4.10    1.60
  -2   1  18    2.50    1.20
   1  -1 -18   43.80    3.10
  -1   1  18   43.40    2.70
  -1   1  18   39.10    2.70
   0  -1 -18   72.49    3.90
   0   1  18   75.79    3.60
   0   1  18   73.39    3.30
  -1  -1 -18  105.29    5.00
   1   1  18  102.99    4.50
  -2  -1 -18    2.50    1.90
  -2  -1 -18    1.00    1.40
   2   1  18    3.10    1.70
  -3  -1 -18    5.40    2.10
  -3  -1 -18   -0.10    1.70
   3   1  18   -1.70    1.90
   3  -2 -18    0.00    1.40
  -3   2  18   -1.50    1.60
  -3   2  18   -0.20    1.30
   2  -2 -18    1.10    1.30
  -2   2  18   -1.00    0.90
  -2   2  18    1.50    1.30
   1  -2 -18   20.80    2.50
  -1   2  18   19.10    2.00
  -1   2  18   18.80    2.00
   0  -2 -18    3.40    1.40
   0   2  18    2.40    1.10
   0   2  18    2.80    1.20
  -1  -2 -18   27.90    2.70
   1   2  18   28.80    2.50
  -2  -2 -18    0.20    1.30
  -2  -2 -18    4.00    1.90
   2   2  18    0.50    1.60
  -3  -2 -18    1.70    2.00
  -3  -2 -18   -2.60    1.60
   3   2  18   -0.30    2.00
   3  -3 -18    5.50    1.80
  -3   3  18    6.10    2.00
   2  -3 -18   12.00    2.20
  -2   3  18    6.80    1.50
  -2   3  18    7.80    1.90
   1  -3 -18    5.10    1.60
  -1   3  18    2.80    1.30
  -1   3  18    3.70    1.20
   0  -3 -18    0.90    1.30
   0   3  18    1.20    1.00
   0   3  18    1.80    1.10
  -1  -3 -18    8.90    2.00
   1   3  18    7.80    1.70
  -2  -3 -18    3.20    1.50
  -2  -3 -18    8.10    2.10
   2   3  18    1.70    1.60
  -3  -3 -18    9.00    2.20
  -3  -3 -18   16.00    2.80
   3  -4 -18   12.40    2.40
  -3   4  18    9.70    2.30
   2  -4 -18   25.50    2.70
  -2   4  18   24.50    2.60
   1  -4 -18   29.80    2.70
  -1   4  18   25.90    2.20
  -1   4  18   26.90    2.50
   0  -4 -18   23.00    2.70
   0   4  18   20.10    2.20
   0   4  18   22.70    2.60
  -1  -4 -18    5.70    1.80
   1   4  18    1.70    1.40
  -2  -4 -18    2.60    1.60
  -2  -4 -18    3.90    1.60
   2   4  18    0.80    1.50
  -3  -4 -18    4.20    2.30
   3  -5 -18   37.50    3.40
  -3   5  18   35.50    3.50
   2  -5 -18    3.40    1.80
  -2   5  18    4.50    1.90
   1  -5 -18    0.30    1.50
  -1   5  18    1.40    1.40
  -1   5  18    0.00    1.50
   0  -5 -18   18.90    2.60
   0   5  18   16.20    2.30
   0   5  18   19.10    2.10
  -1  -5 -18   24.30    2.60
   1   5  18   17.50    2.20
  -2  -5 -18    5.20    1.90
  -2  -5 -18    1.70    1.50
   2   5  18    1.00    1.70
   3  -6 -18   13.40    2.80
   2  -6 -18    3.90    1.80
  -2   6  18    3.80    1.70
   1  -6 -18    2.00    1.50
  -1   6  18    0.40    1.30
   0  -6 -18    1.30    1.40
   0   6  18    0.00    1.70
   0   6  18    0.70    1.40
  -1  -6 -18    0.90    1.40
   1   6  18   -3.40    1.80
   1   6  18    0.30    1.40
  -2  -6 -18    7.30    1.80
  -2  -6 -18   11.10    2.10
   2   6  18    6.20    1.90
   2  -7 -18   33.30    3.80
  -2   7  18   32.10    3.30
   1  -7 -18    2.00    1.70
  -1   7  18    1.70    1.60
   0  -7 -18    5.50    1.90
   0   7  18   -0.60    1.50
  -1  -7 -18    8.90    2.10
   1   7  18    3.70    1.60
   1   7  18    1.30    2.30
  -2  -7 -18   10.60    2.70
   2   7  18    4.90    2.00
   2  -8 -18   19.40    3.10
  -2   8  18   14.90    2.80
   1  -8 -18   86.59    4.90
  -1   8  18   73.49    4.80
   0  -8 -18    6.00    1.90
   0   8  18    1.70    1.90
  -1  -8 -18    4.50    1.70
   1   8  18   -0.60    2.20
   1  -9 -18    4.30    2.00
  -1   9  18    3.00    2.10
   0  -9 -18   64.99    4.20
   0   9  18   48.70    4.20
  -1  -9 -18   11.50    2.40
   1   9  18    2.50    3.00
   0 -10 -18   57.99    4.20
  -1  -9  19   56.79    4.40
   0  -9  19    6.30    2.10
   1  -9  19    3.90    2.10
  -1  -8  19   66.79    4.00
   0   8 -19   10.50    2.50
   0  -8  19    3.70    1.70
  -1   8 -19    0.50    2.60
   1  -8  19    1.40    1.90
  -2  -7  19    0.50    1.50
  -1  -7  19   27.10    3.00
   0   7 -19    9.20    2.20
   0  -7  19    9.10    2.00
  -1   7 -19   38.60    4.30
   1  -7  19   36.70    3.20
   2  -7  19   -0.30    1.80
   2  -7  19    0.60    2.00
   3   6 -19  105.79    5.80
  -3  -6  19   82.19    5.00
  -2  -6  19   90.89    4.60
   1   6 -19    5.40    2.90
  -1  -6  19   -0.70    1.30
   0   6 -19    4.50    1.90
   0  -6  19    1.70    1.50
  -1   6 -19   37.10    3.70
   1  -6  19   36.30    3.10
  -2   6 -19   26.40    6.40
   2  -6  19   17.20    2.80
   2  -6  19   15.20    2.60
   3   5 -19    9.30    2.40
  -3  -5  19    3.50    2.10
  -2  -5  19   -0.70    1.30
  -2  -5  19   -2.60    2.00
   1   5 -19   22.20    2.30
  -1  -5  19   11.60    2.10
   0   5 -19   43.10    3.30
   0  -5  19   40.00    3.00
  -1   5 -19    6.90    2.60
   1  -5  19    2.70    1.80
  -2   5 -19    9.40    3.00
   2  -5  19    8.70    2.60
   2  -5  19    9.90    2.20
  -3  -4  19   23.30    2.90
  -3  -4  19   22.00    3.20
  -2  -4  19   10.00    2.00
  -2  -4  19    9.90    2.00
   1   4 -19   12.50    2.20
  -1  -4  19   13.70    2.30
   0   4 -19    9.00    2.10
   0  -4  19    5.60    1.70
  -1   4 -19    0.70    1.80
   1  -4  19    0.70    1.50
  -2   4 -19    3.90    1.90
  -2   4 -19   -0.20    2.10
   2  -4  19   -1.60    1.60
   2  -4  19    0.00    1.70
  -3  -3  19    2.30    2.00
  -3  -3  19    3.40    1.70
   2   3 -19    2.20    1.30
  -2  -3  19    0.50    1.50
  -2  -3  19    1.30    1.40
   1   3 -19   32.10    2.70
  -1  -3  19   30.50    2.60
   0   3 -19   31.70    3.40
   0  -3  19   27.00    2.80
  -1   3 -19   21.60    3.00
   1  -3  19   19.80    2.60
  -2   3 -19   35.60    3.70
  -2   3 -19   34.20    3.10
   2  -3  19   30.00    3.20
   2  -3  19   36.50    3.60
  -3  -2  19    3.50    1.90
  -3  -2  19    1.20    1.40
   2   2 -19    7.10    1.60
  -2  -2  19    4.70    1.70
  -2  -2  19    2.90    1.50
   1   2 -19    0.50    1.30
  -1  -2  19    0.50    1.20
   0   2 -19   17.30    2.60
   0  -2  19   12.90    2.00
  -1   2 -19   24.30    3.00
   1  -2  19   25.20    2.70
  -2   2 -19    4.80    1.90
  -2   2 -19    5.20    2.40
   2  -2  19    7.80    2.10
  -3   2 -19    0.00    2.10
  -3  -1  19   19.40    2.80
  -3  -1  19   17.00    2.30
   2   1 -19   21.70    2.60
  -2  -1  19   16.50    2.20
  -2  -1  19   15.10    2.30
   1   1 -19   29.50    2.70
  -1  -1  19   28.50    2.30
  -1  -1  19   27.20    2.60
   0   1 -19   49.50    3.50
   0  -1  19   48.30    3.10
  -1   1 -19   41.20    3.30
   1  -1  19   40.60    3.00
  -2   1 -19   50.39    4.00
  -2   1 -19   44.90    3.20
   2  -1  19   51.59    3.90
  -3   1 -19   10.70    2.40
   3   0 -19   17.80    2.90
  -3   0  19   16.60    2.40
  -3   0  19   21.40    3.20
   2   0 -19    0.10    1.20
  -2   0  19    1.00    1.20
  -2   0  19   -1.00    1.30
   1   0 -19   12.60    2.10
  -1   0  19   12.00    1.80
  -1   0  19   10.80    1.80
   0   0 -19   -0.40    1.30
   0   0  19    0.70    1.20
  -1   0 -19   26.70    2.90
   1   0  19   23.80    2.70
  -2   0 -19    2.40    2.10
  -2   0 -19    1.90    1.60
   2   0  19   -0.80    1.60
  -3   0 -19    1.60    2.00
   3  -1 -19   18.00    2.50
  -3   1  19   17.90    2.20
  -3   1  19   15.20    2.60
   2  -1 -19   19.10    2.50
  -2   1  19   18.50    2.30
  -2   1  19   17.70    2.50
   1  -1 -19   28.80    2.60
  -1   1  19   25.60    2.40
  -1   1  19   28.00    2.30
   0  -1 -19   48.70    3.30
   0   1  19   49.40    3.00
  -1  -1 -19   41.80    3.20
   1   1  19   37.00    3.10
  -2  -1 -19   51.89    3.80
  -2  -1 -19   44.60    3.20
   2   1  19   42.50    3.40
  -3  -1 -19   11.30    2.70
  -3  -1 -19   10.70    2.40
   3  -2 -19    2.50    1.80
  -3   2  19    0.50    1.60
   2  -2 -19    7.00    2.10
  -2   2  19    4.20    1.70
  -2   2  19    5.30    1.40
   1  -2 -19    2.00    1.40
  -1   2  19   -0.10    1.10
  -1   2  19    1.90    1.30
   0  -2 -19   16.60    2.40
   0   2  19   13.70    2.00
  -1  -2 -19   26.20    2.70
   1   2  19   21.90    2.70
  -2  -2 -19    5.90    2.10
  -2  -2 -19    5.80    1.90
   2   2  19    5.70    1.90
  -3  -2 -19   -1.30    1.80
  -3  -2 -19    3.70    2.00
   3  -3 -19    4.30    1.80
  -3   3  19    4.70    2.20
   2  -3 -19    2.70    1.60
  -2   3  19    1.20    1.40
  -2   3  19    3.10    1.40
   1  -3 -19   31.10    2.90
  -1   3  19   28.80    2.50
  -1   3  19   28.90    2.30
   0  -3 -19   22.20    2.50
   0   3  19   25.20    2.80
  -1  -3 -19   22.10    2.80
   1   3  19   17.80    2.40
  -2  -3 -19   39.10    3.40
  -2  -3 -19   25.20    3.90
   2   3  19   28.20    3.10
  -3  -3 -19   20.90    3.00
   3  -4 -19   21.30    2.90
  -3   4  19   23.40    3.30
   2  -4 -19    9.00    2.20
  -2   4  19   10.90    2.20
   1  -4 -19   12.10    2.30
  -1   4  19   11.40    1.70
  -1   4  19    9.00    1.90
   0  -4 -19    8.90    2.00
   0   4  19    4.40    1.70
   0   4  19    8.30    1.70
  -1  -4 -19    2.60    1.50
   1   4  19   -1.00    1.30
  -2  -4 -19    3.50    1.80
   2   4  19    1.40    1.60
   3  -5 -19    5.90    2.10
   2  -5 -19    2.30    1.70
  -2   5  19    0.10    1.60
   1  -5 -19   18.70    2.80
  -1   5  19   14.10    2.40
   0  -5 -19   45.40    3.30
   0   5  19   36.30    2.80
   0   5  19   36.90    3.20
  -1  -5 -19    6.10    1.80
   1   5  19    2.60    1.60
  -2  -5 -19   15.00    2.40
   2   5  19    7.90    2.30
   2  -6 -19   95.29    5.00
  -2   6  19   82.89    4.80
   1  -6 -19    0.10    1.50
  -1   6  19    1.30    1.60
   0  -6 -19    3.70    1.70
   0   6  19    0.80    1.80
  -1  -6 -19   41.40    3.50
   1   6  19   40.50    3.20
  -2  -6 -19   22.40    3.00
   2   6  19   11.40    2.30
   2  -7 -19    3.80    2.00
  -2   7  19    3.10    1.90
   1  -7 -19   30.20    3.10
  -1   7  19   25.80    3.30
   0  -7 -19   10.70    2.30
   0   7  19    8.50    2.40
  -1  -7 -19   33.90    3.10
   1   7  19   25.90    5.20
   2   7  19    0.70    2.00
   1  -8 -19   66.89    4.40
  -1   8  19   61.39    4.30
   0  -8 -19    7.90    2.10
   0   8  19    2.70    2.10
  -1  -8 -19    2.60    1.90
   1   8  19   -2.40    2.50
   0  -9 -19    9.90    2.30
   0   9  19    2.70    2.40
  -1  -9 -19    9.90    2.40
   1   9  19   -1.40    2.60
  -1  -8  20   68.19    6.40
   0   8 -20    5.30    2.10
   0  -8  20    2.70    1.80
  -1  -7  20   47.60    3.50
   0   7 -20    5.10    2.20
   0  -7  20   -1.80    1.50
  -1   7 -20   30.00    3.70
   1  -7  20   24.70    3.00
  -2  -6  20   41.10    3.30
  -1  -6  20    1.40    1.50
   0   6 -20   50.99    3.90
   0  -6  20   49.70    3.50
  -1   6 -20    3.60    2.30
   1  -6  20   -0.20    1.60
  -2  -5  20    9.80    2.10
   1   5 -20   10.00    2.00
  -1  -5  20    9.00    2.20
   0   5 -20   23.10    3.10
   0  -5  20   21.30    2.80
  -1   5 -20    3.70    2.10
   1  -5  20    1.80    1.80
  -3  -4  20    7.50    2.40
  -2  -4  20   17.80    2.60
   1   4 -20   95.49    4.70
  -1  -4  20   93.09    4.50
   0   4 -20   80.09    4.40
   0  -4  20   80.99    4.20
  -1   4 -20    4.30    2.00
   1  -4  20    0.50    1.50
  -2   4 -20    5.90    2.70
   2  -4  20    1.30    2.00
  -3  -3  20    1.70    2.00
  -3  -3  20    3.90    1.70
  -2  -3  20   49.50    3.60
  -2  -3  20   51.89    3.40
   1   3 -20   43.90    3.20
  -1  -3  20   44.90    3.10
   0   3 -20    1.50    1.60
   0  -3  20    1.30    1.40
  -1   3 -20    7.60    2.30
   1  -3  20    3.80    1.70
  -2   3 -20   23.10    3.50
   2  -3  20   16.80    2.70
  -3  -2  20   -0.40    1.40
  -3  -2  20    1.20    1.90
   2   2 -20   78.29    4.00
  -2  -2  20   68.99    3.80
  -2  -2  20   64.59    3.90
   1   2 -20   59.89    3.70
  -1  -2  20   60.69    3.50
   0   2 -20   25.70    2.80
   0  -2  20   25.50    2.80
  -1   2 -20    4.50    2.10
   1  -2  20    0.40    1.50
  -2   2 -20   13.90    2.90
   2  -2  20   14.50    2.60
  -3  -1  20   -0.50    1.80
  -3  -1  20    1.50    1.50
   2   1 -20    2.30    1.40
  -2  -1  20   -0.10    1.20
  -2  -1  20   -0.10    1.50
   1   1 -20    6.00    1.70
  -1  -1  20    7.30    1.70
   0   1 -20   29.80    2.80
   0  -1  20   26.70    2.80
  -1   1 -20    4.20    2.00
   1  -1  20    4.30    1.70
  -2   1 -20   57.29    4.40
   2  -1  20   52.89    3.80
  -3   0  20    0.40    1.70
  -3   0  20    1.60    1.60
   2   0 -20   49.00    3.40
  -2   0  20   44.40    3.30
  -2   0  20   46.90    3.20
   1   0 -20    1.00    1.30
  -1   0  20    0.30    0.70
  -1   0  20   -1.00    1.30
   0   0 -20   31.40    2.90
   0   0  20   30.70    2.70
  -1   0 -20    2.00    1.70
   1   0  20    0.90    1.60
  -2   0 -20    4.00    2.10
   2   0  20    2.40    1.80
   3  -1 -20    2.10    1.60
  -3   1  20    2.50    1.50
  -3   1  20   -0.50    1.80
   2  -1 -20    1.00    1.40
  -2   1  20    1.80    1.40
  -2   1  20    0.60    1.40
   1  -1 -20    7.00    1.80
  -1   1  20    5.90    1.60
  -1   1  20    6.10    1.60
   0  -1 -20   28.60    2.80
   0   1  20   23.10    2.60
  -1  -1 -20    3.50    1.80
   1   1  20    3.30    1.60
  -2  -1 -20   60.79    4.20
   2   1  20   57.79    4.20
   3  -2 -20    0.30    1.50
  -3   2  20    0.10    1.70
   2  -2 -20   76.79    4.20
  -2   2  20   78.49    3.90
  -2   2  20   71.99    4.40
   1  -2 -20   64.39    4.00
  -1   2  20   57.99    3.40
  -1   2  20   58.69    3.40
   0  -2 -20   27.00    2.70
   0   2  20   23.60    2.60
  -1  -2 -20    2.00    1.70
   1   2  20    1.20    1.50
  -2  -2 -20   16.20    2.70
   2   2  20   10.60    2.30
   3  -3 -20    5.80    2.10
  -3   3  20    6.20    4.20
   2  -3 -20   55.69    3.70
  -2   3  20   55.89    3.80
  -2   3  20   58.09    3.30
   1  -3 -20   47.30    3.40
  -1   3  20   41.40    3.20
  -1   3  20   44.60    3.00
   0  -3 -20    0.20    1.40
   0   3  20    0.30    1.20
  -1  -3 -20    5.20    1.90
   1   3  20    2.80    1.60
  -2  -3 -20   22.90    3.10
   2   3  20   17.60    2.60
   3  -4 -20   11.40    2.80
   2  -4 -20   17.00    2.70
  -2   4  20   13.80    2.40
   1  -4 -20   93.59    4.70
  -1   4  20   85.59    4.40
  -1   4  20   91.59    4.10
   0  -4 -20   82.49    4.40
   0   4  20   78.29    4.20
   0   4  20   77.89    3.90
  -1  -4 -20    1.70    1.60
   1   4  20    0.00    1.50
  -2  -4 -20   12.90    2.60
   2   4  20    5.50    2.00
   2  -5 -20   12.30    2.50
  -2   5  20   11.80    2.50
   1  -5 -20   11.40    2.50
  -1   5  20    5.70    2.00
   0  -5 -20   21.00    3.00
   0   5  20   14.00    2.00
   0   5  20   16.10    2.40
  -1  -5 -20    3.80    1.80
   1   5  20    1.50    1.60
  -2  -5 -20    7.70    2.10
   2   5  20    0.00    1.90
   2  -6 -20   49.50    3.80
  -2   6  20   38.70    3.60
   1  -6 -20    2.90    1.80
  -1   6  20    3.20    1.80
   0  -6 -20   48.10    3.80
   0   6  20   39.50    3.40
  -1  -6 -20    5.10    1.90
   1   6  20    0.60    1.60
  -2  -6 -20   44.70    3.60
   2   6  20   29.50    3.80
   1  -7 -20   55.99    4.20
  -1   7  20   47.40    3.90
   0  -7 -20    1.10    1.70
   0   7  20    0.30    1.90
  -1  -7 -20   36.60    3.30
  -1   8  20   57.59    5.00
   0  -8 -20    2.70    1.90
   0   8  20    0.70    2.20
  -1  -8 -20    6.80    2.30
   0   7 -21   61.29    4.30
   0  -7  21   58.49    4.10
  -1  -6  21    9.10    2.20
   0   6 -21    7.50    2.20
   0  -6  21    3.90    2.00
  -1   6 -21   41.00    4.40
   1  -6  21   32.30    3.90
  -2  -5  21   14.60    2.70
   1   5 -21    2.70    1.60
  -1  -5  21    1.00    1.60
   0   5 -21    7.90    2.20
   0  -5  21    6.00    2.10
  -1   5 -21  224.28    8.60
   1  -5  21  227.88    8.20
  -2  -4  21    5.20    1.90
   1   4 -21    4.40    1.90
  -1  -4  21   -0.40    1.50
   0   4 -21   10.50    2.50
   0  -4  21    4.50    1.80
  -1   4 -21    5.50    2.20
   1  -4  21    4.20    2.10
  -2  -3  21   25.10    2.90
   1   3 -21   31.90    3.20
  -1  -3  21   23.80    2.80
   0   3 -21   69.29    4.20
   0  -3  21   68.19    4.00
  -1   3 -21    1.80    1.90
   1  -3  21    1.60    1.80
  -3  -2  21    8.80    2.80
   2   2 -21   21.10    2.70
  -2  -2  21   16.10    2.50
  -2  -2  21   13.60    2.30
   1   2 -21   74.49    4.10
  -1  -2  21   72.49    4.00
   0   2 -21   15.70    2.60
   0  -2  21   19.10    2.60
  -1   2 -21    3.50    2.20
   1  -2  21    3.20    1.70
  -3  -1  21   -0.60    1.90
  -3  -1  21    1.00    1.60
   2   1 -21    3.50    1.60
  -2  -1  21    0.70    1.60
  -2  -1  21    3.30    1.50
   1   1 -21   11.20    2.10
  -1  -1  21    8.60    2.10
   0   1 -21   98.09    4.90
   0  -1  21   98.99    4.70
  -1   1 -21   86.59    4.90
   1  -1  21   83.89    4.70
  -2   1 -21   18.10    3.10
   2  -1  21   13.60    3.00
  -3   0  21  113.59    5.20
   2   0 -21    3.20    1.70
  -2   0  21   -0.40    1.30
  -2   0  21   -1.00    1.40
   1   0 -21   24.10    2.70
  -1   0  21   24.40    2.70
   0   0 -21    3.80    1.70
   0   0  21    1.20    1.40
  -1   0 -21  141.39    6.30
   1   0  21  130.19    5.70
  -2   0 -21    3.70    2.20
   2   0  21    1.90    1.80
   3  -1 -21    2.60    1.90
  -3   1  21   -1.20    1.40
   2  -1 -21    2.90    1.60
  -2   1  21    0.80    1.30
  -2   1  21    1.90    1.70
   1  -1 -21   10.50    2.20
  -1   1  21    9.90    1.90
  -1   1  21    9.60    1.90
   0  -1 -21   97.89    4.90
   0   1  21   99.79    4.70
  -1  -1 -21   81.69    4.60
   1   1  21   83.89    4.60
  -2  -1 -21   24.40    3.40
   2   1  21   10.40    2.80
   3  -2 -21   12.60    2.40
   2  -2 -21   21.10    2.90
  -2   2  21   12.50    2.00
  -2   2  21   15.40    2.50
   1  -2 -21   70.99    4.20
  -1   2  21   70.19    3.70
  -1   2  21   74.19    4.00
   0  -2 -21   16.40    2.60
   0   2  21   15.60    2.40
  -1  -2 -21    5.90    2.10
   1   2  21    2.90    1.90
  -2  -2 -21   21.80    3.10
   2   2  21   17.70    4.00
   2  -3 -21   29.60    3.00
  -2   3  21   27.90    3.30
   1  -3 -21   30.10    3.00
  -1   3  21   22.70    2.80
  -1   3  21   23.20    2.60
   0  -3 -21   74.59    4.30
   0   3  21   63.09    3.60
  -1  -3 -21    3.10    1.80
   1   3  21   -0.60    1.60
  -2  -3 -21   44.70    3.90
   2  -4 -21    8.90    2.40
  -2   4  21    3.40    1.80
   1  -4 -21    2.40    1.70
  -1   4  21    2.40    1.60
  -1   4  21   -0.40    1.40
   0  -4 -21    9.50    2.20
   0   4  21    6.20    1.90
  -1  -4 -21    5.20    2.20
   1   4  21    3.30    1.70
  -2  -4 -21   10.70    3.70
   2  -5 -21   28.60    4.00
  -2   5  21   24.40    3.30
   1  -5 -21    2.60    1.70
  -1   5  21    0.40    1.80
   0  -5 -21    7.30    2.10
   0   5  21    7.00    2.00
   0   5  21    5.10    3.20
  -1  -5 -21  237.88    8.60
   1   5  21  222.08    8.00
   1  -6 -21   12.50    2.50
  -1   6  21   11.30    2.60
   0  -6 -21   10.40    2.40
   0   6  21    4.50    2.30
  -1  -6 -21   49.90    4.10
   1   6  21   41.10    3.60
  -1   7  21    0.40    1.90
   0  -7 -21   63.29    4.90
   0   7  21   54.79    4.60
   0   8  21   14.50    4.90
   0   6 -22   47.50    4.10
   1   5 -22   10.80    2.40
  -1  -5  22   13.90    2.90
   0   5 -22   41.90    3.90
   0  -5  22   31.50    3.50
   1   4 -22   71.79    4.40
  -1  -4  22   65.39    4.10
   0   4 -22   13.60    2.70
   0  -4  22    9.10    2.20
  -1   4 -22   39.20    4.30
   1  -4  22   41.20    5.90
  -2  -3  22   12.70    2.50
   1   3 -22   84.29    4.60
  -1  -3  22   89.99    4.80
   0   3 -22    3.00    2.00
   0  -3  22    1.20    1.60
  -1   3 -22   11.30    2.60
   1  -3  22    7.60    2.20
   2   2 -22    3.90    1.80
  -2  -2  22    1.50    1.70
   1   2 -22    5.90    1.90
  -1  -2  22    6.70    2.00
   0   2 -22   74.49    4.40
   0  -2  22   72.79    4.20
  -1   2 -22   37.90    3.60
   1  -2  22   28.20    3.20
   2   1 -22    9.50    2.20
  -2  -1  22    5.80    2.00
  -2  -1  22    4.40    2.00
   1   1 -22   15.50    2.50
  -1  -1  22   12.10    2.20
   0   1 -22    2.50    1.70
   0  -1  22   -1.40    1.40
  -1   1 -22    8.40    2.40
   1  -1  22    4.90    1.90
   2   0 -22   40.60    3.30
  -2   0  22   37.50    3.10
  -2   0  22   35.00    3.40
   1   0 -22    1.20    1.70
  -1   0  22    2.10    1.40
   0   0 -22   11.10    2.40
   0   0  22    9.30    2.10
  -1   0 -22    1.30    1.80
   1   0  22    1.10    1.90
   2  -1 -22    9.30    2.30
  -2   1  22    4.20    1.80
  -2   1  22    6.00    1.90
   1  -1 -22   15.80    2.70
  -1   1  22    9.70    1.90
   0  -1 -22    3.40    1.80
   0   1  22    1.10    1.60
  -1  -1 -22    8.20    2.30
   1   1  22    7.80    2.10
   2  -2 -22    1.70    1.60
  -2   2  22    0.30    1.50
  -2   2  22    1.70    1.60
   1  -2 -22    3.80    2.00
  -1   2  22    1.20    1.50
   0  -2 -22   72.39    4.30
   0   2  22   78.69    4.30
  -1  -2 -22   34.70    3.40
   1   2  22   25.50    3.00
   2  -3 -22   16.30    2.80
  -2   3  22   11.90    2.60
   1  -3 -22   88.29    4.90
  -1   3  22   75.69    4.30
  -1   3  22   80.99    4.20
   0  -3 -22    4.00    1.80
   0   3  22    0.20    1.60
  -1  -3 -22   12.20    2.50
   1   3  22    5.40    1.90
  -2   4  22   17.90    2.80
   1  -4 -22   59.59    4.10
  -1   4  22   61.79    3.90
   0  -4 -22   16.90    2.90
   0   4  22   12.20    2.30
  -1  -4 -22   45.50    3.90
   1   4  22   40.10    3.60
   1  -5 -22   12.00    2.70
  -1   5  22   11.00    2.50
   0  -5 -22   41.80    3.80
   1   5  22   36.80    3.30
  -1   6  22    1.20    2.10
   1   4 -23    3.50    1.80
   0   4 -23    9.80    2.50
   1   3 -23   21.50    2.90
  -1  -3  23   15.50    2.60
   0   3 -23    4.10    2.10
   0  -3  23    2.20    1.90
   1   2 -23    9.70    2.10
  -1  -2  23    8.40    2.10
   0   2 -23   10.60    2.40
   0  -2  23    9.80    2.30
   2   1 -23   22.70    3.00
  -2  -1  23   15.20    2.40
   1   1 -23   14.10    2.60
  -1  -1  23    9.60    2.10
   0   1 -23   11.30    2.50
   0  -1  23    5.40    2.10
   2   0 -23    2.60    1.70
  -2   0  23   -1.40    1.50
  -2   0  23    0.80    1.90
   1   0 -23   31.40    3.10
  -1   0  23   26.70    3.10
   0   0 -23    3.10    1.80
   0   0  23   -0.20    1.70
   2  -1 -23   16.20    2.80
  -2   1  23   14.00    2.30
  -2   1  23   12.40    2.50
   1  -1 -23   13.10    2.50
  -1   1  23   15.40    2.50
   0  -1 -23   10.00    2.30
   0   1  23    5.00    2.00
   1   1  23   31.30    3.90
  -2   2  23   17.40    2.90
  -2   2  23   15.10    2.50
   1  -2 -23   14.00    2.60
  -1   2  23   10.50    2.20
   0  -2 -23    9.80    2.30
   0   2  23    6.50    2.00
   1   2  23   -1.60    2.70
   1  -3 -23   17.70    3.30
  -1   3  23   11.70    2.30
   0  -3 -23    4.60    2.10
   0   3  23   -0.70    1.60
   1   3  23    7.60    3.90
  -1   4  23   -1.10    2.30
   0   4  23    5.40    1.90
  -1   5  23    2.80    2.10
  -1   0  24   -0.90    1.50
  -1   1  24   -0.70    1.70
   0   1  24   17.00    3.90
  -1   2  24    1.00    1.80
   0   2  24   -0.30    1.50
  -1   3  24    2.10    1.90
   0   3  24    0.70    1.90
   0   4  24    2.70    2.10
   0   0   0    0.00    0.00
_computing_structure_solution     'SHELXT 2014/5 (Sheldrick, 2014)'
;
_shelx_hkl_checksum     70618
_shelx_res_file
;
TITL en_106_13_a.res in P2(1)/n
    en_106_13.res
    created by SHELXL-2019/1 at 10:29:21 on 13-Nov-2023
REM Old TITL EN_106_13 in P2(1)/n
REM SHELXT solution in P2(1)/n
REM R1 0.103, Rweak 0.004, Alpha 0.016, Orientation as input
REM Formula found by SHELXT: C7 N2 F2
CELL 0.71073 3.7283 10.5275 16.9073 90 94.604 90
ZERR 4 0.0004 0.0012 0.0019 0 0.002 0
LATT 1
SYMM 0.5-X,0.5+Y,0.5-Z
SFAC C H F N
UNIT 28 16 8 8
L.S. 60
PLAN  10
SIZE 0.22 0.36 0.12
TEMP -173
CONF
BOND $H
list 4
MORE -1
fmap 2 53
acta
REM <olex2.extras>
REM <HklSrc "%.\\EN_106_13.hkl">
REM </olex2.extras>
WGHT    0.065900    0.229100
FVAR       0.98060
F1    3    0.833731    0.476538    0.399266    11.00000    0.04037    0.02210 =
         0.03092    0.00499    0.00347    0.00748
F2    3    0.365128    0.804808    0.234928    11.00000    0.04656    0.02716 =
         0.01992    0.00565   -0.00081    0.00215
N2    4    0.676203    0.567700    0.249995    11.00000    0.03838    0.02440 =
         0.02076   -0.00205    0.00648    0.00149
N1    4    0.251777    0.893598    0.574541    11.00000    0.04247    0.04257 =
         0.02987   -0.00949    0.00989   -0.00564
C6    1    0.437905    0.757259    0.309252    11.00000    0.02271    0.02038 =
         0.01851    0.00325    0.00084   -0.00358
C4    1    0.674094    0.592518    0.391894    11.00000    0.02144    0.01734 =
         0.02356    0.00219    0.00254   -0.00076
C5    1    0.600307    0.637318    0.314446    11.00000    0.01900    0.01923 =
         0.02017   -0.00006    0.00343   -0.00450
C2    1    0.431677    0.776845    0.449231    11.00000    0.02015    0.02397 =
         0.02130   -0.00314    0.00397   -0.00490
C7    1    0.351808    0.827913    0.373567    11.00000    0.02075    0.01853 =
         0.02516   -0.00084    0.00230   -0.00114
AFIX  43
H7    2    0.241446    0.908931    0.366727    11.00000   -1.20000
AFIX   0
C3    1    0.595991    0.657800    0.458660    11.00000    0.02311    0.02559 =
         0.01866    0.00294    0.00174   -0.00366
AFIX  43
H3    2    0.652163    0.622977    0.509999    11.00000   -1.20000
AFIX   0
C1    1    0.333694    0.843847    0.518488    11.00000    0.02672    0.02857 =
         0.02533   -0.00342    0.00456   -0.00562
H2A   2    0.670660    0.601952    0.206587    11.00000    0.04662
H2B   2    0.814160    0.500212    0.255968    11.00000    0.03631
HKLF 4
REM  en_106_13_a.res in P2(1)/n
REM wR2 = 0.1303, GooF = S = 1.086, Restrained GooF = 1.086 for all data
REM R1 = 0.0467 for 1775 Fo > 4sig(Fo) and 0.0578 for all 2140 data
REM 108 parameters refined using 0 restraints
END
WGHT      0.0659      0.2291
REM Highest difference peak  0.458,  deepest hole -0.228,  1-sigma level  0.056
Q1    1   0.6373  0.6210  0.3545  11.00000  0.05    0.46
Q2    1   0.6475  0.6375  0.4214  11.00000  0.05    0.41
Q3    1   0.4142  0.8002  0.3426  11.00000  0.05    0.40
Q4    1   0.4163  0.8054  0.4123  11.00000  0.05    0.37
Q5    1   0.4766  0.6932  0.3136  11.00000  0.05    0.35
Q6    1   0.5507  0.7268  0.4533  11.00000  0.05    0.32
Q7    1   0.4197  0.8082  0.4837  11.00000  0.05    0.27
Q8    1   0.3685  0.8394  0.5630  11.00000  0.05    0.25
Q9    1   0.4070  0.7843  0.2757  11.00000  0.05    0.23
Q10   1   0.2185  0.8993  0.5280  11.00000  0.05    0.22
;
_shelx_res_checksum     46252
data_II
_audit_creation_method
;
Olex2 1.5
(compiled 2024.02.16 svn.r378c4104 for OlexSys, GUI svn.r6928)
;
_chemical_name_systematic
;
Ethyl 4-amino-3,5-difluorobenzoate
;
_chemical_name_common     ?
_chemical_formula_moiety     'C9 H9 F2 N O2'
_chemical_formula_sum     'C9 H9 F2 N O2'
_chemical_formula_iupac     'C9 H9 F2 N O2'
_chemical_formula_weight     201.17
_chemical_melting_point     ?
_space_group_crystal_system     orthorhombic
_space_group_name_H-M_alt     'P b c n'
_space_group_name_Hall     '-P 2n 2ab'
loop_
    _space_group_symop_operation_xyz
    'x, y, z'
    '-x+1/2, -y+1/2, z+1/2'
    '-x, y, -z+1/2'
    'x+1/2, -y+1/2, -z'
    '-x, -y, -z'
    'x-1/2, y-1/2, -z-1/2'
    'x, -y, z-1/2'
    '-x-1/2, y-1/2, z'
_cell_length_a     14.877(3)
_cell_length_b     8.9995(18)
_cell_length_c     13.635(3)
_cell_angle_alpha     90
_cell_angle_beta     90
_cell_angle_gamma     90
_cell_volume     1825.6(6)
_cell_formula_units_Z     8
_cell_measurement_reflns_used     3255
_cell_measurement_theta_min     2.645
_cell_measurement_theta_max     23.384
_cell_measurement_temperature     100.15
_exptl_crystal_description     block
_exptl_crystal_colour     'clear colourless'
_exptl_crystal_size_max     0.21
_exptl_crystal_size_mid     0.13
_exptl_crystal_size_min     0.11
_exptl_crystal_density_diffrn     1.464
_exptl_crystal_density_meas     ?
_exptl_crystal_density_method     'not measured'
_exptl_crystal_F_000     832
_exptl_absorpt_coefficient_mu     0.130
_exptl_absorpt_correction_type     multi-scan
_exptl_absorpt_process_details
;
(SADABS; Krause <i>et al.</i>,  2015)
;
_exptl_absorpt_correction_T_min     0.973
_exptl_absorpt_correction_T_max     0.986
_diffrn_ambient_temperature     100.15
_diffrn_source     'sealed X-ray tube'
_diffrn_radiation_type     'Mo K\a'
_diffrn_radiation_wavelength     0.71073
_diffrn_radiation_monochromator     graphite
_diffrn_measurement_device_type     'Bruker APEXII CCD'
_diffrn_measurement_device     'three-circle diffractometer'
_diffrn_measurement_method     '\w and \f scans'
_diffrn_detector     'charge-coupled device (CCD) area detector'
_diffrn_detector_area_resol_mean     7.9
_diffrn_reflns_number     29363
_diffrn_reflns_av_R_equivalents     0.1139
_diffrn_reflns_av_unetI/netI     0.0440
_diffrn_reflns_theta_min     2.645
_diffrn_reflns_theta_max     25.253
_diffrn_reflns_theta_full     25.242
_diffrn_measured_fraction_theta_max     1.000
_diffrn_measured_fraction_theta_full     1.000
_diffrn_reflns_limit_h_min     -17
_diffrn_reflns_limit_h_max     17
_diffrn_reflns_limit_k_min     -10
_diffrn_reflns_limit_k_max     10
_diffrn_reflns_limit_l_min     -16
_diffrn_reflns_limit_l_max     16
_diffrn_radiation_probe     x-ray
_refine_special_details     ?
_reflns_number_total     1665
_reflns_number_gt     1265
_reflns_threshold_expression     'I > 2\s(I)'
_refine_ls_structure_factor_coef     Fsqd
_refine_ls_matrix_type     full
_refine_ls_R_factor_all     0.0868
_refine_ls_R_factor_gt     0.0599
_refine_ls_wR_factor_gt     0.1176
_refine_ls_wR_factor_ref     0.1307
_refine_ls_goodness_of_fit_ref     1.209
_refine_ls_restrained_S_all     1.209
_refine_ls_number_reflns     1665
_refine_ls_number_parameters     136
_refine_ls_number_restraints     0
_refine_ls_hydrogen_treatment     mixed
_refine_ls_weighting_scheme     calc
_refine_ls_weighting_details
                           'w=1/[\s^2^(Fo^2^)+3.0535P] where P=(Fo^2^+2Fc^2^)/3'
_atom_sites_solution_hydrogens     mixed
_atom_sites_solution_primary     ?
_atom_sites_solution_secondary     ?
_refine_ls_shift/su_max     0.000
_refine_ls_shift/su_mean     0.000
_refine_diff_density_max     0.198
_refine_diff_density_min     -0.265
_refine_ls_extinction_method     none
_refine_ls_extinction_coef     .
loop_
    _atom_type_symbol
    _atom_type_description
    _atom_type_scat_dispersion_real
    _atom_type_scat_dispersion_imag
    _atom_type_scat_source
    'C' 'C' 0.0033 0.0016
                         'International Tables Vol C Tables 4.2.6.8 and 6.1.1.4'
    'H' 'H' 0.0000 0.0000
                         'International Tables Vol C Tables 4.2.6.8 and 6.1.1.4'
    'F' 'F' 0.0171 0.0103
                         'International Tables Vol C Tables 4.2.6.8 and 6.1.1.4'
    'N' 'N' 0.0061 0.0033
                         'International Tables Vol C Tables 4.2.6.8 and 6.1.1.4'
    'O' 'O' 0.0106 0.0060
                         'International Tables Vol C Tables 4.2.6.8 and 6.1.1.4'
_computing_data_collection
;
APEX2 Ver. 2019.11-0. (Bruker, 2019)
;
_computing_cell_refinement
;
SAINT-Plus V8.40b (Bruker, 2019)
;
_computing_data_reduction
;
SAINT-Plus V8.40b (Bruker, 2019)
;
_computing_structure_solution
;
SHELXS (Sheldrick, 2008)
;
_computing_structure_refinement
;
SHELXL (Sheldrick, 2015b)
;
_computing_molecular_graphics
;
Olex2 1.5 (Dolomanov <i>et al.</i>,  2009)
;
_computing_publication_material
;
Olex2 1.5 (Dolomanov <i>et al.</i>,  2009)
;
loop_
    _atom_site_type_symbol
    _atom_site_label
    _atom_site_fract_x
    _atom_site_fract_y
    _atom_site_fract_z
    _atom_site_U_iso_or_equiv
    _atom_site_adp_type
    _atom_site_calc_flag
    _atom_site_occupancy
    _atom_site_disorder_assembly
    _atom_site_disorder_group
    F F1 0.54938(12) 0.31169(18) 0.35054(15) 0.0396(5) Uani d 1 . .
    F F2 0.26856(12) 0.4861(2) 0.45376(15) 0.0403(5) Uani d 1 . .
    O O2 0.58679(14) 0.8516(2) 0.34897(17) 0.0327(6) Uani d 1 . .
    O O1 0.45423(15) 0.9500(2) 0.39457(17) 0.0365(6) Uani d 1 . .
    N N1 0.3767(2) 0.2502(3) 0.4064(2) 0.0374(8) Uani d 1 . .
    C C6 0.35426(19) 0.5153(3) 0.4228(2) 0.0284(7) Uani d 1 . .
    C C1 0.4077(2) 0.3925(3) 0.4014(2) 0.0275(7) Uani d 1 . .
    C C4 0.4707(2) 0.6876(3) 0.3866(2) 0.0253(7) Uani d 1 . .
    C C2 0.4942(2) 0.4276(3) 0.3721(2) 0.0274(7) Uani d 1 . .
    C C7 0.5012(2) 0.8429(3) 0.3781(2) 0.0278(7) Uani d 1 . .
    C C3 0.5275(2) 0.5693(3) 0.3645(2) 0.0279(7) Uani d 1 . .
    H H3 0.587797 0.586326 0.344706 0.033 Uiso calc 1 . .
    C C5 0.3829(2) 0.6589(3) 0.4160(2) 0.0279(7) Uani d 1 . .
    H H5 0.343351 0.738484 0.431279 0.034 Uiso calc 1 . .
    C C8 0.6241(2) 1.0007(3) 0.3392(3) 0.0350(8) Uani d 1 . .
    H H8A 0.625203 1.051356 0.403614 0.042 Uiso calc 1 . .
    H H8B 0.587471 1.060564 0.293261 0.042 Uiso calc 1 . .
    C C9 0.7174(2) 0.9825(4) 0.3006(3) 0.0468(10) Uani d 1 . .
    H H9A 0.715460 0.928930 0.238005 0.070 Uiso calc 1 . .
    H H9B 0.753448 0.926045 0.347797 0.070 Uiso calc 1 . .
    H H9C 0.744541 1.080539 0.290498 0.070 Uiso calc 1 . .
    H H1A 0.414(2) 0.179(4) 0.399(3) 0.043(11) Uiso d 1 . .
    H H1B 0.326(3) 0.237(4) 0.435(3) 0.045(12) Uiso d 1 . .
loop_
    _atom_site_aniso_label
    _atom_site_aniso_U_11
    _atom_site_aniso_U_22
    _atom_site_aniso_U_33
    _atom_site_aniso_U_12
    _atom_site_aniso_U_13
    _atom_site_aniso_U_23
    F1 0.0434(11) 0.0199(9) 0.0556(13) 0.0081(8) 0.0050(10) -0.0026(9)
    F2 0.0312(10) 0.0295(10) 0.0603(13) -0.0029(8) 0.0050(9) 0.0013(9)
    O2 0.0363(13) 0.0176(10) 0.0442(14) -0.0032(9) 0.0032(10) 0.0027(10)
    O1 0.0390(13) 0.0195(11) 0.0512(16) 0.0044(10) -0.0015(11) -0.0011(10)
    N1 0.0405(19) 0.0169(14) 0.055(2) -0.0022(14) 0.0048(16) 0.0004(13)
    C6 0.0250(16) 0.0267(17) 0.0335(18) -0.0001(13) -0.0012(14) 0.0017(14)
    C1 0.0352(18) 0.0190(15) 0.0284(18) -0.0012(13) -0.0053(14) 0.0001(13)
    C4 0.0285(17) 0.0198(15) 0.0276(17) -0.0003(12) -0.0048(13) 0.0021(12)
    C2 0.0293(17) 0.0194(15) 0.0336(18) 0.0084(13) -0.0008(14) -0.0018(13)
    C7 0.0329(18) 0.0240(16) 0.0264(17) 0.0015(14) -0.0049(14) -0.0017(14)
    C3 0.0302(18) 0.0236(16) 0.0299(18) 0.0021(13) 0.0002(13) -0.0011(13)
    C5 0.0326(18) 0.0191(15) 0.0321(18) 0.0082(13) -0.0054(14) -0.0014(13)
    C8 0.044(2) 0.0182(15) 0.043(2) -0.0047(15) -0.0021(16) 0.0007(14)
    C9 0.045(2) 0.035(2) 0.060(3) -0.0108(17) 0.0055(19) 0.0014(18)
_geom_special_details
;
 All esds (except the esd in the dihedral angle between two l.s. planes)
 are estimated using the full covariance matrix.  The cell esds are taken
 into account individually in the estimation of esds in distances, angles
 and torsion angles; correlations between esds in cell parameters are only
 used when they are defined by crystal symmetry.  An approximate (isotropic)
 treatment of cell esds is used for estimating esds involving l.s. planes.
;
loop_
    _geom_bond_atom_site_label_1
    _geom_bond_atom_site_label_2
    _geom_bond_site_symmetry_2
    _geom_bond_distance
    _geom_bond_publ_flag
    F1 C2 . 1.360(3) ?
    F2 C6 . 1.368(3) ?
    O2 C7 . 1.336(4) ?
    O2 C8 . 1.458(4) ?
    O1 C7 . 1.212(4) ?
    N1 C1 . 1.363(4) ?
    N1 H1A . 0.86(4) ?
    N1 H1B . 0.86(4) ?
    C6 C1 . 1.392(4) ?
    C6 C5 . 1.365(4) ?
    C1 C2 . 1.385(4) ?
    C4 C7 . 1.474(4) ?
    C4 C3 . 1.392(4) ?
    C4 C5 . 1.390(4) ?
    C2 C3 . 1.372(4) ?
    C3 H3 . 0.9500 ?
    C5 H5 . 0.9500 ?
    C8 H8A . 0.9900 ?
    C8 H8B . 0.9900 ?
    C8 C9 . 1.493(5) ?
    C9 H9A . 0.9800 ?
    C9 H9B . 0.9800 ?
    C9 H9C . 0.9800 ?
loop_
    _geom_angle_atom_site_label_1
    _geom_angle_atom_site_label_2
    _geom_angle_atom_site_label_3
    _geom_angle_site_symmetry_1
    _geom_angle_site_symmetry_3
    _geom_angle
    _geom_angle_publ_flag
    C7 O2 C8 . . 116.4(2) ?
    C1 N1 H1A . . 118(2) ?
    C1 N1 H1B . . 117(2) ?
    H1A N1 H1B . . 122(3) ?
    F2 C6 C1 . . 116.4(3) ?
    C5 C6 F2 . . 119.6(3) ?
    C5 C6 C1 . . 124.0(3) ?
    N1 C1 C6 . . 122.9(3) ?
    N1 C1 C2 . . 122.9(3) ?
    C2 C1 C6 . . 114.2(3) ?
    C3 C4 C7 . . 121.4(3) ?
    C5 C4 C7 . . 119.2(3) ?
    C5 C4 C3 . . 119.4(3) ?
    F1 C2 C1 . . 116.7(3) ?
    F1 C2 C3 . . 118.7(3) ?
    C3 C2 C1 . . 124.7(3) ?
    O2 C7 C4 . . 111.9(3) ?
    O1 C7 O2 . . 123.9(3) ?
    O1 C7 C4 . . 124.2(3) ?
    C4 C3 H3 . . 120.8 ?
    C2 C3 C4 . . 118.4(3) ?
    C2 C3 H3 . . 120.8 ?
    C6 C5 C4 . . 119.3(3) ?
    C6 C5 H5 . . 120.4 ?
    C4 C5 H5 . . 120.4 ?
    O2 C8 H8A . . 110.4 ?
    O2 C8 H8B . . 110.4 ?
    O2 C8 C9 . . 106.6(3) ?
    H8A C8 H8B . . 108.6 ?
    C9 C8 H8A . . 110.4 ?
    C9 C8 H8B . . 110.4 ?
    C8 C9 H9A . . 109.5 ?
    C8 C9 H9B . . 109.5 ?
    C8 C9 H9C . . 109.5 ?
    H9A C9 H9B . . 109.5 ?
    H9A C9 H9C . . 109.5 ?
    H9B C9 H9C . . 109.5 ?
loop_
    _geom_torsion_atom_site_label_1
    _geom_torsion_atom_site_label_2
    _geom_torsion_atom_site_label_3
    _geom_torsion_atom_site_label_4
    _geom_torsion_site_symmetry_1
    _geom_torsion_site_symmetry_2
    _geom_torsion_site_symmetry_3
    _geom_torsion_site_symmetry_4
    _geom_torsion
    _geom_torsion_publ_flag
    F1 C2 C3 C4 . . . . 179.9(3) ?
    F2 C6 C1 N1 . . . . 2.6(5) ?
    F2 C6 C1 C2 . . . . -178.9(3) ?
    F2 C6 C5 C4 . . . . 178.6(3) ?
    N1 C1 C2 F1 . . . . -1.7(5) ?
    N1 C1 C2 C3 . . . . 178.9(3) ?
    C6 C1 C2 F1 . . . . 179.8(3) ?
    C6 C1 C2 C3 . . . . 0.4(5) ?
    C1 C6 C5 C4 . . . . -0.4(5) ?
    C1 C2 C3 C4 . . . . -0.7(5) ?
    C7 O2 C8 C9 . . . . -176.7(3) ?
    C7 C4 C3 C2 . . . . -178.7(3) ?
    C7 C4 C5 C6 . . . . 179.2(3) ?
    C3 C4 C7 O2 . . . . -0.8(4) ?
    C3 C4 C7 O1 . . . . 178.6(3) ?
    C3 C4 C5 C6 . . . . 0.1(5) ?
    C5 C6 C1 N1 . . . . -178.3(3) ?
    C5 C6 C1 C2 . . . . 0.2(5) ?
    C5 C4 C7 O2 . . . . -179.9(3) ?
    C5 C4 C7 O1 . . . . -0.5(5) ?
    C5 C4 C3 C2 . . . . 0.4(5) ?
    C8 O2 C7 O1 . . . . 1.3(4) ?
    C8 O2 C7 C4 . . . . -179.3(3) ?
loop_
    _geom_hbond_atom_site_label_D
    _geom_hbond_atom_site_label_H
    _geom_hbond_atom_site_label_A
    _geom_hbond_site_symmetry_A
    _geom_hbond_distance_DH
    _geom_hbond_distance_HA
    _geom_hbond_distance_DA
    _geom_hbond_angle_DHA
    N1 H1A O1 1_545 0.85(3) 2.15(4) 2.942(3) 155(3)
    C8 H8B F1 1_565 0.99 2.46 3.015(3) 115
_shelx_space_group_comment
;
The symmetry employed for this shelxl refinement is uniquely defined
by the following loop, which should always be used as a source of
symmetry information in preference to the above space-group names.
They are only intended as comments.
;
_shelx_estimated_absorpt_T_min     ?
_shelx_estimated_absorpt_T_max     ?
_shelx_hkl_file
;
   0   1   0    0.30    0.30
   0   1   0    1.40    0.30
   0   1   0    0.40    0.40
   0  -1   0    0.30    0.20
   0  -1   0    0.40    0.60
   0  -1   0    0.60    0.40
   0  -1   0    0.70    0.20
   0  -2   0 1222.18  116.79
   0  -2   0 1190.58  116.39
   0  -2   0 1203.98  116.59
   0  -2   0 1218.08  116.99
   0   2   0 1193.58  116.59
   0   2   0 1155.28  116.69
   0   3   0   -1.00    0.80
   0  -3   0   -0.20    0.80
   0  -3   0    0.50    0.80
   0   3   0    0.40    0.80
   0  -3   0   -0.50    1.30
   0   4   0  309.17   29.40
   0  -4   0  326.17   30.40
   0   4   0  272.17   30.00
   0   4   0  289.37   29.90
   0  -4   0  307.47   30.70
   0  -4   0  297.67   29.80
   0  -5   0   -1.20    1.80
   0   5   0   -0.10    1.40
   0  -5   0   -1.50    1.20
   0  -5   0   -0.70    1.10
   0   5   0   -0.60    0.60
   0   5   0    0.10    1.20
   0   6   0  396.36   39.00
   0   6   0  385.16   39.20
   0  -6   0  398.16   40.10
   0  -6   0  387.16   39.50
   0  -6   0  380.26   38.60
   0  -7   0    3.30    1.90
   0   7   0    0.40    2.00
   0  -7   0   -0.30    2.00
   0  -7   0    0.00    3.30
   0   7   0    1.10    2.00
   0  -8   0    0.00    3.30
   0   8   0   -2.20    2.10
   0   8   0    0.10    2.90
   0   8   0    0.20    2.10
   0  -8   0    2.00    2.50
   0   9   0    2.40    3.20
   0  -9   0    4.50    4.00
   0   9   0   -2.10    2.40
   0  -9   0   -2.20    2.20
   0   9   0   -0.90    2.40
   0  10   0   -1.60    2.70
   0 -10   0    4.00    4.10
   0  10   0    0.20    2.80
   0  10   0    2.20    3.60
   0   0  -1    0.30    0.20
   0   0  -1    0.60    0.30
   0   0  -1   -0.30    0.10
   0   0   1   -0.10    0.30
   0   0   1    0.10    0.20
   0   0  -1    0.00    0.10
   0  -1   1    0.10    0.60
   0   1  -1    0.60    0.40
   0  -1   1   -0.60    0.40
   0   1  -1    0.10    0.30
   0   1  -1    0.10    0.30
   0  -1  -1    0.10    0.40
   0  -1  -1    0.00    0.20
   0  -1  -1    0.20    0.40
   0  -1  -1    0.20    0.30
   0  -1   1    0.40    0.30
   0  -1  -1    0.30    0.40
   0  -1  -1    0.00    0.40
   0  -2   1  886.71   88.49
   0  -2   1  921.21   88.99
   0  -2  -1  881.41   88.39
   0  -2  -1  885.11   88.79
   0   2  -1  903.51   88.49
   0  -2   1  936.01   88.69
   0   2  -1  927.31   88.59
   0  -2  -1  909.71   88.39
   0  -2  -1  937.21   88.59
   0  -2  -1  903.01   88.69
   0   2   1  895.51   88.49
   0  -3  -1    0.10    0.80
   0   3  -1    0.70    0.80
   0   3   1    0.10    0.80
   0  -3  -1   -0.40    0.90
   0  -3  -1   -1.10    1.00
   0  -3   1   -0.60    0.90
   0  -3   1   -0.40    0.80
   0  -3  -1    0.10    0.90
   0   3  -1   -0.50    0.80
   0  -3   1   -0.40    1.20
   0   4   1    2.70    1.00
   0   4   1    1.00    1.40
   0  -4  -1    3.20    2.10
   0   4   1    5.00    1.60
   0  -4   1    0.90    1.60
   0  -4   1    1.40    2.10
   0  -4  -1    4.50    1.80
   0  -4  -1    2.90    1.30
   0  -4   1    5.50    1.70
   0   4  -1    4.10    1.60
   0   4  -1    3.20    1.50
   0   5   1    0.10    0.90
   0   5  -1   -1.10    1.20
   0  -5  -1   -0.80    1.10
   0   5  -1    0.50    1.20
   0  -5  -1   -1.60    1.80
   0  -5   1   -0.60    1.20
   0  -5  -1   -1.00    1.20
   0   5   1   -0.50    1.40
   0  -5   1   -2.10    2.10
   0  -5   1   -0.50    1.30
   0   5   1   -0.40    1.30
   0  -6   1    6.20    2.10
   0   6  -1    8.70    2.40
   0   6  -1    3.50    2.50
   0  -6  -1    6.20    2.00
   0  -6  -1    4.60    3.00
   0  -6  -1    5.40    2.40
   0   6  -1    6.60    2.50
   0  -6   1    8.90    3.60
   0  -6   1    7.50    2.70
   0   6   1    3.10    2.30
   0   6   1    5.00    2.20
   0   6   1    6.40    1.40
   0   7  -1   -2.80    1.80
   0  -7   1    1.90    2.60
   0   7  -1   -1.60    1.70
   0  -7  -1    0.60    1.70
   0  -7   1    2.00    3.10
   0   7   1   -0.90    1.20
   0  -7   1    0.50    1.70
   0   7   1    0.50    2.30
   0  -7  -1    1.80    2.20
   0   7  -1    2.60    3.00
   0   7   1    1.00    2.00
   0  -7  -1    2.20    3.10
   0  -8  -1   27.10    6.80
   0   8  -1   24.70    5.90
   0   8   1   17.50    4.50
   0  -8   1   31.10    7.40
   0   8  -1   29.10    5.30
   0   8   1   25.10    5.10
   0   8  -1   25.00    4.90
   0  -8  -1   29.60    6.10
   0   9  -1   -1.10    2.20
   0   9  -1    3.10    2.90
   0  -9  -1    7.20    4.10
   0   9  -1   -2.10    2.80
   0   9   1    5.20    3.20
   0  -9  -1   -3.00    2.10
   0   9   1   -1.20    2.80
   0   9   1   -1.40    2.80
   0  -9   1    0.50    3.90
   0  10  -1   -1.10    2.40
   0  10   1    0.50    2.90
   0  10   1    5.50    3.50
   0  10  -1    3.10    3.30
   0 -10   1    6.40    4.30
   0  10   1   -3.90    2.70
   0 -10  -1   -0.50    3.10
   0 -10  -1    5.10    3.40
   0  10  -1   -0.10    2.80
   0   0   2  187.18   18.40
   0  -1   2    1.40    1.10
   0   1  -2    0.60    0.50
   0  -1  -2    0.40    0.60
   0  -1  -2    1.60    0.80
   0   1   2    0.30    0.80
   0  -1  -2   -0.20    0.60
   0   1  -2   -0.10    0.50
   0  -1   2    0.10    0.50
   0  -1  -2   -0.70    0.40
   0  -1  -2   -0.50    0.40
   0   1  -2    0.20    0.50
   0  -2  -2    2.90    1.20
   0  -2   2    5.00    0.80
   0   2  -2    3.20    1.00
   0   2  -2    2.80    0.90
   0  -2  -2    5.80    1.30
   0  -2   2   -2.00    1.80
   0  -2  -2    4.10    1.10
   0  -2  -2    4.40    1.10
   0   2  -2    4.70    1.20
   0  -2  -2    2.40    1.00
   0  -3   2   -0.60    1.10
   0   3  -2   -1.00    0.70
   0   3  -2   -0.70    1.00
   0  -3  -2    0.50    0.80
   0  -3  -2    0.10    0.90
   0  -3  -2   -0.70    0.80
   0  -3   2    0.80    1.60
   0  -3  -2    0.50    0.90
   0  -3  -2   -0.80    1.10
   0  -3  -2    0.50    0.90
   0   3  -2   -0.50    0.80
   0  -4   2  104.19   10.80
   0   4  -2  101.39   11.00
   0   4  -2  110.29   10.80
   0  -4  -2  104.89   11.10
   0   4   2   99.29   10.90
   0   4  -2  106.19   11.00
   0   4   2  100.59   10.50
   0  -4   2   91.19   11.50
   0  -4  -2  104.69   10.60
   0  -4  -2  108.49   11.00
   0  -4  -2   96.09   11.30
   0   5  -2   -2.20    1.70
   0  -5   2   -0.20    1.40
   0  -5  -2   -0.80    1.30
   0  -5  -2   -1.30    1.20
   0   5  -2   -1.30    1.30
   0   5   2    0.40    1.40
   0  -5   2   -3.20    1.70
   0   5   2   -0.60    1.00
   0  -5  -2    1.70    1.40
   0   5   2   -1.30    1.50
   0   5  -2    1.20    1.40
   0  -5  -2   -1.40    1.50
   0  -6   2    0.30    1.60
   0   6  -2    0.00    2.10
   0   6   2   -0.90    1.60
   0  -6   2    0.30    2.40
   0  -6  -2   -0.20    2.60
   0   6  -2    0.70    1.50
   0   6   2   -0.80    1.70
   0   6  -2   -2.60    1.40
   0  -6  -2   -2.40    1.20
   0   6   2   -1.80    1.10
   0  -6  -2    1.10    1.50
   0   7  -2   -0.80    1.80
   0   7  -2    0.20    2.60
   0  -7   2   -0.40    3.00
   0  -7  -2    4.30    3.80
   0   7   2   -2.60    1.40
   0   7   2    2.20    2.30
   0   7  -2    1.40    1.90
   0  -7   2    1.50    2.00
   0  -7  -2   -0.40    2.00
   0   7   2   -0.50    2.00
   0  -7  -2    0.30    1.70
   0  -8  -2   20.80    6.00
   0  -8  -2   20.50    5.00
   0   8  -2   15.50    3.90
   0   8   2   13.20    3.90
   0  -8   2   15.70    5.50
   0   8  -2   10.60    4.20
   0   8  -2   11.70    3.90
   0   8   2   18.30    4.70
   0  -9  -2    2.40    3.70
   0  -9  -2    0.60    2.60
   0  -9   2    0.20    3.50
   0   9   2   -0.20    2.90
   0   9   2    0.00    2.60
   0   9  -2   -2.40    2.80
   0   9  -2   -0.20    2.40
   0   9  -2    0.60    2.40
   0  10  -2   -0.20    2.50
   0 -10  -2    1.60    3.10
   0 -10  -2    7.00    4.40
   0  10   2    4.60    3.40
   0  10  -2   -0.70    2.80
   0  10   2   -0.40    3.10
   0  10  -2   -0.20    2.80
   0 -10   2    4.20    4.00
   0  10   2    4.20    3.20
   0   0  -3    0.40    0.80
   0   0  -3    0.30    0.50
   0   0   3    0.00    1.20
   0   0   3    0.80    0.90
   0   0  -3    0.30    0.60
   0   0  -3   -0.80    0.80
   0  -1  -3    0.60    0.50
   0  -1  -3    1.30    0.70
   0  -1  -3   -1.40    0.70
   0   1  -3   -0.20    0.20
   0  -1   3    5.30    1.90
   0  -1   3    2.20    1.60
   0   1  -3    0.00    0.70
   0  -1   3    0.40    0.80
   0   1   3    0.40    1.10
   0   1  -3    0.60    0.70
   0   1   3    0.20    0.70
   0  -1  -3    1.50    0.90
   0   2  -3  198.18   19.40
   0   2   3  187.88   19.40
   0  -2  -3  176.28   19.50
   0  -2   3  185.88   19.90
   0  -2  -3  200.48   19.50
   0  -2   3  202.18   19.30
   0  -2  -3  203.18   19.50
   0   2  -3  203.58   19.50
   0  -2  -3  202.58   19.50
   0  -2  -3  200.58   19.60
   0  -2   3  198.98   19.60
   0   2  -3  183.88   19.40
   0  -3   3    0.90    0.70
   0  -3  -3   -0.40    0.70
   0   3  -3    0.70    0.90
   0  -3  -3    0.80    0.50
   0  -3  -3   -0.70    0.90
   0  -3   3    1.40    0.70
   0  -3  -3   -0.10    1.10
   0  -3  -3    0.40    1.00
   0  -3  -3   -1.20    0.70
   0   3   3   -0.40    0.90
   0   3  -3    2.00    1.10
   0   3  -3   -0.60    0.90
   0  -3   3    1.40    1.90
   0  -4  -3  185.68   19.60
   0  -4  -3  193.78   19.30
   0  -4   3  190.78   20.10
   0  -4  -3  193.08   19.10
   0  -4  -3  190.58   19.10
   0   4  -3  187.18   19.10
   0   4  -3  197.18   19.30
   0  -4  -3  181.38   19.40
   0   4   3  190.58   19.00
   0   4  -3  191.58   19.40
   0  -4   3  176.08   19.10
   0  -5  -3   -1.30    1.60
   0   5  -3   -0.90    1.30
   0  -5   3   -0.80    2.00
   0  -5  -3    0.50    1.90
   0   5  -3   -0.10    1.40
   0   5   3    1.20    1.70
   0   5  -3   -3.10    1.60
   0  -5  -3   -1.10    1.60
   0  -5   3   -0.20    1.60
   0  -5  -3   -0.40    1.20
   0   5   3   -1.10    1.00
   0   6   3    0.80    2.00
   0  -6   3    3.80    2.20
   0   6  -3    2.30    2.20
   0   6  -3    0.90    1.70
   0   6   3    3.00    2.10
   0   6   3   -0.30    1.40
   0  -6  -3    0.60    1.80
   0   6  -3    0.00    1.60
   0  -6  -3   -0.90    2.30
   0  -6   3   -0.30    2.40
   0  -6  -3    0.70    2.00
   0  -6  -3    0.30    1.50
   0  -7   3    5.20    2.50
   0   7  -3    2.30    2.40
   0   7   3    4.50    2.70
   0   7   3    1.20    2.70
   0   7  -3    4.20    2.40
   0   7   3    0.60    1.80
   0  -7   3    5.40    4.00
   0   7  -3    4.30    3.00
   0  -7  -3    3.00    2.20
   0  -7  -3    3.40    3.30
   0  -7  -3    4.90    2.70
   0   8  -3    2.70    2.60
   0  -8  -3    0.30    3.30
   0   8  -3    0.10    2.30
   0  -8  -3   -1.40    2.30
   0   8   3   -0.40    2.50
   0  -8   3    1.80    3.70
   0   8   3    4.00    3.00
   0   8  -3   -2.00    2.10
   0   9  -3    5.40    3.00
   0  -9   3    4.40    4.20
   0   9  -3    1.30    2.50
   0   9   3   -0.60    2.80
   0   9  -3    4.60    3.40
   0  -9  -3    0.70    2.60
   0   9   3    2.30    3.10
   0  -9  -3    2.60    3.80
   0 -10  -3    5.50    4.40
   0  10  -3   -0.90    2.40
   0  10  -3    3.10    3.40
   0 -10   3    3.80    4.10
   0 -10  -3    0.30    2.80
   0  10  -3    2.20    3.00
   0  10   3    3.60    3.80
   0  10   3    5.30    3.50
   0   0   4 9103.19  893.91
   0   0  -4 9999.00  894.61
   0   0   4 8588.94  894.11
   0   0  -4 9575.14  894.31
   0   0  -4 9054.89  894.01
   0   0   4 8818.82  894.01
   0   0  -4 9279.07  893.81
   0   1   4    1.20    1.50
   0   1  -4    1.70    1.10
   0  -1   4    2.40    1.10
   0  -1  -4   -1.10    1.00
   0  -1  -4    1.30    1.20
   0   1   4    0.80    1.00
   0  -1  -4   -2.70    1.00
   0  -1   4    0.40    1.70
   0  -1   4   -1.40    1.60
   0  -2   4   78.49    7.80
   0   2   4   75.19    8.00
   0  -2   4   62.69    8.20
   0  -2  -4   78.09    7.90
   0   2  -4   65.39    7.70
   0  -2  -4   79.69    7.90
   0  -2   4   75.39    8.10
   0   2   4   62.69    7.90
   0  -2  -4   79.29    8.00
   0   2  -4   85.79    7.90
   0  -2  -4   67.39    8.00
   0   2  -4   79.99    7.90
   0  -2  -4   79.49    7.90
   0   3  -4    1.60    1.10
   0  -3  -4    0.90    1.20
   0  -3  -4   -0.20    1.00
   0  -3  -4    1.00    1.20
   0  -3  -4    0.40    1.10
   0  -3   4   -1.50    1.80
   0  -3   4    2.40    1.00
   0   3   4    1.80    1.40
   0  -3  -4    1.60    1.10
   0   3  -4   -0.60    1.00
   0   3  -4   -0.20    0.90
   0  -3   4    2.20    1.80
   0   3   4   -2.30    1.30
   0   4  -4  110.09   11.60
   0  -4  -4  118.19   11.80
   0   4  -4  120.99   11.90
   0   4  -4  115.19   11.80
   0  -4   4  106.99   12.50
   0  -4  -4  111.49   12.00
   0  -4   4  106.19   11.00
   0  -4  -4  110.69   11.70
   0  -4  -4  102.89   11.60
   0   4   4  108.09   11.60
   0   5  -4   -4.30    1.70
   0  -5  -4   -0.20    1.50
   0   5  -4   -1.10    1.40
   0  -5   4    0.80    2.20
   0  -5  -4   -0.80    1.40
   0  -5  -4   -0.50    1.50
   0  -5  -4    0.70    1.50
   0   5  -4    0.80    1.50
   0  -5   4    0.20    1.80
   0   5   4   -0.80    1.60
   0   5   4    0.00    1.40
   0  -5  -4    0.20    1.90
   0  -6   4   13.10    3.20
   0  -6  -4    9.60    3.30
   0  -6  -4   12.10    2.90
   0  -6   4    9.90    4.00
   0   6  -4   10.10    3.20
   0   6   4    5.70    2.60
   0   6  -4    3.10    2.10
   0   6   4    9.20    2.40
   0  -6  -4   10.00    2.90
   0   6  -4    8.70    2.70
   0  -6  -4   10.90    2.90
   0  -7  -4    3.30    2.70
   0   7   4    2.70    2.20
   0  -7  -4    5.10    2.40
   0  -7  -4    6.40    2.70
   0   7   4    6.60    3.00
   0   7  -4    3.20    2.20
   0   7  -4    1.30    2.10
   0  -7   4    4.90    3.90
   0   7  -4    8.40    3.30
   0  -7  -4    5.20    3.40
   0  -7   4    7.10    2.90
   0   7   4    4.60    3.10
   0  -8  -4   81.09   10.50
   0  -8   4   79.09   11.50
   0   8  -4   75.39   10.00
   0  -8  -4   95.09   11.50
   0   8   4   62.49   10.60
   0   8  -4   83.29   10.30
   0   8  -4   89.29   10.00
   0   8   4   85.09   10.40
   0  -9  -4    7.90    4.40
   0  -9  -4   -0.50    2.40
   0   9  -4    0.60    2.50
   0   9   4    0.10    3.10
   0   9   4    0.90    2.90
   0   9  -4   -1.80    2.40
   0  -9   4    3.80    3.90
   0   9  -4   -1.00    3.10
   0  10  -4   20.40    5.20
   0  10  -4   17.30    5.00
   0  10   4   10.40    4.30
   0 -10  -4   17.90    5.50
   0 -10  -4   25.20    6.30
   0 -10   4   18.30    6.40
   0  10  -4   19.10    5.00
   0  10   4   10.30    4.30
   0   0   5    2.00    1.40
   0   0  -5    1.00    0.90
   0   0  -5    1.60    1.10
   0   0   5    2.30    1.90
   0   0   5    2.00    1.40
   0   0  -5    1.20    0.80
   0  -1  -5    0.30    0.80
   0   1   5    0.20    0.90
   0  -1   5    0.30    1.10
   0  -1  -5    0.00    1.10
   0   1   5    3.60    1.90
   0  -1   5   -0.40    1.60
   0  -1   5    0.80    1.90
   0  -1  -5   -1.10    0.80
   0   1  -5    0.10    1.00
   0   1  -5   -0.50    1.00
   0   1   5    1.40    1.30
   0   1  -5   -1.90    0.90
   0  -1  -5    2.40    1.50
   0   2  -5  525.85   50.19
   0  -2  -5  521.05   50.09
   0  -2   5  472.75   49.99
   0   2   5  486.45   50.29
   0  -2   5  491.45   50.49
   0  -2  -5  548.65   50.19
   0   2   5  525.85   49.99
   0   2   5  489.55   50.29
   0   2  -5  504.45   50.09
   0  -2   5  512.65   50.39
   0  -2  -5  523.75   50.39
   0  -3  -5   -0.60    1.10
   0  -3  -5    1.00    1.40
   0  -3   5   -1.80    1.70
   0  -3   5   -0.60    1.10
   0   3  -5    0.20    1.20
   0  -3  -5   -1.20    1.10
   0   3  -5    1.30    1.20
   0   3   5   -0.10    1.70
   0   3   5   -0.10    1.40
   0   3  -5   -0.40    0.90
   0  -3  -5    0.40    1.00
   0  -3   5    3.60    2.30
   0   4   5  334.87   32.70
   0  -4  -5  330.27   32.80
   0  -4  -5  327.87   32.80
   0   4  -5  320.77   32.60
   0  -4  -5  322.17   32.70
   0  -4  -5  328.97   33.00
   0  -4   5  329.37   32.20
   0  -4   5  289.07   32.70
   0   4  -5  326.07   32.80
   0   4  -5  344.97   32.80
   0   4   5  337.37   32.70
   0  -4   5  330.67   33.60
   0   5  -5    0.90    1.60
   0   5   5   -1.70    1.70
   0  -5  -5   -0.30    1.50
   0  -5  -5   -0.90    1.30
   0   5  -5    1.50    1.70
   0   5   5    2.20    1.90
   0   5  -5    1.40    1.70
   0  -5   5    0.50    1.80
   0  -5  -5    0.30    1.70
   0  -5   5   -0.20    0.80
   0  -5   5    1.70    2.70
   0  -5  -5   -2.00    1.50
   0   6   5    1.20    2.60
   0  -6  -5    4.90    2.30
   0  -6   5    4.00    3.80
   0  -6   5    6.00    2.60
   0   6  -5    4.60    2.50
   0   6  -5    3.10    2.30
   0  -6  -5    2.20    2.00
   0   6  -5    4.10    2.30
   0   6   5    1.90    2.10
   0  -6  -5    6.20    2.70
   0   7   5   -1.60    2.10
   0  -7   5   -0.40    2.70
   0  -7  -5    4.30    3.30
   0  -7   5    1.80    3.40
   0   7  -5    5.10    2.80
   0   7  -5    6.20    2.70
   0   7   5    3.80    3.00
   0  -7  -5    1.70    2.30
   0  -7  -5    2.70    2.40
   0   7  -5    3.60    2.70
   0   8   5   26.60    4.80
   0  -8  -5   29.70    6.40
   0   8   5   27.30    5.80
   0  -8  -5   26.10    5.80
   0   8  -5   19.60    4.70
   0  -8   5   28.40    6.10
   0  -8   5   20.20    6.30
   0   8  -5   28.30    5.20
   0   8  -5   29.10    5.60
   0   8   5   19.10    5.30
   0  -9  -5    5.70    3.80
   0   9  -5    6.50    3.50
   0   9  -5    5.80    3.20
   0  -9   5    6.60    5.00
   0   9   5   -0.60    3.40
   0   9  -5    2.60    3.00
   0   9   5    0.90    3.10
   0  -9  -5   -0.80    2.70
   0  10   5   13.80    5.00
   0  10  -5    9.80    4.60
   0 -10  -5   15.60    5.50
   0  10  -5    1.80    3.50
   0  10   5    6.70    4.50
   0  10  -5    8.80    4.30
   0 -10  -5   10.90    4.30
   0 -10   5    9.80    5.10
   0   0  -6  123.59   12.90
   0   0  -6  143.89   12.70
   0   0   6  104.19   13.10
   0   0  -6  130.89   12.90
   0   0   6  103.89   12.90
   0   0   6  129.89   12.80
   0  -1  -6   -0.50    1.20
   0   1   6    0.90    2.00
   0  -1  -6   -0.40    1.10
   0   1  -6   -1.80    1.30
   0   1  -6    0.10    1.20
   0  -1   6    1.60    1.50
   0   1  -6    2.40    1.50
   0  -1  -6    2.30    1.20
   0  -1   6   -0.90    1.70
   0   1   6   -0.10    1.40
   0   1   6    0.20    1.10
   0  -1   6    3.10    2.30
   0   2   6   -1.60    1.50
   0  -2   6    0.40    1.90
   0  -2   6    0.50    2.20
   0  -2   6   -1.30    0.60
   0  -2  -6   -0.40    1.20
   0  -2  -6    0.60    0.80
   0  -2  -6    0.40    1.10
   0   2  -6   -0.60    1.00
   0   2  -6    0.10    1.40
   0   2   6    0.80    2.00
   0   2  -6    0.90    1.50
   0   2   6    0.00    1.20
   0   3   6    2.00    2.10
   0  -3   6   -0.80    2.30
   0  -3   6   -3.40    1.10
   0  -3   6   -1.30    2.10
   0  -3  -6    0.90    1.50
   0   3   6    1.90    1.50
   0   3  -6    0.50    0.90
   0  -3  -6   -0.70    1.30
   0   3  -6    0.00    1.40
   0  -3  -6   -0.10    1.10
   0   3  -6   -0.20    1.40
   0  -3  -6   -0.70    1.30
   0  -4   6   38.60    4.20
   0  -4  -6   29.00    4.80
   0   4  -6   32.10    4.80
   0  -4  -6   34.60    5.20
   0  -4  -6   36.00    4.70
   0   4   6   39.60    5.60
   0  -4   6   40.10    6.60
   0  -4   6   37.20    5.80
   0   4  -6   33.20    4.50
   0   4   6   34.80    5.10
   0   4  -6   28.80    4.80
   0  -4  -6   37.00    5.50
   0   5  -6    1.30    1.90
   0   5   6   -1.50    1.70
   0  -5   6   -1.00    1.10
   0  -5   6    1.10    1.50
   0   5  -6   -2.40    1.50
   0  -5   6    0.60    2.50
   0  -5  -6    0.50    1.80
   0   5   6   -1.10    2.20
   0  -5  -6    0.10    1.80
   0  -5  -6   -0.20    1.70
   0  -5  -6   -2.80    1.50
   0   5  -6   -0.20    1.70
   0  -6  -6   45.30    7.30
   0  -6   6   56.89    9.50
   0   6  -6   60.79    8.00
   0  -6  -6   52.09    7.30
   0   6  -6   54.89    7.60
   0  -6   6   70.29    8.70
   0   6  -6   63.09    7.40
   0   6   6   56.99    7.20
   0  -6  -6   55.69    8.20
   0  -6  -6   41.50    7.20
   0   6   6   57.89    7.60
   0  -7  -6    5.40    2.70
   0   7  -6    3.10    2.60
   0   7  -6    8.30    3.20
   0  -7   6    1.50    3.70
   0  -7   6    3.60    3.40
   0   7  -6    3.80    2.80
   0   7   6    3.00    3.10
   0   7   6    6.50    2.80
   0  -7  -6    6.90    3.10
   0  -7  -6    5.00    2.20
   0   7   6    5.40    3.70
   0   8   6    9.80    3.40
   0   8  -6    8.00    3.60
   0  -8  -6   14.60    4.60
   0  -8   6   15.70    5.90
   0  -8   6   11.10    4.50
   0   8  -6    6.10    3.30
   0   8   6   10.30    4.10
   0   8  -6   18.20    4.60
   0  -8  -6    7.50    3.30
   0  -8  -6   16.10    4.90
   0  -9   6    1.50    4.10
   0   9  -6    4.50    3.50
   0  -9  -6    4.40    3.60
   0   9   6    3.30    3.30
   0  -9  -6    1.00    2.80
   0   9  -6   -1.50    2.30
   0   9  -6    3.70    3.40
   0   9   6    7.30    3.80
   0 -10   6   18.20    6.80
   0 -10  -6   16.30    5.70
   0  10   6   12.50    5.20
   0 -10  -6   15.50    4.90
   0  10  -6   15.80    5.40
   0  10   6    9.00    4.70
   0  10  -6    5.50    4.10
   0  10  -6   15.80    4.90
   0   0   7   -0.90    1.30
   0   0   7    2.00    2.60
   0   0  -7    0.20    1.50
   0   0   7    0.90    1.70
   0   0  -7   -0.10    0.90
   0   0  -7    1.10    1.50
   0   1   7    1.40    1.50
   0  -1   7    1.90    1.90
   0  -1  -7   -0.50    1.00
   0  -1   7    4.50    2.60
   0  -1  -7   -1.80    1.30
   0   1   7   -2.60    1.50
   0   1   7    2.20    2.40
   0   1  -7    0.40    1.30
   0  -1  -7    0.00    1.20
   0   1  -7    1.20    1.40
   0  -1   7    2.40    1.60
   0   1  -7   -1.50    1.40
   0   2   7    2.30    2.10
   0   2   7    2.40    1.50
   0   2  -7    3.70    1.70
   0  -2   7    3.20    1.80
   0  -2   7    4.70    2.50
   0   2  -7    3.80    1.80
   0   2  -7    3.00    1.80
   0  -2  -7    3.90    1.60
   0   2   7    4.90    2.70
   0  -2  -7    2.70    1.80
   0  -2  -7    2.60    1.70
   0  -2   7    2.50    2.90
   0   3   7   -0.40    2.30
   0   3   7   -1.70    1.30
   0  -3  -7   -1.10    1.00
   0  -3  -7   -1.90    1.30
   0  -3  -7   -5.50    1.30
   0   3  -7    1.70    1.90
   0   3  -7    0.40    1.30
   0  -3   7   -0.50    2.50
   0   3  -7   -0.70    1.40
   0  -3   7   -2.30    2.20
   0   3   7    0.10    1.70
   0  -3   7   -0.60    1.50
   0   4   7  161.48   15.60
   0   4  -7  150.58   15.10
   0  -4  -7  136.49   15.30
   0   4  -7  138.59   15.30
   0  -4  -7  132.99   15.20
   0   4  -7  129.09   15.10
   0   4   7  153.48   15.50
   0  -4   7  140.29   16.00
   0  -4  -7  147.39   15.20
   0  -4  -7  147.59   15.20
   0  -4   7  147.69   15.70
   0  -4   7  150.18   14.90
   0   5   7    0.60    2.20
   0  -5   7   -0.40    2.40
   0   5  -7    2.90    2.30
   0   5  -7   -0.60    2.10
   0   5  -7    0.50    2.30
   0   5   7   -2.90    2.60
   0  -5  -7    0.60    1.90
   0  -5  -7    0.10    1.90
   0  -5  -7   -1.00    1.90
   0  -5  -7   -0.20    2.10
   0  -5   7   -0.60    2.60
   0  -5   7   -1.40    1.40
   0  -6   7   20.80    5.40
   0  -6  -7   12.40    3.60
   0   6   7   15.90    4.20
   0   6  -7   14.70    3.90
   0  -6  -7   12.50    3.50
   0   6  -7   12.10    3.70
   0  -6   7   15.00    3.90
   0   6  -7   19.60    3.90
   0   6   7   26.70    5.30
   0  -6  -7   23.20    4.70
   0  -6  -7   17.30    4.30
   0  -7   7   31.30    6.70
   0   7  -7   14.70    4.00
   0  -7  -7   12.70    4.00
   0   7  -7    4.30    2.90
   0  -7   7   13.00    4.30
   0  -7  -7    6.90    3.30
   0   7  -7   13.60    3.80
   0   7   7   13.20    4.80
   0  -7  -7    5.90    3.10
   0   7   7    5.60    3.70
   0  -8  -7   15.30    4.20
   0   8  -7   16.20    4.60
   0  -8   7   21.70    5.40
   0   8   7   12.70    4.40
   0  -8  -7   18.00    5.20
   0  -8   7   15.70    5.90
   0   8   7   21.80    4.70
   0   8  -7   20.30    4.90
   0  -8  -7   16.60    5.10
   0   8  -7   16.90    4.70
   0   9   7    7.50    4.20
   0   9  -7    0.20    3.30
   0  -9   7    2.20    4.10
   0   9  -7    1.90    3.20
   0  -9  -7    8.70    2.90
   0  -9  -7    2.30    3.90
   0  -9  -7    3.50    3.10
   0   9  -7    5.10    3.90
   0   9   7   -3.50    3.00
   0   0  -8  115.99   13.20
   0   0   8  134.09   14.00
   0   0   8  122.49   13.50
   0   0  -8  118.49   13.40
   0   0   8  141.79   13.30
   0   0  -8  124.09   13.00
   0  -1  -8   -1.60    1.40
   0   1   8   -1.30    2.60
   0  -1  -8   -0.40    1.50
   0   1  -8    1.20    1.90
   0   1   8   -0.30    1.80
   0  -1  -8   -4.70    1.10
   0  -1   8    1.70    1.90
   0   1   8   -0.40    1.70
   0  -1   8   -0.90    3.00
   0  -1   8   -3.10    2.10
   0   1  -8   -3.90    1.80
   0  -2   8   82.49    8.90
   0  -2  -8   78.09    8.80
   0   2   8   88.69    8.50
   0  -2  -8   79.69    9.00
   0  -2  -8   74.69    8.70
   0   2  -8   91.59    8.80
   0  -2   8   75.89    9.60
   0   2   8   82.99    9.50
   0  -2   8   69.19    9.30
   0   2  -8   75.39    8.90
   0   2   8   65.29    8.90
   0   3  -8    0.80    1.80
   0  -3  -8    1.10    1.40
   0  -3  -8   -2.10    1.40
   0   3   8   -1.50    1.50
   0   3  -8   -0.10    1.70
   0   3   8    2.20    2.20
   0   3  -8    0.70    1.90
   0  -3  -8   -1.20    1.50
   0  -3   8   -2.50    2.70
   0  -3   8   -0.90    1.80
   0  -3   8   -0.90    2.40
   0   3   8   -0.10    2.60
   0   4  -8  143.59   18.20
   0   4   8  190.28   18.70
   0  -4   8  182.08   18.10
   0  -4  -8  172.88   18.40
   0  -4  -8  202.68   18.80
   0   4   8  181.18   18.80
   0   4  -8  153.28   18.30
   0   4   8  199.08   18.30
   0  -4   8  176.58   19.30
   0  -4  -8  170.78   18.30
   0  -4   8  164.68   18.80
   0  -5  -8    0.30    2.50
   0   5  -8   -2.20    2.20
   0  -5  -8   -2.10    2.00
   0  -5   8   -1.20    2.90
   0   5  -8   -5.10    2.00
   0   5  -8   -1.50    2.30
   0  -5  -8   -0.50    2.00
   0  -5   8   -1.90    2.50
   0  -5  -8    1.40    2.10
   0   5   8    5.60    3.60
   0   5   8   -1.90    2.00
   0  -5   8    0.10    1.90
   0  -6  -8   33.80    6.10
   0   6  -8   27.90    5.90
   0  -6   8   47.70    7.60
   0  -6  -8   45.40    6.80
   0   6  -8   42.00    6.50
   0  -6  -8   49.90    7.60
   0   6   8   48.90    7.20
   0  -6  -8   37.10    6.40
   0   6   8   43.20    8.30
   0   6  -8   44.40    6.80
   0  -6   8   42.10    8.20
   0  -7   8   13.00    4.40
   0  -7  -8    3.50    2.80
   0   7  -8   18.70    4.30
   0  -7  -8    2.70    2.50
   0   7  -8    3.30    3.00
   0  -7  -8    5.50    3.00
   0  -7   8   19.70    5.80
   0   7   8   12.50    3.60
   0   7   8    9.40    5.50
   0  -7  -8   13.20    4.30
   0   7  -8    6.60    3.50
   0   8  -8  106.19   13.10
   0   8   8   98.59   12.70
   0  -8  -8  118.99   13.70
   0  -8  -8   97.39   12.80
   0   8  -8  118.09   13.50
   0  -8   8  122.89   15.00
   0  -8   8   98.09   13.40
   0   8   8  102.09   14.60
   0  -8  -8  126.89   13.80
   0   8  -8  116.39   13.20
   0  -9   8    6.10    5.00
   0  -9  -8    1.70    2.90
   0  -9  -8    2.50    3.40
   0   9   8    1.20    3.70
   0   9  -8   -2.30    2.80
   0   9  -8   -4.40    3.00
   0   9  -8   -6.30    3.00
   0   0  -9    0.50    1.70
   0   0   9   -2.80    2.90
   0   0  -9    1.30    1.80
   0   0  -9   -0.30    1.30
   0   0   9   -0.30    2.00
   0   0   9   -1.80    1.90
   0  -1  -9    1.60    1.80
   0   1   9   -0.10    3.00
   0  -1   9    1.70    2.20
   0  -1   9   -2.00    3.10
   0   1   9   -2.20    1.80
   0   1  -9   -0.60    1.60
   0  -1  -9    6.10    2.30
   0  -1  -9   -0.30    1.40
   0   1   9    3.30    2.20
   0   1  -9   -2.60    1.40
   0   1  -9   -1.40    1.40
   0  -1   9    2.20    2.20
   0  -2   9  111.79   11.10
   0   2   9  101.29   10.40
   0   2   9   89.39   11.00
   0  -2   9   91.99   11.50
   0   2  -9  104.09   10.60
   0   2  -9   88.79   10.80
   0  -2  -9  106.59   10.80
   0  -2  -9   92.99   10.70
   0  -2  -9   98.49   10.80
   0   2   9  104.39   11.60
   0   2  -9   83.39   10.80
   0  -2   9  100.59   11.20
   0   3   9   -1.30    2.00
   0  -3   9    0.00    2.50
   0  -3   9   -2.80    1.90
   0   3   9   -0.60    1.90
   0   3  -9    2.20    2.30
   0  -3  -9   -2.40    1.70
   0  -3  -9   -3.60    1.60
   0   3  -9    2.20    2.20
   0   3   9   -0.40    3.20
   0  -3  -9   -1.60    1.70
   0  -3   9   -0.60    3.20
   0   3  -9    0.10    2.00
   0   4  -9  106.39   11.50
   0   4   9  112.29   12.20
   0  -4  -9   98.69   11.70
   0  -4  -9   93.09   11.50
   0   4  -9   89.09   11.60
   0  -4   9  117.39   11.50
   0   4  -9   94.29   11.70
   0   4   9  132.99   12.50
   0  -4   9  125.69   12.70
   0  -4   9  101.19   12.50
   0   5   9   -1.00    3.80
   0   5  -9   -3.40    1.60
   0  -5  -9   -0.50    2.10
   0   5   9    0.50    2.80
   0  -5  -9   -0.20    1.80
   0  -5  -9    0.00    2.40
   0  -5   9    2.30    3.40
   0  -5   9   -0.80    2.00
   0   5  -9   -1.60    2.30
   0  -5   9   -0.90    3.60
   0   5  -9   -2.50    2.60
   0   5   9    3.00    2.60
   0  -6   9   -0.30    3.50
   0  -6  -9    1.30    3.80
   0   6   9   10.60    5.20
   0  -6  -9    3.00    2.90
   0  -6   9   -0.30    3.40
   0   6   9   -1.70    3.00
   0  -6  -9   -3.70    2.10
   0   6  -9    0.90    2.80
   0   6  -9    3.10    2.80
   0  -6  -9   -2.60    2.30
   0   6  -9   -6.80    2.60
   0  -7  -9    9.30    3.40
   0   7  -9   11.30    3.80
   0  -7  -9    5.50    2.60
   0   7  -9    3.70    3.30
   0  -7  -9    3.10    3.30
   0   7  -9    2.50    3.30
   0   7   9   13.20    4.10
   0  -7   9    5.70    2.30
   0   7   9    1.30    6.10
   0  -7   9   10.60    5.20
   0   8  -9   32.60    6.30
   0   8  -9   29.20    6.60
   0  -8  -9   26.70    5.90
   0  -8   9   51.19    9.70
   0  -8  -9   37.10    7.20
   0   8  -9   28.70    6.40
   0   8   9   33.00    7.20
   0   8   9   34.20    6.80
   0  -8   9   39.90    7.40
   0   9  -9   -3.30    3.30
   0   9  -9   -3.10    3.70
   0  -9  -9   -1.50    2.90
   0  -9   9    3.60    4.30
   0   9  -9    2.60    4.20
   0  -9  -9   -3.40    3.00
   0   9   9    0.50    4.00
   0   0  10    3.80    2.60
   0   0 -10   -1.30    2.10
   0   0  10   -1.20    3.40
   0   0 -10    1.70    1.90
   0   0 -10   -0.30    1.40
   0   0  10    1.30    2.20
   0   1  10    1.70    2.50
   0   1 -10   -0.50    2.20
   0   1 -10   -1.30    1.70
   0   1  10   -0.40    3.40
   0   1  10    0.60    2.20
   0  -1 -10    0.60    1.70
   0  -1 -10    4.50    2.50
   0  -1  10    4.30    2.60
   0  -1  10   -4.10    3.20
   0  -1 -10    2.30    2.20
   0   1 -10    2.10    2.40
   0  -1  10    1.60    2.40
   0  -2 -10    7.10    2.70
   0  -2 -10    8.50    2.70
   0  -2  10    8.70    3.30
   0  -2  10   10.50    4.40
   0   2  10    4.00    2.40
   0   2 -10    1.60    2.60
   0  -2  10    2.60    2.80
   0  -2 -10    3.20    2.20
   0   2  10    7.30    4.10
   0   2 -10    4.40    2.40
   0   2 -10    4.40    2.30
   0   2  10    6.70    3.20
   0   3  10    2.00    2.50
   0  -3 -10    1.00    1.70
   0   3 -10    1.20    2.50
   0   3  10   -1.40    2.00
   0  -3  10    4.60    3.30
   0  -3 -10    2.10    2.00
   0   3 -10   -2.20    2.00
   0  -3  10    7.70    4.10
   0   3  10   -1.10    3.70
   0   3 -10    1.90    2.30
   0  -3 -10   -0.90    2.00
   0  -3  10   -2.50    1.60
   0  -4 -10    1.80    2.40
   0   4  10   -1.40    2.80
   0  -4  10   -1.10    2.30
   0   4 -10   -0.20    2.30
   0   4 -10   -3.30    2.40
   0   4  10   -0.50    2.80
   0   4 -10   -1.70    2.60
   0  -4 -10   -2.30    2.30
   0  -4  10   -2.50    3.30
   0   4  10   -3.10    3.80
   0  -4  10    0.10    3.30
   0  -4 -10    0.30    2.10
   0  -5 -10    3.60    2.80
   0  -5 -10   -0.70    2.30
   0  -5  10    3.50    4.10
   0   5  10   -3.30    2.70
   0  -5 -10   -3.60    1.90
   0  -5  10   -2.10    3.60
   0   5 -10   -5.00    2.40
   0   5  10   -6.80    4.10
   0  -5  10   -0.80    2.60
   0   5 -10   -1.60    3.10
   0   5 -10    1.80    2.80
   0   6 -10   25.70    5.60
   0   6 -10   21.00    5.60
   0  -6  10   58.29    9.40
   0   6 -10   22.70    5.60
   0  -6 -10   39.20    6.50
   0  -6 -10   37.50    6.30
   0   6  10   45.00    6.90
   0   6  10   43.50    8.40
   0  -6  10   36.70    7.60
   0  -7 -10    1.90    2.40
   0   7 -10    2.10    3.70
   0  -7  10    4.50    4.60
   0   7 -10   11.20    4.00
   0  -7  10   23.60    6.30
   0   7  10    7.20    3.70
   0   7  10    6.50    5.50
   0  -7 -10    5.20    3.60
   0   7 -10    3.40    3.40
   0  -7 -10    4.90    3.30
   0   8 -10   -1.40    3.20
   0  -8  10    8.10    5.70
   0  -8 -10    1.60    3.10
   0  -8 -10   -1.90    2.20
   0   8 -10   -6.30    3.50
   0  -8 -10    7.10    4.30
   0   8 -10    6.20    4.30
   0   8  10   -1.40    3.50
   0  -8  10   10.90    4.50
   0   8  10   -4.00    4.20
   0   0 -11    1.00    2.00
   0   0 -11   -2.60    2.10
   0   0  11    0.50    2.60
   0   0  11    1.00    2.30
   0   0  11   -2.50    3.70
   0   0 -11   -0.20    2.50
   0  -1 -11    0.60    2.10
   0   1  11    3.90    3.60
   0   1 -11    0.50    2.30
   0  -1 -11   -0.40    2.00
   0   1  11   -0.80    2.30
   0   1 -11   -0.10    1.70
   0  -1  11    0.60    2.60
   0  -1 -11    1.30    2.00
   0   1  11   -1.70    3.90
   0  -1  11   -3.60    3.80
   0  -1  11    6.30    2.80
   0   1 -11   -0.90    2.40
   0   2 -11   -1.50    2.20
   0   2 -11   -0.60    2.30
   0   2  11    0.70    4.30
   0  -2 -11   -1.10    2.30
   0  -2 -11   -3.10    1.70
   0   2  11    0.40    2.80
   0  -2  11    2.10    3.00
   0  -2 -11    4.10    2.50
   0   2 -11   -3.40    2.00
   0  -2  11    3.80    4.40
   0  -2  11    0.00    2.60
   0   3 -11    3.20    2.90
   0  -3  11    8.10    4.00
   0  -3 -11    3.30    2.20
   0   3 -11   -2.00    2.60
   0   3  11    1.10    4.30
   0   3 -11   -1.10    2.20
   0   3  11    1.50    2.90
   0  -3 -11   -1.60    2.30
   0  -3 -11   -1.30    2.00
   0  -3  11    3.60    4.30
   0  -3  11   -2.20    1.90
[truncated: 1,005,021 more chars]
