# Supplementary material for: Synthesis, mol­ecular and crystal structures of 4-amino-3,5-di­fluoro­benzo­nitrile, ethyl 4-amino-3,5-di­fluoro­benzoate, and diethyl 4,4′-(diazene-1,2-di­yl)bis­(3,5-di­fluoro­benzoate)
Source: Acta Crystallogr E Crystallogr Commun. 2024 Jul 19;80(Pt 8):867–72. doi: 10.1107/S2056989024006819 (PMC11299740; doi:10.1107/S2056989024006819)
Supplement: Supplementary file 2 [file e-80-00867-Isup4.hkl]

data_I                                                                          
_shelx_title ' en_106_13_a.res in P2(1)/n'                                      
_shelx_refln_list_code          4                                               
_shelx_F_calc_maximum       99.01                                               
_exptl_crystal_F_000       312.00                                               
_reflns_d_resolution_high  0.6772                                               
                                                                                
loop_                                                                           
 _space_group_symop_operation_xyz                                               
 'x, y, z'                                                                      
 '-x+1/2, y+1/2, -z+1/2'                                                        
 '-x, -y, -z'                                                                   
 'x-1/2, -y-1/2, z-1/2'                                                         
                                                                                
_cell_length_a     3.7283                                                       
_cell_length_b    10.5275                                                       
_cell_length_c    16.9073                                                       
_cell_angle_alpha  90.000                                                       
_cell_angle_beta   94.604                                                       
_cell_angle_gamma  90.000                                                       
                                                                                
_shelx_F_squared_multiplier     1.000                                           
                                                                                
loop_                                                                           
 _refln_index_h                                                                 
 _refln_index_k                                                                 
 _refln_index_l                                                                 
 _refln_F_squared_calc                                                          
 _refln_F_squared_meas                                                          
 _refln_F_squared_sigma                                                         
 _refln_observed_status                                                         
   2   0   0        660.20        625.59         6.38 o                         
   4   0   0        291.91        281.00         7.03 o                         
   1   1   0          0.56          2.65         0.57 o                         
   2   1   0        346.05        368.03         3.62 o                         
   3   1   0         16.30         19.45         0.83 o                         
   4   1   0          5.67          9.13         0.68 o                         
   5   1   0          2.51          1.37         0.77 o                         
   0   2   0        788.19        928.91         9.18 o                         
   1   2   0       9803.32       9923.84       116.88 o                         
   2   2   0        753.99        746.13         6.54 o                         
   3   2   0        114.73        115.40         1.37 o                         
   4   2   0         22.70         22.33         0.84 o                         
   5   2   0         21.56         20.87         1.23 o                         
   1   3   0         14.34         18.49         0.32 o                         
   2   3   0       2051.88       2072.75        17.59 o                         
   3   3   0         23.79         27.56         0.82 o                         
   4   3   0          0.21         -0.33         0.42 o                         
   5   3   0         10.85         12.05         2.02 o                         
   0   4   0        284.63        351.49         4.42 o                         
   1   4   0        569.78        628.59         5.76 o                         
   2   4   0        227.80        244.73         2.76 o                         
   3   4   0        333.84        339.70         3.43 o                         
   4   4   0         11.19         15.34         1.10 o                         
   5   4   0          3.17          4.96         0.98 o                         
   1   5   0       1785.22       1970.14        18.73 o                         
   2   5   0         31.61         26.66         0.63 o                         
   3   5   0        461.94        450.03         4.12 o                         
   4   5   0        369.95        329.23         4.16 o                         
   5   5   0          0.05          3.21         1.25 o                         
   0   6   0        103.38        108.24         1.71 o                         
   1   6   0        101.32        116.34         1.24 o                         
   2   6   0          0.14         -0.05         0.24 o                         
   3   6   0         36.92         39.13         0.95 o                         
   4   6   0        100.80         95.50         2.09 o                         
   5   6   0          2.81          6.76         1.35 o                         
   1   7   0         85.33         90.21         1.25 o                         
   2   7   0         18.70         30.42         0.88 o                         
   3   7   0         97.46         88.62         1.88 o                         
   4   7   0         65.04         61.58         1.78 o                         
   0   8   0          2.08          0.92         0.32 o                         
   1   8   0        209.21        223.54         2.52 o                         
   2   8   0         36.54         33.07         0.96 o                         
   3   8   0         19.31         16.61         0.95 o                         
   4   8   0          7.24          8.82         1.07 o                         
   1   9   0         49.08         46.45         1.07 o                         
   2   9   0         79.21         80.37         1.55 o                         
   3   9   0         26.54         26.43         1.24 o                         
   4   9   0          2.63          4.38         0.94 o                         
   0  10   0          2.02         -0.32         0.71 o                         
   1  10   0        181.06        161.73         2.33 o                         
   2  10   0         48.49         41.02         1.12 o                         
   3  10   0          9.67         12.12         0.97 o                         
   4  10   0          2.61          3.34         3.07 o                         
   1  11   0          0.91          0.94         0.63 o                         
   2  11   0          2.17          1.88         0.61 o                         
   3  11   0          4.52          6.21         1.31 o                         
   0  12   0         66.66         58.48         2.67 o                         
   1  12   0         29.74         32.49         1.27 o                         
   2  12   0          0.09          0.38         0.83 o                         
   3  12   0         39.93         44.59         2.12 o                         
   1  13   0          3.55          4.27         0.91 o                         
   2  13   0          1.06          1.51         0.98 o                         
   0  14   0          0.85         -0.71         2.13 o                         
   1  14   0          3.05          1.88         1.19 o                         
  -5   0   1          1.08         -0.56         1.06 o                         
  -3   0   1         13.69         13.69         0.78 o                         
  -1   0   1        439.88        477.16        17.15 o                         
   1   0   1       6208.07       6425.10        90.51 o                         
   3   0   1        253.79        242.30         4.08 o                         
   5   0   1         37.89         35.24         1.91 o                         
  -5   1   1         22.42         20.78         2.25 o                         
  -4   1   1         15.48         15.30         0.66 o                         
  -3   1   1        150.59        153.08         1.66 o                         
  -2   1   1        263.11        279.59         2.49 o                         
  -1   1   1       1526.19       1582.75        13.59 o                         
   0   1   1        350.78        385.81         2.33 o                         
   1   1   1       7515.31       7816.80       106.79 o                         
   2   1   1        447.14        462.15         4.17 o                         
   3   1   1        203.74        197.04         2.03 o                         
   4   1   1         35.33         37.55         1.02 o                         
   5   1   1          6.27          6.75         1.04 o                         
  -5   2   1         13.91         14.89         1.15 o                         
  -4   2   1          8.78          8.37         0.53 o                         
  -3   2   1          1.06          3.18         0.35 o                         
  -2   2   1        799.12        831.79         6.83 o                         
  -1   2   1       9018.43       9006.57        93.17 o                         
   0   2   1        583.97        682.82         6.64 o                         
   1   2   1        367.45        351.19         3.34 o                         
   2   2   1       1548.28       1623.03        13.04 o                         
   3   2   1        208.69        212.29         2.15 o                         
   4   2   1         12.44         12.35         0.70 o                         
   5   2   1          0.96          1.38         0.76 o                         
  -5   3   1         10.58         12.37         1.24 o                         
  -4   3   1          0.28          0.40         0.41 o                         
  -3   3   1          3.48          7.64         0.48 o                         
  -2   3   1        373.04        383.91         5.38 o                         
  -1   3   1         72.08         70.88         0.75 o                         
   0   3   1       1467.03       1644.17        13.20 o                         
   1   3   1          2.53          1.78         0.17 o                         
   2   3   1       2298.74       2292.45        18.65 o                         
   3   3   1        502.97        469.77         4.43 o                         
   4   3   1          1.41          1.14         0.50 o                         
   5   3   1          3.32          4.50         1.05 o                         
  -5   4   1          4.98          7.59         1.91 o                         
  -4   4   1         88.74         80.52         1.55 o                         
  -3   4   1        644.92        608.88         5.66 o                         
  -2   4   1        327.86        343.15         3.27 o                         
  -1   4   1          0.25          0.69         0.28 o                         
   0   4   1       2475.06       2755.22        23.59 o                         
   1   4   1        889.15       1025.61        11.10 o                         
   2   4   1          1.33          6.17         0.65 o                         
   3   4   1         61.65         70.94         1.77 o                         
   4   4   1          0.07          1.42         0.74 o                         
   5   4   1         17.17         18.22         1.35 o                         
  -5   5   1          0.95          1.94         1.25 o                         
  -4   5   1          0.04          6.25         1.07 o                         
  -3   5   1        125.44        121.04         1.76 o                         
  -2   5   1        113.15        105.61         1.28 o                         
  -1   5   1          0.13          0.92         0.44 o                         
   0   5   1         11.00          5.24         0.26 o                         
   1   5   1        113.32        125.70         1.33 o                         
   2   5   1         36.74         37.04         0.74 o                         
   3   5   1         80.68         90.43         1.97 o                         
   4   5   1         67.56         83.21         2.83 o                         
   5   5   1         71.63         59.97         2.06 o                         
  -5   6   1         59.26         57.17         3.07 o                         
  -4   6   1         57.61         70.48         1.80 o                         
  -3   6   1         94.35         83.46         1.56 o                         
  -2   6   1         12.34         15.13         0.69 o                         
  -1   6   1        137.67        140.39         1.63 o                         
   0   6   1       1453.14       1687.13        14.31 o                         
   1   6   1        120.36        124.86         1.36 o                         
   2   6   1          0.35          0.10         0.28 o                         
   3   6   1         15.70         15.96         0.72 o                         
   4   6   1         12.74         18.95         1.44 o                         
   5   6   1          9.35          7.70         4.68 o                         
  -4   7   1         50.81         51.31         1.67 o                         
  -3   7   1         42.86         41.37         1.13 o                         
  -2   7   1        356.81        343.33         4.49 o                         
  -1   7   1         17.07         24.09         0.65 o                         
   0   7   1        130.53        156.35         1.66 o                         
   1   7   1        159.95        165.21         1.75 o                         
   2   7   1         10.03         15.66         0.63 o                         
   3   7   1         79.76         72.95         1.50 o                         
   4   7   1          5.42          9.20         0.99 o                         
  -4   8   1         19.56         22.55         1.35 o                         
  -3   8   1          0.23          0.26         0.56 o                         
  -2   8   1        376.64        347.44         4.12 o                         
  -1   8   1         52.26         66.24         1.07 o                         
   0   8   1         18.39         18.61         0.49 o                         
   1   8   1         81.41         84.27         1.24 o                         
   2   8   1          0.02          0.28         0.44 o                         
   3   8   1         34.74         34.22         1.47 o                         
   4   8   1          6.07          8.43         1.03 o                         
  -4   9   1         34.52         35.75         1.56 o                         
  -3   9   1         59.21         54.49         1.48 o                         
  -2   9   1          3.17          5.31         0.61 o                         
  -1   9   1         37.10         36.89         0.98 o                         
   0   9   1          3.06          2.32         0.47 o                         
   1   9   1         92.68         72.38         1.34 o                         
   2   9   1         65.48         52.50         1.17 o                         
   3   9   1         11.84         14.03         1.05 o                         
   4   9   1          0.27          0.48         0.86 o                         
  -4  10   1          0.96          1.58         2.24 o                         
  -3  10   1         13.76         19.61         1.57 o                         
  -2  10   1         15.53         16.73         0.91 o                         
  -1  10   1         11.07         11.32         0.72 o                         
   0  10   1         28.11         28.56         0.88 o                         
   1  10   1        101.60         93.39         1.72 o                         
   2  10   1          0.12          0.89         0.54 o                         
   3  10   1          1.38          1.20         0.75 o                         
   4  10   1         16.57         13.00         3.33 o                         
  -3  11   1          6.21          5.60         0.87 o                         
  -2  11   1          1.55          0.36         0.48 o                         
  -1  11   1         27.60         26.93         1.25 o                         
   0  11   1          6.55          6.25         0.69 o                         
   1  11   1          2.66          5.87         0.74 o                         
   2  11   1          8.73          9.14         0.86 o                         
   3  11   1          1.04          1.32         0.83 o                         
  -3  12   1          4.62          7.83         1.21 o                         
  -2  12   1          0.55          1.12         0.97 o                         
  -1  12   1         20.06         20.23         1.25 o                         
   0  12   1        101.51         98.43         2.39 o                         
   1  12   1         26.88         25.43         1.43 o                         
   2  12   1         12.12         14.30         1.62 o                         
   3  12   1         43.29         51.22         2.60 o                         
  -2  13   1          5.32         10.04         1.49 o                         
  -1  13   1          4.06          7.30         1.21 o                         
   0  13   1          6.09          5.36         1.09 o                         
   1  13   1         32.21         33.27         1.60 o                         
   2  13   1          4.43          5.97         1.14 o                         
  -2  14   1         57.01         63.22         4.58 o                         
  -1  14   1          6.07          3.76         2.01 o                         
   0  14   1          2.37          1.88         1.58 o                         
   1  14   1         23.92         31.51         3.09 o                         
   2  14   1         95.18        111.68         6.14 o                         
   0  15   1          3.89          1.46         2.06 o                         
  -4   0   2         12.91         13.76         0.88 o                         
  -2   0   2         28.21         23.52         1.01 o                         
   0   0   2         42.77         41.71         0.48 o                         
   2   0   2        154.74        156.41         2.81 o                         
   4   0   2          2.43          3.36         0.90 o                         
  -5   1   2          9.88         12.34         1.35 o                         
  -4   1   2         22.95         23.71         0.79 o                         
  -3   1   2          0.79          1.34         0.28 o                         
  -2   1   2        446.08        434.79         3.95 o                         
  -1   1   2       1968.39       2043.59        20.58 o                         
   0   1   2       2649.05       2795.05        17.48 o                         
   1   1   2        652.06        658.84         5.32 o                         
   2   1   2         28.30         38.58         0.98 o                         
   3   1   2        207.10        205.05         2.21 o                         
   4   1   2         84.56         78.92         1.58 o                         
   5   1   2         36.23         36.13         1.55 o                         
  -5   2   2          0.61          2.23         2.13 o                         
  -4   2   2         29.36         29.35         0.84 o                         
  -3   2   2        110.15        102.51         1.19 o                         
  -2   2   2         10.41          7.21         0.45 o                         
  -1   2   2        261.31        294.80         2.61 o                         
   0   2   2         44.84         50.50         0.63 o                         
   1   2   2        261.58        263.38         2.39 o                         
   2   2   2          8.56          8.46         0.62 o                         
   3   2   2         13.26         18.35         1.37 o                         
   4   2   2         17.29         17.19         0.88 o                         
   5   2   2          2.08          2.56         0.95 o                         
  -5   3   2          0.34          3.63         3.12 o                         
  -4   3   2          2.37          1.84         0.49 o                         
  -3   3   2        220.14        209.73         2.14 o                         
  -2   3   2        232.90        228.25         1.98 o                         
  -1   3   2        326.88        315.77         2.83 o                         
   0   3   2        415.47        504.59         4.89 o                         
   1   3   2         39.05         44.21         0.55 o                         
   2   3   2        172.95        183.29         5.62 o                         
   3   3   2         33.28         42.90         2.74 o                         
   4   3   2         30.31         28.34         1.06 o                         
   5   3   2          1.68          0.99         0.95 o                         
  -5   4   2          7.87          8.82         1.53 o                         
  -4   4   2          1.02          2.78         0.60 o                         
  -3   4   2         99.11         98.04         1.27 o                         
  -2   4   2        952.57        978.12         8.50 o                         
  -1   4   2         20.01         21.95         0.67 o                         
   0   4   2        332.23        360.07         3.22 o                         
   1   4   2        288.55        338.20         2.92 o                         
   2   4   2        361.28        380.39         3.50 o                         
   3   4   2         67.46         61.50         1.14 o                         
   4   4   2          6.98          7.75         0.91 o                         
   5   4   2          3.26          5.41         1.31 o                         
  -5   5   2          6.33          9.48         1.84 o                         
  -4   5   2         24.66         28.00         1.12 o                         
  -3   5   2         38.17         40.20         1.00 o                         
  -2   5   2         28.03         30.48         0.63 o                         
  -1   5   2         14.72         19.95         0.39 o                         
   0   5   2        231.37        251.63         2.55 o                         
   1   5   2        586.86        586.23         4.91 o                         
   2   5   2         27.79         25.59         0.50 o                         
   3   5   2         17.47         20.64         0.78 o                         
   4   5   2         48.41         50.90         2.77 o                         
   5   5   2          0.48          2.08         1.15 o                         
  -5   6   2         36.27         42.01         5.20 o                         
  -4   6   2        178.86        160.61         2.59 o                         
  -3   6   2          3.44          5.17         0.57 o                         
  -2   6   2         24.63         24.22         0.62 o                         
  -1   6   2        751.70        831.55         7.80 o                         
   0   6   2        169.36        206.56         1.93 o                         
   1   6   2        251.71        218.79         2.06 o                         
   2   6   2         41.71         46.44         0.82 o                         
   3   6   2         24.47         21.59         1.04 o                         
   4   6   2         59.81         55.60         1.55 o                         
  -4   7   2          4.01          7.89         0.88 o                         
  -3   7   2          0.48          1.16         0.52 o                         
  -2   7   2         23.02         23.93         0.85 o                         
  -1   7   2         57.39         58.14         1.03 o                         
   0   7   2        170.87        183.24         1.79 o                         
   1   7   2          7.15          7.88         0.33 o                         
   2   7   2         47.47         40.68         0.93 o                         
   3   7   2         49.91         43.13         1.21 o                         
   4   7   2          0.00          0.78         0.71 o                         
  -4   8   2          2.47          3.55         1.06 o                         
  -3   8   2          9.25          9.97         0.80 o                         
  -2   8   2         62.97         66.47         1.33 o                         
  -1   8   2        127.47        136.76         1.75 o                         
   0   8   2        197.66        200.75         1.98 o                         
   1   8   2         27.10         21.43         0.61 o                         
   2   8   2         67.37         55.23         1.05 o                         
   3   8   2          0.12          0.74         0.56 o                         
   4   8   2          5.23          7.19         1.31 o                         
  -4   9   2          3.53          5.52         0.96 o                         
  -3   9   2         57.41         53.30         1.64 o                         
  -2   9   2         30.11         26.64         0.96 o                         
  -1   9   2          0.19         -0.26         0.39 o                         
   0   9   2         27.41         29.29         0.95 o                         
   1   9   2         13.57         10.61         0.56 o                         
   2   9   2        153.99        123.50         1.93 o                         
   3   9   2          3.05          2.44         0.76 o                         
   4   9   2          0.55          0.55         0.90 o                         
  -4  10   2         23.18         22.23         2.29 o                         
  -3  10   2         70.17         63.17         1.77 o                         
  -2  10   2          0.27          0.06         0.52 o                         
  -1  10   2         14.62         15.18         0.79 o                         
   0  10   2          7.43          8.90         0.69 o                         
   1  10   2          1.79          2.82         0.62 o                         
   2  10   2          5.33          4.12         0.85 o                         
   3  10   2         20.40         19.38         1.19 o                         
  -3  11   2          0.73          2.28         0.79 o                         
  -2  11   2         44.70         40.09         1.51 o                         
  -1  11   2         26.60         28.33         1.35 o                         
   0  11   2        221.15        210.61         2.91 o                         
   1  11   2         58.21         43.41         1.44 o                         
   2  11   2          7.47          6.43         0.99 o                         
   3  11   2         30.29         32.58         1.81 o                         
  -3  12   2         17.81         19.37         1.25 o                         
  -2  12   2          0.37         -0.52         0.80 o                         
  -1  12   2          2.75          2.43         0.80 o                         
   0  12   2         12.02         13.46         1.22 o                         
   1  12   2         20.16         20.95         1.26 o                         
   2  12   2          7.35          9.65         1.19 o                         
   3  12   2          0.05          3.62         1.40 o                         
  -2  13   2         38.94         45.35         1.73 o                         
  -1  13   2         39.59         35.16         1.56 o                         
   0  13   2          0.48         -0.37         1.01 o                         
   1  13   2          0.42          0.96         0.87 o                         
   2  13   2         42.08         46.04         1.99 o                         
  -2  14   2          1.80          5.28         3.95 o                         
  -1  14   2         34.46         36.61         2.31 o                         
   0  14   2          1.14          0.57         0.98 o                         
   1  14   2         33.30         37.07         2.64 o                         
   2  14   2         52.94         81.52         5.72 o                         
  -1  15   2         10.29          8.63         3.64 o                         
   0  15   2          0.10         -2.81         2.81 o                         
  -5   0   3          9.02          8.27         2.29 o                         
  -3   0   3          4.22          4.41         0.59 o                         
  -1   0   3       2100.47       2233.04        71.83 o                         
   1   0   3       2255.62       2372.30        28.73 o                         
   3   0   3         30.94         28.82         1.04 o                         
   5   0   3          0.10         -1.23         1.32 o                         
  -5   1   3          0.27          1.29         0.90 o                         
  -4   1   3          5.87          6.45         0.57 o                         
  -3   1   3         17.80         17.54         0.59 o                         
  -2   1   3        548.99        536.26         4.78 o                         
  -1   1   3        112.56        104.07         0.98 o                         
   0   1   3        730.83        785.36         8.46 o                         
   1   1   3         23.60         33.87         0.46 o                         
   2   1   3        128.11        118.61         1.33 o                         
   3   1   3          2.21          2.79         0.47 o                         
   4   1   3         31.69         36.59         1.18 o                         
   5   1   3          4.17          5.05         1.43 o                         
  -5   2   3          0.02          1.33         2.65 o                         
  -4   2   3          2.24          3.50         0.49 o                         
  -3   2   3          7.21          8.47         0.43 o                         
  -2   2   3         53.60         59.74         0.89 o                         
  -1   2   3          0.71          1.94         0.16 o                         
   0   2   3        476.23        566.39         4.89 o                         
   1   2   3         50.35         60.63         0.75 o                         
   2   2   3         32.11         32.11         0.59 o                         
   3   2   3          1.82          2.17         0.39 o                         
   4   2   3          0.74          1.16         0.57 o                         
   5   2   3          0.10          0.52         0.93 o                         
  -5   3   3          1.87          3.77         2.60 o                         
  -4   3   3          2.38          2.93         0.74 o                         
  -3   3   3         54.50         54.81         1.43 o                         
  -2   3   3        106.17        111.47         1.99 o                         
  -1   3   3          0.65          1.80         0.14 o                         
   0   3   3         19.85         23.37         0.36 o                         
   1   3   3         94.62         99.18         0.99 o                         
   2   3   3         74.87         81.65         1.10 o                         
   3   3   3          7.16          8.20         0.50 o                         
   4   3   3          1.35          2.16         0.60 o                         
   5   3   3          2.19          1.14         1.16 o                         
  -5   4   3          1.28          4.63         1.43 o                         
  -4   4   3         23.87         27.17         1.13 o                         
  -3   4   3         53.21         50.72         1.11 o                         
  -2   4   3         17.05         17.08         1.03 o                         
  -1   4   3          3.93          9.98         0.30 o                         
   0   4   3       1039.07       1105.72        12.42 o                         
   1   4   3          2.15          1.82         0.23 o                         
   2   4   3        189.11        190.07         2.18 o                         
   3   4   3          0.01          0.25         0.39 o                         
   4   4   3          5.26          8.73         0.85 o                         
   5   4   3         11.37         12.11         1.60 o                         
  -5   5   3          2.76          4.05         1.65 o                         
  -4   5   3         48.72         47.32         1.34 o                         
  -3   5   3          1.22          2.14         0.46 o                         
  -2   5   3        122.07        120.10         1.50 o                         
  -1   5   3         82.02         90.09         1.14 o                         
   0   5   3          0.37          0.17         0.16 o                         
   1   5   3         51.28         62.87         0.82 o                         
   2   5   3        150.84        140.82         1.57 o                         
   3   5   3          9.47         10.39         0.70 o                         
   4   5   3         19.28         21.74         1.26 o                         
   5   5   3          0.09         -0.62         3.07 o                         
  -5   6   3          0.83          8.01         2.50 o                         
  -4   6   3          5.63          9.37         0.85 o                         
  -3   6   3         73.12         70.45         1.42 o                         
  -2   6   3        135.95        126.23         1.81 o                         
  -1   6   3          0.88          0.98         0.25 o                         
   0   6   3        408.93        492.07         4.43 o                         
   1   6   3        308.50        334.57         3.15 o                         
   2   6   3         37.31         34.30         0.67 o                         
   3   6   3          3.99          3.91         0.85 o                         
   4   6   3         20.83         19.51         1.35 o                         
  -4   7   3          5.31          7.83         0.87 o                         
  -3   7   3          0.90          1.01         0.52 o                         
  -2   7   3          0.02         -0.31         0.38 o                         
  -1   7   3         57.40         57.71         0.94 o                         
   0   7   3          3.67          6.29         0.31 o                         
   1   7   3         13.88         14.62         0.47 o                         
   2   7   3          4.85          4.63         0.52 o                         
   3   7   3          0.00          0.81         0.62 o                         
   4   7   3          0.02         -0.01         0.68 o                         
  -4   8   3          1.88          2.41         0.81 o                         
  -3   8   3          1.57          1.73         0.59 o                         
  -2   8   3        124.40        120.32         1.90 o                         
  -1   8   3        172.21        173.90         2.59 o                         
   0   8   3        275.70        271.32         2.69 o                         
   1   8   3          0.03          1.00         0.30 o                         
   2   8   3        129.61        109.13         1.85 o                         
   3   8   3         22.44         19.46         1.01 o                         
   4   8   3          7.87          6.89         1.00 o                         
  -4   9   3          9.81         15.89         1.42 o                         
  -3   9   3         16.67         19.01         1.02 o                         
  -2   9   3          1.29          0.77         0.51 o                         
  -1   9   3         72.17         71.97         1.36 o                         
   0   9   3         46.69         45.53         0.94 o                         
   1   9   3          7.50          7.12         0.51 o                         
   2   9   3          0.60          1.05         0.50 o                         
   3   9   3         21.66         26.27         1.18 o                         
   4   9   3          2.27          2.56         0.96 o                         
  -4  10   3          0.03          2.91         1.87 o                         
  -3  10   3         31.04         29.92         1.72 o                         
  -2  10   3         28.17         27.20         1.03 o                         
  -1  10   3         50.38         47.71         1.17 o                         
   0  10   3         67.91         61.13         1.33 o                         
   1  10   3        181.05        166.75         2.71 o                         
   2  10   3          0.06         -0.08         0.55 o                         
   3  10   3          1.64          0.75         0.72 o                         
  -3  11   3         46.47         49.36         2.08 o                         
  -2  11   3          0.87          1.47         0.62 o                         
  -1  11   3          0.33         -0.39         0.58 o                         
   0  11   3         20.62         18.70         0.98 o                         
   1  11   3         11.09         13.49         1.01 o                         
   2  11   3          9.97         11.40         1.16 o                         
   3  11   3          4.01          5.39         0.94 o                         
  -3  12   3         10.33         11.74         1.09 o                         
  -2  12   3         10.77         13.01         1.16 o                         
  -1  12   3          0.97          0.87         0.91 o                         
   0  12   3         38.59         39.15         1.59 o                         
   1  12   3          7.29          7.09         1.01 o                         
   2  12   3          1.01          0.96         0.90 o                         
  -2  13   3         11.79         12.88         1.41 o                         
  -1  13   3         97.54         95.48         2.24 o                         
   0  13   3          0.32          1.07         0.90 o                         
   1  13   3          0.05         -0.78         0.89 o                         
   2  13   3         21.68         27.40         1.72 o                         
  -2  14   3          0.10          2.35         3.33 o                         
  -1  14   3         59.87         66.97         2.83 o                         
   0  14   3          2.68          0.68         0.98 o                         
   1  14   3         10.18         11.02         1.54 o                         
   2  14   3          0.25          4.89         3.33 o                         
  -1  15   3          3.51         -1.14         4.89 o                         
   0  15   3         12.84         12.06         3.54 o                         
  -4   0   4          0.63          1.58         0.78 o                         
  -2   0   4        283.99        283.62         3.77 o                         
   0   0   4        442.99        411.98         7.27 o                         
   2   0   4          0.09          0.91         0.32 o                         
   4   0   4          7.27          5.55         1.09 o                         
  -5   1   4          2.14          3.41         0.97 o                         
  -4   1   4          0.61          1.35         0.46 o                         
  -3   1   4        103.65         94.53         1.32 o                         
  -2   1   4         29.29         29.37         0.53 o                         
  -1   1   4         79.06         91.09         0.83 o                         
   0   1   4         78.95         85.42         0.85 o                         
   1   1   4        154.26        145.49         1.46 o                         
   2   1   4        266.15        265.12         2.58 o                         
   3   1   4          2.82          3.71         0.39 o                         
   4   1   4         13.16         15.31         1.02 o                         
   5   1   4          4.90          6.53         1.15 o                         
  -5   2   4          9.95          9.30         1.53 o                         
  -4   2   4          3.96          6.21         0.63 o                         
  -3   2   4          1.08          1.39         0.31 o                         
  -2   2   4         54.84         52.39         0.74 o                         
  -1   2   4        281.66        279.23         2.53 o                         
   0   2   4       1620.85       1713.97        15.77 o                         
   1   2   4        303.47        296.46         2.91 o                         
   2   2   4          4.21          4.65         0.33 o                         
   3   2   4         75.93         69.27         1.11 o                         
   4   2   4         14.04         17.07         0.90 o                         
   5   2   4          5.62          5.74         1.13 o                         
  -5   3   4         16.80         22.15         2.39 o                         
  -4   3   4         11.15         13.32         0.79 o                         
  -3   3   4         39.26         40.14         0.88 o                         
  -2   3   4        187.80        174.96         1.79 o                         
  -1   3   4         14.05         15.74         0.32 o                         
   0   3   4        575.82        649.94         5.61 o                         
   1   3   4        777.80        794.60         6.83 o                         
   2   3   4         11.66         13.68         0.44 o                         
   3   3   4        189.39        181.13         2.11 o                         
   4   3   4         10.22          8.90         0.81 o                         
   5   3   4          0.50         -0.01         1.39 o                         
  -5   4   4          1.16          3.72         1.51 o                         
  -4   4   4         13.05         13.44         0.87 o                         
  -3   4   4         57.97         55.89         1.06 o                         
  -2   4   4         71.36         74.99         1.13 o                         
  -1   4   4         36.44         40.13         0.63 o                         
   0   4   4         16.86         14.92         0.48 o                         
   1   4   4        110.61        114.61         1.37 o                         
   2   4   4         27.89         26.16         0.56 o                         
   3   4   4          2.41          2.25         0.53 o                         
   4   4   4         37.71         38.54         1.58 o                         
   5   4   4          1.64          0.59         1.57 o                         
  -5   5   4          0.15          3.45         1.72 o                         
  -4   5   4          8.42         10.57         1.01 o                         
  -3   5   4         37.95         42.74         1.10 o                         
  -2   5   4         42.12         36.98         0.77 o                         
  -1   5   4        552.41        512.10         6.36 o                         
   0   5   4          8.54          7.57         0.33 o                         
   1   5   4        295.37        331.10         3.09 o                         
   2   5   4          5.94          6.40         0.36 o                         
   3   5   4          0.03         -0.39         0.46 o                         
   4   5   4          1.61          1.78         0.83 o                         
   5   5   4         10.30          4.99         3.02 o                         
  -5   6   4          3.73          9.26         3.74 o                         
  -4   6   4          0.04          0.26         0.83 o                         
  -3   6   4          0.00          1.42         0.59 o                         
  -2   6   4         21.07         21.66         0.74 o                         
  -1   6   4        426.00        420.26         4.17 o                         
   0   6   4          0.14          0.15         0.19 o                         
   1   6   4        508.81        518.94         4.71 o                         
   2   6   4         21.34         21.19         0.57 o                         
   3   6   4          3.79          3.14         0.68 o                         
   4   6   4          0.15          0.98         0.83 o                         
  -4   7   4          1.47          2.30         0.86 o                         
  -3   7   4          4.60          4.78         0.60 o                         
  -2   7   4          0.33          0.60         0.40 o                         
  -1   7   4        177.15        164.81         2.23 o                         
   0   7   4         71.36         72.26         0.97 o                         
   1   7   4          8.12          8.62         0.42 o                         
   2   7   4         21.95         19.58         0.93 o                         
   3   7   4         32.06         31.16         1.26 o                         
   4   7   4          0.00          1.25         0.84 o                         
  -4   8   4          1.24          1.44         0.86 o                         
  -3   8   4         22.59         23.58         1.06 o                         
  -2   8   4         20.70         20.91         0.86 o                         
  -1   8   4        322.95        316.53         5.32 o                         
   0   8   4        212.88        224.16         2.44 o                         
   1   8   4          7.72          9.59         0.47 o                         
   2   8   4          5.03          5.98         0.68 o                         
   3   8   4          0.46          1.61         0.70 o                         
   4   8   4          3.54          5.70         0.91 o                         
  -4   9   4         28.55         36.13         2.30 o                         
  -3   9   4          6.33          7.67         0.79 o                         
  -2   9   4          1.98          2.33         0.56 o                         
  -1   9   4         25.29         23.02         0.85 o                         
   0   9   4        331.64        323.04         3.49 o                         
   1   9   4         47.14         49.70         0.92 o                         
   2   9   4          0.16          0.20         0.47 o                         
   3   9   4         32.25         33.30         1.24 o                         
   4   9   4          4.31          3.66         1.11 o                         
  -4  10   4          7.18         12.48         2.39 o                         
  -3  10   4          0.00          3.97         0.74 o                         
  -2  10   4         63.79         60.92         1.45 o                         
  -1  10   4          0.16          0.74         0.47 o                         
   0  10   4         31.03         32.03         1.04 o                         
   1  10   4         64.58         57.54         1.54 o                         
   2  10   4          5.10          7.51         0.83 o                         
   3  10   4          1.58          1.46         0.72 o                         
  -3  11   4          0.62          2.21         0.83 o                         
  -2  11   4         37.21         38.70         1.31 o                         
  -1  11   4         11.40         11.40         0.95 o                         
   0  11   4          0.16          0.19         0.61 o                         
   1  11   4          3.95          3.90         0.86 o                         
   2  11   4        192.63        191.89         3.65 o                         
   3  11   4         21.77         21.58         1.36 o                         
  -3  12   4          0.03         -0.10         0.87 o                         
  -2  12   4         64.49         73.57         2.02 o                         
  -1  12   4          0.12          0.48         0.70 o                         
   0  12   4          7.37          6.28         0.98 o                         
   1  12   4         32.40         30.08         1.57 o                         
   2  12   4         90.05         89.00         2.47 o                         
  -2  13   4          6.01          4.58         1.00 o                         
  -1  13   4          2.24          4.07         0.89 o                         
   0  13   4         11.86         13.56         1.29 o                         
   1  13   4          2.39          3.01         1.04 o                         
   2  13   4          4.17          7.22         1.24 o                         
  -2  14   4          0.00          0.73         2.29 o                         
  -1  14   4         10.33         15.64         1.38 o                         
   0  14   4         70.85         70.06         3.06 o                         
   1  14   4         49.53         52.74         2.89 o                         
  -1  15   4          0.08         -0.31         2.81 o                         
  -5   0   5          0.85          1.51         1.92 o                         
  -3   0   5         68.03         63.96         1.39 o                         
  -1   0   5          2.90          2.69         0.24 o                         
   1   0   5       2016.23       2038.38        24.53 o                         
   3   0   5         60.64         58.43         1.44 o                         
   5   0   5         34.95         31.53         2.46 o                         
  -5   1   5         19.38         21.19         1.42 o                         
  -4   1   5          0.56          1.16         0.47 o                         
  -3   1   5          0.96          1.85         0.35 o                         
  -2   1   5          0.28          0.79         0.20 o                         
  -1   1   5       1189.35       1246.03         9.96 o                         
   0   1   5        243.62        234.54         2.12 o                         
   1   1   5         51.84         52.15         0.59 o                         
   2   1   5        227.22        223.53         2.25 o                         
   3   1   5          1.87          2.69         0.38 o                         
   4   1   5          3.98          4.78         0.78 o                         
   5   1   5          1.38          1.98         1.09 o                         
  -5   2   5          0.56          2.82         1.18 o                         
  -4   2   5         42.70         40.38         1.22 o                         
  -3   2   5        141.09        132.24         1.50 o                         
  -2   2   5        275.75        261.26         2.68 o                         
  -1   2   5        335.90        348.54         3.39 o                         
   0   2   5        827.55        909.54         7.73 o                         
   1   2   5        405.88        362.90         3.68 o                         
   2   2   5         72.50         72.93         0.96 o                         
   3   2   5         46.43         46.91         1.04 o                         
   4   2   5         37.41         34.82         1.24 o                         
   5   2   5          6.51          5.93         1.31 o                         
  -5   3   5         45.07         57.51         4.80 o                         
  -4   3   5        150.94        139.88         2.19 o                         
  -3   3   5          3.12          3.02         0.41 o                         
  -2   3   5        104.27         94.55         1.12 o                         
  -1   3   5          0.30          0.83         0.67 o                         
   0   3   5       2002.32       2158.04        19.77 o                         
   1   3   5        249.16        259.19         2.64 o                         
   2   3   5          1.52          2.22         0.26 o                         
   3   3   5         18.75         24.18         0.85 o                         
   4   3   5          0.19          1.64         0.64 o                         
   5   3   5          7.41          5.09         2.21 o                         
  -5   4   5         15.94         11.95         3.22 o                         
  -4   4   5         15.05         22.82         2.54 o                         
  -3   4   5          4.99          6.68         0.49 o                         
  -2   4   5        170.45        164.04         1.76 o                         
  -1   4   5        701.82        753.80         7.33 o                         
   0   4   5        645.27        662.39         5.77 o                         
   1   4   5         68.42         67.07         0.82 o                         
   2   4   5          6.39          7.10         0.36 o                         
   3   4   5         21.04         23.28         1.08 o                         
   4   4   5          0.70          1.47         0.87 o                         
   5   4   5          4.99          0.83         2.91 o                         
  -5   5   5          0.84          5.93         2.18 o                         
  -4   5   5         39.14         39.20         1.37 o                         
  -3   5   5        269.95        244.94         3.11 o                         
  -2   5   5         42.36         40.57         0.76 o                         
  -1   5   5         38.06         42.99         0.76 o                         
   0   5   5         28.60         21.85         1.61 o                         
   1   5   5         42.60         43.62         0.69 o                         
   2   5   5        116.28        115.35         1.38 o                         
   3   5   5         11.20         11.65         0.75 o                         
   4   5   5          4.46          4.97         0.94 o                         
  -4   6   5          2.74          3.87         0.78 o                         
  -3   6   5        238.24        222.52         3.75 o                         
  -2   6   5        226.56        207.70         2.68 o                         
  -1   6   5         40.55         47.92         0.82 o                         
   0   6   5        232.90        229.16         2.41 o                         
   1   6   5          1.97          4.29         0.33 o                         
   2   6   5        169.81        160.92         1.98 o                         
   3   6   5          9.80         10.19         0.88 o                         
   4   6   5          1.12          0.70         0.83 o                         
  -4   7   5         10.42         11.13         1.04 o                         
  -3   7   5         28.52         28.37         1.01 o                         
  -2   7   5        308.68        282.43         3.44 o                         
  -1   7   5        385.72        365.38         3.76 o                         
   0   7   5          0.17          0.45         0.23 o                         
   1   7   5         81.17         76.68         1.07 o                         
   2   7   5         76.98         71.49         1.35 o                         
   3   7   5         41.31         39.39         1.40 o                         
   4   7   5          0.15         -0.74         0.97 o                         
  -4   8   5         38.18         37.74         2.38 o                         
  -3   8   5         12.51         15.04         0.97 o                         
  -2   8   5         44.64         43.85         1.11 o                         
  -1   8   5        224.22        209.57         2.70 o                         
   0   8   5        201.02        203.00         2.15 o                         
   1   8   5        183.90        185.22         2.04 o                         
   2   8   5          0.39          0.43         0.53 o                         
   3   8   5         26.39         25.88         1.29 o                         
   4   8   5         18.66         16.82         1.31 o                         
  -4   9   5          4.40          3.99         1.27 o                         
  -3   9   5         12.17         12.33         0.88 o                         
  -2   9   5         10.83         12.62         0.80 o                         
  -1   9   5          0.01          0.16         0.36 o                         
   0   9   5         15.30         18.18         0.71 o                         
   1   9   5        159.12        154.49         2.01 o                         
   2   9   5          4.59          4.61         0.72 o                         
   3   9   5         19.01         19.12         1.23 o                         
   4   9   5          9.96          7.27         1.98 o                         
  -3  10   5         91.21         93.58         1.95 o                         
  -2  10   5          1.33          2.76         0.60 o                         
  -1  10   5          9.12          9.61         0.70 o                         
   0  10   5        145.48        143.35         2.18 o                         
   1  10   5        339.46        330.30         5.40 o                         
   2  10   5          8.43          6.62         0.79 o                         
   3  10   5          0.08         -0.70         0.70 o                         
  -3  11   5          0.01          1.23         0.78 o                         
  -2  11   5          1.26          3.60         0.69 o                         
  -1  11   5        118.72        117.46         2.29 o                         
   0  11   5          1.01          0.23         0.59 o                         
   1  11   5         59.59         58.64         1.85 o                         
   2  11   5          2.28          3.78         0.98 o                         
   3  11   5          2.26          2.56         0.94 o                         
  -3  12   5          0.83          0.88         1.17 o                         
  -2  12   5         88.52         94.20         2.26 o                         
  -1  12   5         51.20         55.43         1.67 o                         
   0  12   5         15.47         15.97         1.13 o                         
   1  12   5         79.51         80.14         2.22 o                         
   2  12   5        191.75        186.27         4.23 o                         
  -2  13   5          0.31         -0.30         1.10 o                         
  -1  13   5         14.14         17.76         1.33 o                         
   0  13   5         19.64         22.69         1.80 o                         
   1  13   5          8.81          8.98         1.43 o                         
   2  13   5          1.26          1.74         1.10 o                         
  -2  14   5          8.24          4.99         2.50 o                         
  -1  14   5          1.80          1.89         1.31 o                         
   0  14   5         26.50         30.25         2.67 o                         
   1  14   5          0.15          0.37         1.53 o                         
  -1  15   5          1.42          3.64         5.62 o                         
  -4   0   6         28.84         29.12         2.70 o                         
  -2   0   6          5.37          4.09         0.37 o                         
   0   0   6       3604.64       3676.19        71.08 o                         
   2   0   6       1896.07       1885.13        20.30 o                         
   4   0   6         30.08         27.53         1.69 o                         
  -5   1   6         64.05         68.63         2.52 o                         
  -4   1   6         28.71         27.70         1.07 o                         
  -3   1   6         39.36         37.05         0.74 o                         
  -2   1   6        671.85        694.35         5.77 o                         
  -1   1   6       1379.43       1397.62        12.98 o                         
   0   1   6          0.01          0.62         0.14 o                         
   1   1   6        353.87        355.25         3.01 o                         
   2   1   6        257.82        271.33         2.66 o                         
   3   1   6         37.02         38.00         0.88 o                         
   4   1   6          7.01          9.08         0.93 o                         
   5   1   6          1.22          6.02         1.39 o                         
  -5   2   6         29.71         43.36         3.88 o                         
  -4   2   6         34.09         41.16         1.47 o                         
  -3   2   6          1.53          1.61         0.31 o                         
  -2   2   6        118.35        113.81         1.28 o                         
  -1   2   6          1.58          1.78         0.24 o                         
   0   2   6        993.48       1081.25         9.20 o                         
   1   2   6       1118.31       1182.77        11.70 o                         
   2   2   6         53.26         45.25         0.73 o                         
   3   2   6        124.52        119.11         1.73 o                         
   4   2   6         40.51         44.82         1.40 o                         
   5   2   6         14.95         17.58         2.91 o                         
  -5   3   6         75.01         75.73         2.75 o                         
  -4   3   6         32.50         43.26         1.37 o                         
  -3   3   6         21.93         21.00         0.70 o                         
  -2   3   6        289.25        287.78         2.75 o                         
  -1   3   6         84.17         98.52         1.09 o                         
   0   3   6        314.33        363.59         3.52 o                         
   1   3   6          7.07          8.24         0.39 o                         
   2   3   6        114.88        100.72         1.74 o                         
   3   3   6         89.83         84.91         1.41 o                         
   4   3   6         98.98        102.48         2.26 o                         
  -5   4   6          0.29          2.50         1.87 o                         
  -4   4   6        259.32        260.86         4.92 o                         
  -3   4   6        411.78        383.59         4.03 o                         
  -2   4   6         78.00         78.13         0.99 o                         
  -1   4   6        666.24        719.49         7.53 o                         
   0   4   6        151.52        147.08         1.52 o                         
   1   4   6        214.06        233.79         2.11 o                         
   2   4   6        109.12        104.98         1.77 o                         
   3   4   6        117.92        111.59         1.87 o                         
   4   4   6          9.96          9.09         1.01 o                         
   5   4   6          0.82          0.52         2.70 o                         
  -5   5   6          4.96          6.16         4.68 o                         
  -4   5   6          0.02          0.90         0.78 o                         
  -3   5   6         91.30         94.13         1.62 o                         
  -2   5   6        260.90        240.39         2.62 o                         
  -1   5   6        361.38        352.53         3.27 o                         
   0   5   6        295.38        315.99         2.96 o                         
   1   5   6        133.73        134.99         1.49 o                         
   2   5   6        115.63        109.45         1.51 o                         
   3   5   6        120.87        116.02         1.92 o                         
   4   5   6          1.24         -0.77         0.77 o                         
  -4   6   6          0.04          0.37         0.83 o                         
  -3   6   6         57.09         64.00         1.38 o                         
  -2   6   6       1329.57       1265.17        12.80 o                         
  -1   6   6        136.96        119.49         1.48 o                         
   0   6   6         44.62         44.59         0.84 o                         
   1   6   6         24.89         21.42         0.54 o                         
   2   6   6        363.73        345.59         3.67 o                         
   3   6   6         44.57         39.35         1.35 o                         
   4   6   6          0.21         -0.20         0.81 o                         
  -4   7   6         25.53         24.22         1.98 o                         
  -3   7   6         25.06         24.01         1.02 o                         
  -2   7   6         47.34         46.71         1.10 o                         
  -1   7   6          6.26          8.67         0.49 o                         
   0   7   6         10.03          8.91         0.42 o                         
   1   7   6         51.50         52.95         0.88 o                         
   2   7   6         45.91         43.25         1.07 o                         
   3   7   6          7.52          9.59         0.93 o                         
   4   7   6          0.03          1.01         0.90 o                         
  -4   8   6          4.26          8.40         1.22 o                         
  -3   8   6         20.73         21.03         1.02 o                         
  -2   8   6         51.62         48.03         1.29 o                         
  -1   8   6       1180.28       1141.88        11.67 o                         
   0   8   6        202.24        196.26         2.11 o                         
   1   8   6         43.91         39.93         0.82 o                         
   2   8   6         15.18         15.36         0.96 o                         
   3   8   6         18.21         19.17         1.17 o                         
   4   8   6         21.06         20.52         1.43 o                         
  -4   9   6         19.33         19.99         1.92 o                         
  -3   9   6         58.38         55.31         1.53 o                         
  -2   9   6         19.21         19.62         0.96 o                         
  -1   9   6          5.79          7.62         0.63 o                         
   0   9   6        577.76        583.51         5.85 o                         
   1   9   6         38.46         38.65         1.02 o                         
   2   9   6         14.51         12.91         0.92 o                         
   3   9   6          1.97          2.17         0.80 o                         
   4   9   6         16.95         21.32         4.37 o                         
  -3  10   6         22.34         26.98         1.45 o                         
  -2  10   6         48.85         48.88         1.34 o                         
  -1  10   6          0.02          0.44         0.47 o                         
   0  10   6        303.34        299.92         3.73 o                         
   1  10   6        344.13        325.74         5.00 o                         
   2  10   6         11.40         12.95         1.01 o                         
   3  10   6          1.12          1.11         0.72 o                         
  -3  11   6         56.77         55.07         1.79 o                         
  -2  11   6          0.28          2.80         0.67 o                         
  -1  11   6         81.83         83.85         1.92 o                         
   0  11   6          0.96          0.18         0.57 o                         
   1  11   6        114.51        117.78         2.63 o                         
   2  11   6         90.83         86.88         2.43 o                         
   3  11   6         25.18         28.54         1.62 o                         
  -3  12   6          5.98          5.35         2.13 o                         
  -2  12   6          0.04          1.60         0.84 o                         
  -1  12   6          5.79          4.72         0.84 o                         
   0  12   6          4.92          3.93         0.82 o                         
   1  12   6          4.16          4.32         1.02 o                         
   2  12   6          2.91          5.71         1.29 o                         
  -2  13   6         15.99         16.45         1.53 o                         
  -1  13   6         51.33         55.25         1.78 o                         
   0  13   6         19.58         22.57         1.73 o                         
   1  13   6          0.78          0.09         1.18 o                         
   2  13   6         70.17         60.83        17.93 o                         
  -2  14   6          2.34         -2.50         2.50 o                         
  -1  14   6          0.87         -0.58         0.98 o                         
   0  14   6          1.87          0.55         1.75 o                         
   1  14   6         43.10         50.38         3.91 o                         
  -5   0   7         44.60         46.81         2.53 o                         
  -3   0   7        523.46        515.03         7.25 o                         
  -1   0   7        317.51        297.30         4.58 o                         
   1   0   7         29.89         33.05         0.80 o                         
   3   0   7         32.96         32.42         1.37 o                         
  -5   1   7          0.86          5.88         1.20 o                         
  -4   1   7          4.03          3.32         0.70 o                         
  -3   1   7        192.49        178.63         1.98 o                         
  -2   1   7         13.28         12.66         0.35 o                         
  -1   1   7          2.16          0.79         0.25 o                         
   0   1   7         96.62        108.44         1.13 o                         
   1   1   7        188.29        233.56         2.08 o                         
   2   1   7          0.51          1.70         0.28 o                         
   3   1   7        302.47        286.95         3.04 o                         
   4   1   7        129.82        125.04         2.40 o                         
   5   1   7        154.42        135.60         6.34 o                         
  -5   2   7         95.41        113.60         4.30 o                         
  -4   2   7        190.10        186.85         3.31 o                         
  -3   2   7          6.18          6.35         0.46 o                         
  -2   2   7        183.78        181.82         1.86 o                         
  -1   2   7       1879.08       1926.51        16.36 o                         
   0   2   7        668.07        721.78         6.25 o                         
   1   2   7       1016.68        994.62         9.20 o                         
   2   2   7          9.85          8.76         0.32 o                         
   3   2   7         56.04         53.95         1.16 o                         
   4   2   7          7.35          8.13         0.86 o                         
   5   2   7         41.77         36.81         3.85 o                         
  -5   3   7         31.71         36.04         4.15 o                         
  -4   3   7         33.24         34.20         1.51 o                         
  -3   3   7          3.31          4.18         0.48 o                         
  -2   3   7        113.47         98.03         1.17 o                         
  -1   3   7         29.07         40.12         0.67 o                         
   0   3   7        216.86        242.96         2.31 o                         
   1   3   7        661.34        708.17         6.70 o                         
   2   3   7         96.41         89.61         1.31 o                         
   3   3   7        147.27        140.28         1.96 o                         
   4   3   7        265.16        253.00         3.50 o                         
  -5   4   7          1.58          1.14         2.29 o                         
  -4   4   7        168.62        167.21         3.27 o                         
  -3   4   7        195.38        187.20         2.47 o                         
  -2   4   7          6.32          8.25         0.36 o                         
  -1   4   7        239.75        249.78         2.52 o                         
   0   4   7       1327.07       1509.76        13.74 o                         
   1   4   7        555.86        558.06         5.39 o                         
   2   4   7        239.84        219.89         2.51 o                         
   3   4   7        208.49        199.38         3.01 o                         
   4   4   7          4.72          4.72         0.91 o                         
  -4   5   7          8.10          9.45         1.17 o                         
  -3   5   7        229.41        219.01         3.18 o                         
  -2   5   7         19.63         18.88         0.56 o                         
  -1   5   7         78.73         80.97         1.02 o                         
   0   5   7        540.01        581.69         5.20 o                         
   1   5   7        253.27        237.67         2.53 o                         
   2   5   7        208.55        193.83         2.51 o                         
   3   5   7          0.34          1.85         0.55 o                         
   4   5   7          0.03         -0.85         0.85 o                         
  -4   6   7          0.82          0.39         0.87 o                         
  -3   6   7        257.19        241.59         3.50 o                         
  -2   6   7         44.10         43.93         1.02 o                         
  -1   6   7        153.17        149.80         1.63 o                         
   0   6   7          9.36         10.14         0.44 o                         
   1   6   7       1063.55       1030.08         8.99 o                         
   2   6   7         96.01         91.43         1.59 o                         
   3   6   7         29.07         27.98         1.14 o                         
   4   6   7          3.82          1.73         0.99 o                         
  -4   7   7         31.37         32.33         1.71 o                         
  -3   7   7         11.88         14.24         0.92 o                         
  -2   7   7        245.74        236.35         3.02 o                         
  -1   7   7        807.24        768.91         9.97 o                         
   0   7   7         85.92         83.29         1.29 o                         
   1   7   7          0.57          0.78         0.32 o                         
   2   7   7        158.04        157.77         2.27 o                         
   3   7   7         58.31         54.10         1.61 o                         
   4   7   7          0.81          2.28         1.19 o                         
  -4   8   7         46.98         45.65         1.99 o                         
  -3   8   7         40.19         42.48         1.88 o                         
  -2   8   7          0.66          0.75         0.46 o                         
  -1   8   7         12.82         16.69         0.78 o                         
   0   8   7       1104.96       1086.14         9.56 o                         
   1   8   7        149.95        141.10         1.84 o                         
   2   8   7         19.58         18.76         1.05 o                         
   3   8   7          3.30          3.79         0.86 o                         
   4   8   7         38.11         41.86         3.24 o                         
  -4   9   7          0.05          0.10         2.81 o                         
  -3   9   7          0.87          1.68         0.70 o                         
  -2   9   7         97.38         94.50         1.93 o                         
  -1   9   7        222.79        214.56         2.84 o                         
   0   9   7        157.54        157.88         2.07 o                         
   1   9   7         91.35         91.76         1.60 o                         
   2   9   7         31.49         31.08         1.24 o                         
   3   9   7         22.50         27.14         1.45 o                         
  -3  10   7          5.74          6.32         0.94 o                         
  -2  10   7        222.27        213.74         3.08 o                         
  -1  10   7         71.22         71.15         1.65 o                         
   0  10   7          5.17          6.05         0.66 o                         
   1  10   7          0.46          3.52         0.78 o                         
   2  10   7          1.72          3.38         0.78 o                         
   3  10   7          1.09          2.18         0.92 o                         
  -3  11   7          8.28          9.12         1.08 o                         
  -2  11   7        102.63         99.94         1.99 o                         
  -1  11   7          0.95          0.60         0.57 o                         
   0  11   7         13.67         12.84         0.94 o                         
   1  11   7        109.65        106.53         2.50 o                         
   2  11   7        190.50        197.71         3.82 o                         
   3  11   7          0.00          1.32         1.63 o                         
  -3  12   7          7.09          8.77         1.63 o                         
  -2  12   7          7.44          8.77         1.06 o                         
  -1  12   7          3.20          2.91         0.81 o                         
   0  12   7         50.08         49.45         1.74 o                         
   1  12   7          0.00         -0.45         0.88 o                         
   2  12   7         12.17         13.50         1.42 o                         
  -2  13   7          0.10         -0.20         0.90 o                         
  -1  13   7          8.50          8.07         1.05 o                         
   0  13   7          0.11          0.40         1.08 o                         
   1  13   7         27.96         31.68         2.39 o                         
   2  13   7         22.17         20.18         4.06 o                         
  -1  14   7          4.92          4.32         1.11 o                         
   0  14   7          0.63         -0.30         2.60 o                         
  -4   0   8         20.65         22.05         1.94 o                         
  -2   0   8        827.96        840.39        13.02 o                         
   0   0   8        316.75        282.65         3.29 o                         
   2   0   8        230.91        239.60         3.11 o                         
   4   0   8         27.35         24.67         1.77 o                         
  -5   1   8          0.06          2.55         1.08 o                         
  -4   1   8          7.71          8.50         0.84 o                         
  -3   1   8          0.04          0.48         0.40 o                         
  -2   1   8         53.49         56.23         0.73 o                         
  -1   1   8          6.31          6.60         0.23 o                         
   0   1   8        610.95        687.09         6.33 o                         
   1   1   8        359.64        368.76         3.40 o                         
   2   1   8        135.22        140.99         1.61 o                         
   3   1   8         19.39         22.04         0.86 o                         
   4   1   8         44.80         52.49         1.93 o                         
  -5   2   8         95.72        102.92         3.30 o                         
  -4   2   8          2.06          6.84         0.99 o                         
  -3   2   8          0.12          0.03         0.38 o                         
  -2   2   8         32.49         26.63         0.52 o                         
  -1   2   8         85.19         95.24         1.03 o                         
   0   2   8        388.77        474.39         4.23 o                         
   1   2   8        151.43        155.06         1.78 o                         
   2   2   8        298.27        293.83         3.17 o                         
   3   2   8         37.50         36.52         1.01 o                         
   4   2   8          0.01          1.12         0.98 o                         
  -5   3   8          3.51          6.32         1.54 o                         
  -4   3   8        102.03         92.69         2.33 o                         
  -3   3   8         18.17         20.49         0.75 o                         
  -2   3   8          0.70          1.05         0.23 o                         
  -1   3   8       1537.67       1658.15        14.98 o                         
   0   3   8          7.88         14.78         0.39 o                         
   1   3   8         15.82          9.09         0.45 o                         
   2   3   8         25.15         21.55         0.69 o                         
   3   3   8        254.68        255.05         3.02 o                         
   4   3   8        161.92        165.72         3.36 o                         
  -5   4   8          4.32          2.29         2.18 o                         
  -4   4   8         16.88         21.42         1.41 o                         
  -3   4   8         72.27         67.33         1.41 o                         
  -2   4   8         49.46         49.99         0.78 o                         
  -1   4   8         58.64         52.94         0.76 o                         
   0   4   8          1.88          3.18         0.26 o                         
   1   4   8          7.42          7.93         0.44 o                         
   2   4   8         24.40         25.14         0.75 o                         
   3   4   8          4.95          7.64         0.73 o                         
   4   4   8         22.96         22.88         1.45 o                         
  -5   5   8          9.79          9.26         2.91 o                         
  -4   5   8          4.83          4.77         1.02 o                         
  -3   5   8         46.94         48.37         1.31 o                         
  -2   5   8        562.65        543.21         5.35 o                         
  -1   5   8         61.84         73.08         0.96 o                         
   0   5   8         27.20         29.05         1.02 o                         
   1   5   8         60.88         70.49         0.94 o                         
   2   5   8        898.69        846.75         8.17 o                         
   3   5   8        244.99        215.96         3.30 o                         
   4   5   8          1.69         -0.35         0.98 o                         
  -4   6   8          4.77          6.82         1.10 o                         
  -3   6   8         39.82         41.21         2.06 o                         
  -2   6   8        116.86        111.49         1.71 o                         
  -1   6   8          9.95         14.89         1.50 o                         
   0   6   8        176.11        174.40         1.87 o                         
   1   6   8        422.41        405.51         4.50 o                         
   2   6   8        176.94        166.75         2.22 o                         
   3   6   8         21.40         22.13         1.06 o                         
   4   6   8          6.28          6.06         1.15 o                         
  -4   7   8         25.11         26.14         1.62 o                         
  -3   7   8         67.95         66.75         1.65 o                         
  -2   7   8        194.59        183.63         2.49 o                         
  -1   7   8         76.77         73.54         1.69 o                         
   0   7   8        194.14        182.06         2.12 o                         
   1   7   8        448.91        419.31         4.32 o                         
   2   7   8        122.23        117.49         1.91 o                         
   3   7   8         27.17         28.01         1.35 o                         
   4   7   8          4.50          6.67         1.24 o                         
  -4   8   8         31.73         31.59         1.81 o                         
  -3   8   8          7.00          7.73         0.85 o                         
  -2   8   8         26.38         24.92         0.93 o                         
  -1   8   8         45.27         48.24         1.27 o                         
   0   8   8        705.82        682.73        11.94 o                         
   1   8   8         60.60         55.11         1.07 o                         
   2   8   8         36.33         36.96         1.32 o                         
   3   8   8          5.46          5.01         0.90 o                         
   4   8   8          9.74         13.73         3.22 o                         
  -4   9   8          1.41          1.46         2.18 o                         
  -3   9   8          0.12          1.02         0.71 o                         
  -2   9   8          9.62         12.37         0.83 o                         
  -1   9   8         58.44         59.66         1.33 o                         
   0   9   8         18.76         20.96         0.79 o                         
   1   9   8         85.51         85.72         1.57 o                         
   2   9   8          2.66          1.98         0.71 o                         
   3   9   8         14.59         13.82         1.17 o                         
  -3  10   8         13.46         13.38         1.30 o                         
  -2  10   8        227.37        216.49         3.39 o                         
  -1  10   8        431.84        419.36         4.95 o                         
   0  10   8         52.57         48.66         1.15 o                         
   1  10   8         94.06         97.24         2.33 o                         
   2  10   8          7.49          8.22         1.00 o                         
   3  10   8         50.48         54.33         1.87 o                         
  -3  11   8          0.32          2.38         1.07 o                         
  -2  11   8         13.62         17.06         1.13 o                         
  -1  11   8          3.22          3.95         0.65 o                         
   0  11   8         85.57         82.40         2.08 o                         
   1  11   8         15.41         17.21         1.29 o                         
   2  11   8         23.44         24.62         1.67 o                         
   3  11   8          7.48          7.49         3.22 o                         
  -3  12   8        199.64        198.09         7.80 o                         
  -2  12   8         47.24         43.27         1.82 o                         
  -1  12   8         12.07         13.02         1.08 o                         
   0  12   8         21.32         20.32         1.32 o                         
   1  12   8         38.41         41.08         1.88 o                         
   2  12   8          0.03          0.38         1.05 o                         
  -2  13   8          0.09          0.88         1.06 o                         
  -1  13   8         25.96         27.55         1.55 o                         
   0  13   8          0.03         -0.99         1.85 o                         
   1  13   8          3.76          7.89         1.41 o                         
   2  13   8          2.30          1.25         3.64 o                         
  -1  14   8          0.01         -1.00         1.10 o                         
   0  14   8          4.79          4.09         1.29 o                         
  -5   0   9         25.14         26.99         4.21 o                         
  -3   0   9          8.85          8.50         0.85 o                         
  -1   0   9         67.98         82.10         1.68 o                         
   1   0   9       1408.43       1466.25        15.84 o                         
   3   0   9          0.45          0.08         0.75 o                         
  -5   1   9         12.03         11.03         1.33 o                         
  -4   1   9         20.46         23.68         1.34 o                         
  -3   1   9         14.44         18.02         0.72 o                         
  -2   1   9        433.71        423.04         4.21 o                         
  -1   1   9         74.62         70.68         0.83 o                         
   0   1   9        491.62        498.41         4.75 o                         
   1   1   9         21.22         24.38         0.51 o                         
   2   1   9          0.13          0.25         0.34 o                         
   3   1   9         32.59         30.05         1.18 o                         
   4   1   9          3.83          6.81         1.03 o                         
  -5   2   9          0.00          2.32         1.64 o                         
  -4   2   9         92.08         86.62         2.46 o                         
  -3   2   9         28.96         26.95         0.98 o                         
  -2   2   9          2.06          1.34         0.20 o                         
  -1   2   9         87.83         93.69         0.98 o                         
   0   2   9        110.84        129.30         1.38 o                         
   1   2   9         97.94        113.40         1.44 o                         
   2   2   9          6.91          7.05         0.52 o                         
   3   2   9          3.35          2.81         0.64 o                         
   4   2   9         75.81         75.36         1.93 o                         
  -5   3   9          1.71         -0.94         2.29 o                         
  -4   3   9          5.96          7.11         1.00 o                         
  -3   3   9         50.31         48.35         1.61 o                         
  -2   3   9         22.22         20.96         0.50 o                         
  -1   3   9         12.02         12.21         0.36 o                         
   0   3   9        160.76        178.65         1.83 o                         
   1   3   9         25.67         25.82         0.64 o                         
   2   3   9          9.50          8.75         0.56 o                         
   3   3   9        115.30        110.83         1.76 o                         
   4   3   9         30.85         35.63         2.23 o                         
  -5   4   9         39.88         36.50         4.68 o                         
  -4   4   9          5.16          6.27         0.99 o                         
  -3   4   9         34.55         33.70         1.13 o                         
  -2   4   9        146.97        139.99         1.58 o                         
  -1   4   9        226.47        233.84         2.33 o                         
   0   4   9        300.70        336.81         3.19 o                         
   1   4   9         64.42         64.20         1.03 o                         
   2   4   9        297.61        278.40         3.37 o                         
   3   4   9         71.13         72.46         1.93 o                         
   4   4   9         18.98         20.09         1.33 o                         
  -4   5   9          5.22          5.20         1.06 o                         
  -3   5   9         25.81         23.78         1.32 o                         
  -2   5   9         32.03         35.98         0.76 o                         
  -1   5   9          4.80          7.45         0.36 o                         
   0   5   9        113.73        106.97         1.28 o                         
   1   5   9         88.04         86.13         1.27 o                         
   2   5   9        229.11        213.76         2.57 o                         
   3   5   9         99.39         90.09         1.92 o                         
   4   5   9          5.77          6.04         1.18 o                         
  -4   6   9          1.61          0.55         0.90 o                         
  -3   6   9        105.71        101.03         2.34 o                         
  -2   6   9         48.77         48.19         1.07 o                         
  -1   6   9          5.09          7.68         0.40 o                         
   0   6   9         83.60         81.04         1.11 o                         
   1   6   9        122.20        120.54         1.64 o                         
   2   6   9          0.91          1.38         0.39 o                         
   3   6   9          0.01         -0.13         0.55 o                         
   4   6   9          2.91          2.24         1.14 o                         
  -4   7   9          5.24          4.55         1.08 o                         
  -3   7   9          4.47          5.77         0.90 o                         
  -2   7   9         26.01         25.65         0.87 o                         
  -1   7   9         12.52         14.08         0.62 o                         
   0   7   9        373.10        349.93         5.44 o                         
   1   7   9        503.05        470.88         4.83 o                         
   2   7   9         50.15         46.47         1.15 o                         
   3   7   9          0.39          0.43         0.72 o                         
   4   7   9         28.27         24.52         2.60 o                         
  -4   8   9          0.13          0.24         1.08 o                         
  -3   8   9          3.57          4.82         0.95 o                         
  -2   8   9          0.23          0.56         0.50 o                         
  -1   8   9          2.05          2.50         0.47 o                         
   0   8   9         97.05         94.57         1.81 o                         
   1   8   9         31.90         32.17         0.88 o                         
   2   8   9         84.32         76.32         1.78 o                         
   3   8   9          9.72         11.35         1.08 o                         
  -4   9   9         12.18         11.86         2.91 o                         
  -3   9   9         15.71         16.92         1.37 o                         
  -2   9   9         30.16         30.69         1.25 o                         
  -1   9   9        718.58        709.25         9.41 o                         
   0   9   9        278.05        266.51         3.09 o                         
   1   9   9          5.36          6.91         0.64 o                         
   2   9   9         24.36         25.95         1.26 o                         
   3   9   9         45.91         47.32         1.78 o                         
  -3  10   9          2.78          4.30         1.02 o                         
  -2  10   9          9.31          9.24         0.92 o                         
  -1  10   9        125.67        116.69         1.98 o                         
   0  10   9          2.26          2.14         0.55 o                         
   1  10   9         82.95         80.37         2.11 o                         
   2  10   9          9.12          9.03         1.05 o                         
   3  10   9          1.37          1.59         0.95 o                         
  -3  11   9         44.26         44.99         2.05 o                         
  -2  11   9         97.78         98.80         2.25 o                         
  -1  11   9         13.11         11.89         0.95 o                         
   0  11   9          7.80          9.23         0.96 o                         
   1  11   9         13.78         13.90         1.26 o                         
   2  11   9          7.71          8.71         1.23 o                         
  -2  12   9         98.63         85.52         2.38 o                         
  -1  12   9          0.32         -0.50         0.69 o                         
   0  12   9         52.27         54.77         1.99 o                         
   1  12   9         72.39         73.22         2.32 o                         
   2  12   9          7.92          7.96         1.53 o                         
  -2  13   9         12.86         14.24         1.59 o                         
  -1  13   9          4.82          4.39         1.14 o                         
   0  13   9         14.44         15.69         1.61 o                         
   1  13   9          0.06         -0.66         1.07 o                         
  -1  14   9         48.59         48.76         2.57 o                         
   0  14   9         37.19         43.16         3.64 o                         
  -4   0  10          0.85          1.17         0.92 o                         
  -2   0  10        208.93        198.02         3.24 o                         
   0   0  10          1.91          0.14         0.23 o                         
   2   0  10         21.49         19.53         1.54 o                         
   4   0  10          0.05         -1.21         1.21 o                         
  -5   1  10          3.31          4.54         1.62 o                         
  -4   1  10          7.55          8.84         0.99 o                         
  -3   1  10        143.13        131.86         1.98 o                         
  -2   1  10          0.37          0.77         0.32 o                         
  -1   1  10        162.33        158.55         2.00 o                         
   0   1  10        117.91        138.66         1.58 o                         
   1   1  10          0.00          0.16         0.21 o                         
   2   1  10        108.13        100.64         1.88 o                         
   3   1  10          0.33         -0.19         0.51 o                         
   4   1  10          9.65          9.94         1.07 o                         
  -5   2  10          1.27          1.14         1.98 o                         
  -4   2  10          1.49          3.94         0.72 o                         
  -3   2  10         36.39         34.08         1.09 o                         
  -2   2  10         30.02         25.92         0.60 o                         
  -1   2  10         14.36         16.95         0.32 o                         
   0   2  10        351.75        367.75         3.41 o                         
   1   2  10        134.62        120.54         1.25 o                         
   2   2  10         78.64         72.51         1.23 o                         
   3   2  10          0.18         -0.16         0.53 o                         
   4   2  10         28.84         33.13         1.50 o                         
  -4   3  10          1.70          3.52         0.89 o                         
  -3   3  10         13.67         15.75         0.89 o                         
  -2   3  10         26.77         25.66         0.62 o                         
  -1   3  10        295.83        299.26         3.05 o                         
   0   3  10        310.37        320.58         3.04 o                         
   1   3  10         41.00         39.31         0.86 o                         
   2   3  10         19.73         18.82         0.74 o                         
   3   3  10         87.49         84.39         1.67 o                         
   4   3  10          4.39          3.40         0.88 o                         
  -4   4  10         14.59         13.66         1.29 o                         
  -3   4  10         43.57         39.14         1.43 o                         
  -2   4  10         19.97         19.52         0.60 o                         
  -1   4  10         68.54         59.21         0.86 o                         
   0   4  10         16.31         14.57         0.45 o                         
   1   4  10         10.95         11.42         0.55 o                         
   2   4  10         15.20         14.41         0.71 o                         
   3   4  10         30.00         30.24         1.12 o                         
   4   4  10         13.22         11.45         1.05 o                         
  -4   5  10          2.94          3.82         0.96 o                         
  -3   5  10          0.47          0.89         0.66 o                         
  -2   5  10          0.01          0.51         0.33 o                         
  -1   5  10        149.80        141.18         1.61 o                         
   0   5  10          1.38          1.76         0.27 o                         
   1   5  10        121.99        111.96         1.55 o                         
   2   5  10         12.83         13.70         0.87 o                         
   3   5  10         30.05         29.17         1.17 o                         
   4   5  10          0.46         -0.28         1.00 o                         
  -4   6  10          1.15          1.42         0.93 o                         
  -3   6  10         25.52         25.14         1.34 o                         
  -2   6  10          9.17          7.50         0.66 o                         
  -1   6  10        128.10        120.54         1.47 o                         
   0   6  10          0.68          0.38         0.25 o                         
   1   6  10        602.24        570.86         5.70 o                         
   2   6  10         31.78         31.29         0.93 o                         
   3   6  10          2.94          1.58         0.58 o                         
   4   6  10          0.54         -0.32         1.05 o                         
  -4   7  10          6.43          8.16         1.21 o                         
  -3   7  10          0.44          1.23         0.77 o                         
  -2   7  10         88.63         81.72         1.71 o                         
  -1   7  10         33.05         37.61         0.86 o                         
   0   7  10         22.68         23.29         0.67 o                         
   1   7  10         50.27         45.10         1.04 o                         
   2   7  10         14.77         13.34         0.82 o                         
   3   7  10         12.11         14.31         1.14 o                         
  -4   8  10          9.73          8.63         1.90 o                         
  -3   8  10          7.36          7.38         1.04 o                         
  -2   8  10          2.94          3.25         0.64 o                         
  -1   8  10         85.17         81.10         1.49 o                         
   0   8  10        351.87        331.04         3.90 o                         
   1   8  10          4.21          4.37         0.52 o                         
   2   8  10         15.64         15.91         1.03 o                         
   3   8  10          0.62          1.38         0.84 o                         
  -4   9  10          0.38          5.20         3.54 o                         
  -3   9  10          3.80          3.80         0.98 o                         
  -2   9  10          0.08         -0.06         0.59 o                         
  -1   9  10         40.44         39.55         1.12 o                         
   0   9  10         31.19         26.19         1.05 o                         
   1   9  10         36.88         34.90         1.11 o                         
   2   9  10          3.88          3.19         0.81 o                         
   3   9  10         48.17         42.77         1.70 o                         
  -3  10  10          0.61          1.95         0.98 o                         
  -2  10  10         28.08         28.41         1.31 o                         
  -1  10  10          1.45          1.99         0.48 o                         
   0  10  10          1.64          1.95         0.58 o                         
   1  10  10          0.52          0.66         0.81 o                         
   2  10  10          0.03         -0.50         1.19 o                         
   3  10  10          0.11          0.34         1.50 o                         
  -3  11  10         35.17         30.72         2.10 o                         
  -2  11  10        121.92        120.25         2.72 o                         
  -1  11  10         33.58         31.47         1.16 o                         
   0  11  10          1.34          1.21         0.75 o                         
   1  11  10         24.08         24.71         1.91 o                         
   2  11  10        138.27        136.66         3.16 o                         
  -2  12  10          0.06          1.93         1.12 o                         
  -1  12  10          0.09         -0.38         0.78 o                         
   0  12  10          1.65          1.76         0.83 o                         
   1  12  10          2.67          1.99         1.02 o                         
   2  12  10          9.32          8.37         1.76 o                         
  -2  13  10          0.75          3.02         2.60 o                         
  -1  13  10          2.03          1.73         1.48 o                         
   0  13  10         53.10         50.63         2.74 o                         
   1  13  10          7.15          7.06         1.92 o                         
  -1  14  10          2.80          4.89         2.50 o                         
   0  14  10         30.12         32.45         5.10 o                         
  -5   0  11         15.05         12.79         2.39 o                         
  -3   0  11         38.07         36.74         1.30 o                         
  -1   0  11         14.84         14.34         0.76 o                         
   1   0  11         66.24         71.67         1.24 o                         
   3   0  11         19.90         21.08         1.85 o                         
  -5   1  11          3.72          4.16         1.98 o                         
  -4   1  11         37.07         34.64         1.35 o                         
  -3   1  11          6.10          6.73         0.60 o                         
  -2   1  11         24.38         22.15         0.81 o                         
  -1   1  11         51.84         55.05         1.03 o                         
   0   1  11         99.23         90.60         1.17 o                         
   1   1  11         48.38         46.42         0.76 o                         
   2   1  11         60.14         54.86         1.09 o                         
   3   1  11          5.11          4.04         0.68 o                         
   4   1  11          0.03         -0.85         0.85 o                         
  -4   2  11         45.99         45.11         1.49 o                         
  -3   2  11         15.01         17.33         0.93 o                         
  -2   2  11        149.84        139.67         2.11 o                         
  -1   2  11         17.76         19.08         0.52 o                         
   0   2  11          0.63          0.66         0.21 o                         
   1   2  11         81.95         78.77         1.18 o                         
   2   2  11          1.09          1.14         0.42 o                         
   3   2  11         17.98         19.47         0.92 o                         
   4   2  11          1.73          0.44         0.89 o                         
  -4   3  11          0.49          2.29         0.92 o                         
  -3   3  11          1.59          1.85         0.56 o                         
  -2   3  11          1.85          1.72         0.39 o                         
  -1   3  11          8.42          9.83         0.38 o                         
   0   3  11        226.81        215.27         2.19 o                         
   1   3  11          1.08          0.88         0.33 o                         
   2   3  11         42.03         40.80         1.00 o                         
   3   3  11         31.60         33.13         1.19 o                         
   4   3  11          0.05         -0.56         0.79 o                         
  -4   4  11          0.69          2.27         0.92 o                         
  -3   4  11         82.98         79.17         2.05 o                         
  -2   4  11         79.67         65.86         1.23 o                         
  -1   4  11         49.54         49.74         0.79 o                         
   0   4  11        435.05        425.64         3.97 o                         
   1   4  11          1.02          0.47         0.34 o                         
   2   4  11          1.90          2.50         0.48 o                         
   3   4  11          0.00          0.40         0.61 o                         
   4   4  11          0.92          1.49         0.83 o                         
  -4   5  11          0.19          0.82         0.86 o                         
  -3   5  11          3.71          2.06         0.73 o                         
  -2   5  11         32.68         31.67         1.01 o                         
  -1   5  11          6.60          7.55         0.41 o                         
   0   5  11          5.39          6.07         0.39 o                         
   1   5  11         27.17         25.51         0.76 o                         
   2   5  11         61.89         59.41         1.22 o                         
   3   5  11          0.35          1.15         0.72 o                         
   4   5  11         11.07          9.81         1.30 o                         
  -4   6  11          0.12          1.03         1.04 o                         
  -3   6  11          9.00          8.15         1.02 o                         
  -2   6  11         15.00         17.34         0.96 o                         
  -1   6  11        290.78        253.25         2.62 o                         
   0   6  11         29.10         22.62         0.62 o                         
   1   6  11         16.22         17.70         0.72 o                         
   2   6  11          0.57          0.11         0.64 o                         
   3   6  11         26.34         29.01         1.38 o                         
  -4   7  11         21.15         20.52         1.57 o                         
  -3   7  11          1.44          2.33         0.80 o                         
  -2   7  11         13.55         13.02         0.88 o                         
  -1   7  11        103.74         93.25         1.43 o                         
   0   7  11         27.57         26.35         0.77 o                         
   1   7  11         10.29          8.95         0.61 o                         
   2   7  11          0.53          0.54         0.42 o                         
   3   7  11          9.15          8.93         1.04 o                         
  -4   8  11          9.24          9.05         2.50 o                         
  -3   8  11          1.90          3.23         0.91 o                         
  -2   8  11          1.06          1.28         0.61 o                         
  -1   8  11          0.69          0.46         0.45 o                         
   0   8  11          4.65          6.25         0.59 o                         
   1   8  11         10.13          9.14         0.73 o                         
   2   8  11          2.16          2.03         0.75 o                         
   3   8  11          0.04         -0.83         0.83 o                         
  -3   9  11          1.16          1.87         0.94 o                         
  -2   9  11          0.44          1.00         0.69 o                         
  -1   9  11          6.17          8.28         0.70 o                         
   0   9  11         16.11         13.67         0.79 o                         
   1   9  11         58.16         58.39         1.38 o                         
   2   9  11         25.51         25.22         1.33 o                         
   3   9  11          1.73          1.89         0.99 o                         
  -3  10  11         31.33         33.55         1.87 o                         
  -2  10  11         50.92         48.75         1.84 o                         
  -1  10  11          1.30          1.49         0.57 o                         
   0  10  11          3.99          4.75         0.65 o                         
   1  10  11          2.99          2.17         0.90 o                         
   2  10  11         22.46         22.30         1.60 o                         
   3  10  11          0.28          0.52         1.61 o                         
  -3  11  11          2.01          0.42         3.64 o                         
  -2  11  11         29.71         29.72         1.97 o                         
  -1  11  11         13.91         17.22         1.26 o                         
   0  11  11          4.86          5.18         0.90 o                         
   1  11  11          9.37          7.94         1.16 o                         
   2  11  11          0.25          1.19         1.03 o                         
  -2  12  11         12.06         14.27         2.30 o                         
  -1  12  11          1.40          1.02         1.06 o                         
   0  12  11          0.66          0.19         0.83 o                         
   1  12  11          9.55          9.27         1.30 o                         
   2  12  11          7.28          2.70         5.30 o                         
  -1  13  11         11.10          8.47         2.02 o                         
   0  13  11          1.97          1.69         2.44 o                         
   1  13  11         40.25         39.31         3.33 o                         
  -4   0  12         34.08         32.45         2.19 o                         
  -2   0  12        146.41        134.79         2.75 o                         
   0   0  12         13.09         16.14         0.64 o                         
   2   0  12        153.15        148.51         3.05 o                         
   4   0  12          4.30          3.21         1.27 o                         
  -4   1  12          2.45          2.57         0.79 o                         
  -3   1  12          6.46          5.44         0.56 o                         
  -2   1  12         13.86         13.08         0.61 o                         
  -1   1  12        384.15        348.50         3.93 o                         
   0   1  12        318.71        303.58         2.93 o                         
   1   1  12        261.18        235.20         2.41 o                         
   2   1  12          0.01          0.08         0.42 o                         
   3   1  12          0.27          0.05         0.60 o                         
   4   1  12          5.88          6.69         1.07 o                         
  -4   2  12         17.75         19.03         1.38 o                         
  -3   2  12        242.71        225.58         3.34 o                         
  -2   2  12          0.80          1.80         0.41 o                         
  -1   2  12        162.42        150.99         1.69 o                         
   0   2  12        296.98        278.52         3.15 o                         
   1   2  12         16.46         15.89         0.61 o                         
   2   2  12          0.64          1.31         0.49 o                         
   3   2  12          0.13         -0.69         0.69 o                         
   4   2  12          0.00         -0.64         0.83 o                         
  -4   3  12         19.34         17.64         1.34 o                         
  -3   3  12         16.43         16.27         0.95 o                         
  -2   3  12         10.19          9.95         0.63 o                         
  -1   3  12          0.00          0.49         0.29 o                         
   0   3  12          4.93         10.16         0.44 o                         
   1   3  12          9.76         16.08         0.66 o                         
   2   3  12          7.73          9.73         0.67 o                         
   3   3  12          9.00          9.28         0.83 o                         
   4   3  12         11.00         12.19         1.10 o                         
  -4   4  12         38.20         39.71         1.77 o                         
  -3   4  12          4.53          5.21         0.86 o                         
  -2   4  12        320.15        275.10         3.36 o                         
  -1   4  12        209.20        180.22         2.30 o                         
   0   4  12          2.54          3.31         0.30 o                         
   1   4  12         10.15         11.11         0.61 o                         
   2   4  12        263.01        249.04         2.97 o                         
   3   4  12         64.31         64.24         1.81 o                         
   4   4  12          1.58          1.47         0.89 o                         
  -4   5  12         16.33         17.69         1.43 o                         
  -3   5  12          0.29          0.30         0.74 o                         
  -2   5  12         71.35         63.99         1.72 o                         
  -1   5  12          3.80          7.89         0.49 o                         
   0   5  12          7.74          7.13         0.42 o                         
   1   5  12          0.16          0.08         0.37 o                         
   2   5  12         45.39         46.82         1.19 o                         
   3   5  12          7.78         10.53         0.95 o                         
   4   5  12          1.23          3.02         3.12 o                         
  -4   6  12          3.67          5.73         1.14 o                         
  -3   6  12         10.76         10.14         1.10 o                         
  -2   6  12         28.51         28.01         1.26 o                         
  -1   6  12         37.97         28.57         0.78 o                         
   0   6  12         32.30         27.04         0.68 o                         
   1   6  12         18.07         16.73         0.73 o                         
   2   6  12          3.68          3.70         0.57 o                         
   3   6  12          8.73          9.50         1.03 o                         
  -4   7  12         15.08         17.94         2.44 o                         
  -3   7  12          3.81          4.87         0.99 o                         
  -2   7  12         21.75         21.52         1.27 o                         
  -1   7  12          7.94          6.01         0.59 o                         
   0   7  12        202.35        177.68         2.22 o                         
   1   7  12         94.47         85.36         1.45 o                         
   2   7  12         17.80         19.05         0.89 o                         
   3   7  12         23.11         25.65         1.60 o                         
  -3   8  12         14.43         13.14         1.26 o                         
  -2   8  12         13.15         14.46         1.40 o                         
  -1   8  12          0.01          0.01         0.52 o                         
   0   8  12          2.23          1.67         0.35 o                         
   1   8  12        102.54         94.01         1.57 o                         
   2   8  12          0.35         -0.68         0.68 o                         
   3   8  12         11.75         11.34         1.60 o                         
  -3   9  12         35.38         36.79         1.77 o                         
  -2   9  12         77.61         79.55         2.18 o                         
  -1   9  12         29.28         24.56         1.18 o                         
   0   9  12         82.13         80.16         1.73 o                         
   1   9  12         63.80         58.39         1.71 o                         
   2   9  12         66.63         61.40         1.79 o                         
   3   9  12         12.95         11.24         1.39 o                         
  -3  10  12          2.07          3.70         1.20 o                         
  -2  10  12         14.16         17.69         1.36 o                         
  -1  10  12          9.47         12.05         1.10 o                         
   0  10  12         24.51         19.87         2.82 o                         
   1  10  12         10.55          7.79         1.05 o                         
   2  10  12          3.10          3.26         1.16 o                         
   3  10  12          0.40         -2.29         2.60 o                         
  -2  11  12         20.16         18.94         1.47 o                         
  -1  11  12         32.93         33.81         1.68 o                         
   0  11  12          0.32          0.43         0.90 o                         
   1  11  12          0.45         -0.39         0.88 o                         
   2  11  12          4.09          1.58         1.20 o                         
  -2  12  12          2.15          2.90         2.29 o                         
  -1  12  12          5.18          4.34         1.21 o                         
   0  12  12         25.11         27.68         2.43 o                         
   1  12  12          0.30         -0.71         1.20 o                         
  -1  13  12         21.13         20.36         2.06 o                         
   0  13  12          0.00          0.69         1.17 o                         
  -3   0  13          7.90          7.14         1.15 o                         
  -1   0  13       2755.32       2630.23        41.08 o                         
   1   0  13          5.68          4.74         0.68 o                         
   3   0  13         84.05         82.15         2.46 o                         
  -4   1  13          0.02          0.68         0.74 o                         
  -3   1  13         29.52         27.98         0.93 o                         
  -2   1  13         66.90         61.79         1.17 o                         
  -1   1  13          0.10          0.55         0.49 o                         
   0   1  13        179.57        166.46         1.82 o                         
   1   1  13         30.19         28.69         0.76 o                         
   2   1  13          1.58          0.61         0.45 o                         
   3   1  13         18.46         19.60         1.22 o                         
   4   1  13          1.87          2.39         0.94 o                         
  -4   2  13         29.33         26.86         1.67 o                         
  -3   2  13          0.71          4.13         0.66 o                         
  -2   2  13        535.30        489.08         5.45 o                         
  -1   2  13         74.41         66.39         1.20 o                         
   0   2  13        198.70        177.24         1.92 o                         
   1   2  13        620.06        619.59         6.65 o                         
   2   2  13        198.27        175.28         2.52 o                         
   3   2  13         20.27         21.14         1.02 o                         
   4   2  13          7.11          5.89         1.06 o                         
  -4   3  13          3.36          4.93         1.08 o                         
  -3   3  13        129.76        117.78         2.22 o                         
  -2   3  13          0.13          1.04         0.42 o                         
  -1   3  13         69.53         57.79         1.00 o                         
   0   3  13         15.39         13.11         0.51 o                         
   1   3  13        540.07        490.82         5.01 o                         
   2   3  13          7.91         11.27         0.75 o                         
   3   3  13          1.25          1.34         0.67 o                         
   4   3  13          0.02         -0.69         1.15 o                         
  -4   4  13         36.32         39.09         1.80 o                         
  -3   4  13         53.22         49.52         1.69 o                         
  -2   4  13         95.85         90.75         1.57 o                         
  -1   4  13          1.00          0.69         0.29 o                         
   0   4  13         11.55          8.72         0.45 o                         
   1   4  13          0.35          0.53         0.38 o                         
   2   4  13        116.97        111.99         1.77 o                         
   3   4  13         23.46         24.50         1.20 o                         
   4   4  13          5.02          3.13         1.80 o                         
  -4   5  13         24.79         22.35         1.57 o                         
  -3   5  13          2.92          4.14         0.89 o                         
  -2   5  13         39.60         30.37         1.28 o                         
  -1   5  13        158.19        131.45         1.76 o                         
   0   5  13        447.63        373.78         3.65 o                         
   1   5  13          5.95          5.69         0.53 o                         
   2   5  13        187.01        181.03         2.43 o                         
   3   5  13        263.77        262.99         4.00 o                         
  -4   6  13          3.34          5.47         1.15 o                         
  -3   6  13          3.34          2.67         0.86 o                         
  -2   6  13          0.71          1.01         0.64 o                         
  -1   6  13         14.01         14.16         0.69 o                         
   0   6  13         19.82         20.73         0.73 o                         
   1   6  13          4.08          4.76         0.54 o                         
   2   6  13         45.60         44.40         1.17 o                         
   3   6  13          5.44          7.25         1.23 o                         
  -3   7  13         12.48         15.91         1.32 o                         
  -2   7  13          7.34          6.02         0.90 o                         
  -1   7  13        120.62        116.90         1.89 o                         
   0   7  13        167.76        145.15         1.94 o                         
   1   7  13         94.37         81.59         1.45 o                         
   2   7  13        101.10         94.04         1.70 o                         
   3   7  13         35.01         31.31         1.72 o                         
  -3   8  13         35.61         41.44         1.81 o                         
  -2   8  13          1.71          3.45         0.83 o                         
  -1   8  13          0.01          0.86         0.56 o                         
   0   8  13         16.36         13.66         0.81 o                         
   1   8  13          3.13          3.35         0.58 o                         
   2   8  13          0.05          0.03         0.67 o                         
   3   8  13          6.57          5.57         1.19 o                         
  -3   9  13          3.79          4.19         1.20 o                         
  -2   9  13         33.19         36.09         1.70 o                         
  -1   9  13          0.66          0.29         0.62 o                         
   0   9  13          0.27          0.34         0.41 o                         
   1   9  13          1.87          0.43         0.59 o                         
   2   9  13         34.19         31.74         1.52 o                         
   3   9  13         13.35         10.40         2.50 o                         
  -3  10  13         11.41         18.82         3.54 o                         
  -2  10  13         31.75         36.21         2.12 o                         
  -1  10  13         38.11         44.82         2.06 o                         
   0  10  13         41.37         35.41         1.30 o                         
   1  10  13          0.08         -0.95         0.95 o                         
   2  10  13         24.67         22.79         1.64 o                         
  -2  11  13          0.15          1.12         0.93 o                         
  -1  11  13         13.81         13.88         1.28 o                         
   0  11  13          0.47          0.87         0.87 o                         
   1  11  13          0.92         -0.55         1.74 o                         
   2  11  13          0.20         -0.40         1.32 o                         
  -2  12  13          3.88          3.12         1.98 o                         
  -1  12  13         37.21         34.03         2.65 o                         
   0  12  13         72.61         74.91         5.38 o                         
   1  12  13          0.63          1.71         1.24 o                         
   0  13  13          2.60          4.16         2.39 o                         
  -4   0  14         78.00         72.89         3.04 o                         
  -2   0  14        207.08        192.72         3.72 o                         
   0   0  14        925.34        901.25        11.26 o                         
   2   0  14        127.53        119.18         2.75 o                         
   4   0  14         51.97         47.79         5.51 o                         
  -4   1  14         88.87         84.47         2.29 o                         
  -3   1  14         57.55         53.47         1.23 o                         
  -2   1  14         84.22         87.75         1.58 o                         
  -1   1  14          6.34          9.21         0.59 o                         
   0   1  14       1347.25       1298.50        10.88 o                         
   1   1  14        114.43        105.47         1.69 o                         
   2   1  14         12.21         11.74         0.73 o                         
   3   1  14          0.25          0.57         0.69 o                         
   4   1  14         19.73         16.71         2.60 o                         
  -4   2  14          6.38          6.58         1.51 o                         
  -3   2  14        258.83        243.73         3.33 o                         
  -2   2  14        617.18        585.24         6.47 o                         
  -1   2  14          0.50          2.51         0.78 o                         
   0   2  14         17.41         15.23         0.74 o                         
   1   2  14        166.61        147.78         2.15 o                         
   2   2  14         72.73         63.26         1.54 o                         
   3   2  14          1.60          1.49         0.69 o                         
   4   2  14          0.60         -0.93         2.03 o                         
  -4   3  14          5.44          7.51         1.12 o                         
  -3   3  14        148.62        136.58         2.47 o                         
  -2   3  14         58.32         45.33         1.11 o                         
  -1   3  14        229.76        206.91         2.69 o                         
   0   3  14         63.66         65.22         1.01 o                         
   1   3  14        772.79        728.12         7.77 o                         
   2   3  14        332.66        318.38         3.97 o                         
   3   3  14         16.57         14.60         0.94 o                         
   4   3  14          5.27          3.61         2.05 o                         
  -4   4  14        175.61        167.35         3.57 o                         
  -3   4  14        105.61        105.05         2.53 o                         
  -2   4  14          0.31          0.72         0.43 o                         
  -1   4  14         62.96         50.25         1.12 o                         
   0   4  14          8.27         14.17         0.61 o                         
   1   4  14        130.78         82.98        15.23 o                         
   2   4  14         36.61         36.33         1.17 o                         
   3   4  14          4.74          4.46         0.84 o                         
   4   4  14         13.72          9.78         4.47 o                         
  -4   5  14         11.05         14.18         1.38 o                         
  -3   5  14          3.45          3.47         0.87 o                         
  -2   5  14         15.20         18.50         1.19 o                         
  -1   5  14        176.28        144.17         2.31 o                         
   0   5  14         23.78         22.43         0.72 o                         
   1   5  14          4.13          3.03         0.50 o                         
   2   5  14         42.44         45.03         1.19 o                         
   3   5  14        132.54        135.12         2.70 o                         
  -4   6  14         65.33         62.49         4.58 o                         
  -3   6  14          0.12          0.94         0.83 o                         
  -2   6  14          2.55          2.25         0.73 o                         
  -1   6  14        145.55        114.56         2.06 o                         
   0   6  14          3.60          4.44         0.48 o                         
   1   6  14         96.45         88.81         1.51 o                         
   2   6  14          0.01         -0.04         0.54 o                         
   3   6  14         27.69         30.48         1.52 o                         
  -3   7  14         38.31         41.74         2.07 o                         
  -2   7  14          5.03          4.03         0.84 o                         
  -1   7  14          9.56         10.33         0.95 o                         
   0   7  14         44.32         41.77         0.99 o                         
   1   7  14          3.18          4.15         0.56 o                         
   2   7  14         42.43         43.99         1.28 o                         
   3   7  14          1.96          2.64         1.05 o                         
  -3   8  14         45.93         49.87         2.00 o                         
  -2   8  14          1.22          1.11         0.74 o                         
  -1   8  14          0.16          0.53         0.75 o                         
   0   8  14          2.53          4.60         0.62 o                         
   1   8  14         40.77         36.37         1.07 o                         
   2   8  14         97.85         93.47         2.01 o                         
   3   8  14          6.06          2.08         2.18 o                         
  -3   9  14          0.05          0.96         1.09 o                         
  -2   9  14         16.86         19.57         1.45 o                         
  -1   9  14          1.98          1.64         0.88 o                         
   0   9  14         16.63         18.88         1.11 o                         
   1   9  14         43.16         43.12         1.32 o                         
   2   9  14          0.34          0.53         0.96 o                         
   3   9  14          0.33          2.91         3.64 o                         
  -2  10  14          0.12          0.72         0.90 o                         
  -1  10  14         59.74         67.06         3.58 o                         
   0  10  14         27.68         29.45         1.46 o                         
   1  10  14         27.38         27.15         1.62 o                         
   2  10  14          5.56          4.01         1.14 o                         
  -2  11  14         10.29         12.13         1.92 o                         
  -1  11  14          0.08         -0.11         0.99 o                         
   0  11  14          2.49          3.73         1.22 o                         
   1  11  14          0.00         -1.27         1.37 o                         
  -1  12  14         45.79         43.78         3.74 o                         
   0  12  14         13.46         13.20         2.01 o                         
   1  12  14         14.53         12.41         1.79 o                         
  -3   0  15         27.63         26.87         1.43 o                         
  -1   0  15        116.49        106.68         2.44 o                         
   1   0  15        115.99        111.29         3.06 o                         
   3   0  15         14.87         16.46         1.53 o                         
  -4   1  15          0.27          1.09         0.86 o                         
  -3   1  15          4.28          4.74         0.74 o                         
  -2   1  15        462.84        430.61         4.96 o                         
  -1   1  15       1187.10       1119.92        11.49 o                         
   0   1  15        438.14        425.62         4.39 o                         
   1   1  15         30.23         31.24         0.86 o                         
   2   1  15         37.91         32.00         1.10 o                         
   3   1  15        114.26        107.72         2.15 o                         
   4   1  15         15.99         17.89         3.74 o                         
  -4   2  15         17.17         17.05         1.45 o                         
  -3   2  15         21.07         19.73         1.03 o                         
  -2   2  15          5.25          8.26         0.68 o                         
  -1   2  15         33.97         30.68         1.02 o                         
   0   2  15          5.02          4.88         0.49 o                         
   1   2  15        190.41        176.27         2.25 o                         
   2   2  15         10.51         12.21         1.00 o                         
   3   2  15         14.05         11.93         1.02 o                         
  -4   3  15         18.39         18.49         1.60 o                         
  -3   3  15        221.65        211.30         3.44 o                         
  -2   3  15        181.42        162.20         2.21 o                         
  -1   3  15          1.50          5.90         0.56 o                         
   0   3  15         73.07         62.22         1.24 o                         
   1   3  15          0.20          1.59         0.43 o                         
   2   3  15        189.32        174.19         2.61 o                         
   3   3  15          6.61          4.81         0.78 o                         
  -4   4  15         46.50         48.61         2.00 o                         
  -3   4  15        216.29        198.84         3.72 o                         
  -2   4  15         40.86         33.48         1.08 o                         
  -1   4  15         32.71         35.86         0.92 o                         
   0   4  15        161.37        135.31         2.02 o                         
   1   4  15        105.17         82.87         2.49 o                         
   2   4  15        159.12        163.59         2.52 o                         
   3   4  15         33.07         34.13         2.20 o                         
  -4   5  15         82.36         75.91         4.78 o                         
  -3   5  15         15.43         17.55         1.35 o                         
  -2   5  15          3.78          4.85         0.81 o                         
  -1   5  15         41.85         37.53         1.15 o                         
   0   5  15         98.20         90.15         1.60 o                         
   1   5  15         14.55         17.16         1.09 o                         
   2   5  15          6.57          7.50         0.79 o                         
   3   5  15         16.90         18.07         1.26 o                         
  -3   6  15          1.49          1.81         0.86 o                         
  -2   6  15         94.77         89.05         2.42 o                         
  -1   6  15         12.11         11.07         0.84 o                         
   0   6  15         33.30         22.36         0.92 o                         
   1   6  15         49.61         45.41         1.15 o                         
   2   6  15          5.15          7.68         0.81 o                         
   3   6  15        123.56        127.35         2.68 o                         
  -3   7  15          0.06          1.25         0.89 o                         
  -2   7  15          0.01          0.84         0.76 o                         
  -1   7  15         15.28         15.61         1.35 o                         
   0   7  15          6.63          6.16         0.74 o                         
   1   7  15          2.78          3.14         0.59 o                         
   2   7  15          2.40          2.23         0.67 o                         
   3   7  15         32.99         34.77         2.10 o                         
  -3   8  15         21.66         20.16         1.57 o                         
  -2   8  15        106.51        101.44         2.58 o                         
  -1   8  15          7.48         11.30         1.22 o                         
   0   8  15          2.13          2.02         0.66 o                         
   1   8  15          5.00          6.64         0.76 o                         
   2   8  15          8.41         10.44         1.22 o                         
  -3   9  15          8.28         15.18         3.22 o                         
  -2   9  15          0.41          2.33         0.92 o                         
  -1   9  15         20.63         19.53         1.66 o                         
   0   9  15          1.00          0.21         0.69 o                         
   1   9  15        150.54        141.33         2.40 o                         
   2   9  15         14.17         12.11         1.85 o                         
  -2  10  15          4.79          3.39         1.13 o                         
  -1  10  15          0.07         -0.02         0.91 o                         
   0  10  15         17.23         19.39         1.37 o                         
   1  10  15          3.88          3.31         1.11 o                         
   2  10  15          5.35          3.48         1.78 o                         
  -2  11  15          0.09         -2.08         2.60 o                         
  -1  11  15         47.81         52.23         2.30 o                         
   0  11  15         34.46         30.06         2.05 o                         
   1  11  15         11.20          7.53         1.46 o                         
   0  12  15          4.20          3.12         3.33 o                         
  -4   0  16          4.77          2.39         1.32 o                         
  -2   0  16         49.45         45.62         1.65 o                         
   0   0  16        199.40        183.37         3.51 o                         
   2   0  16         14.82         15.50         1.40 o                         
  -4   1  16          5.70          3.63         1.22 o                         
  -3   1  16         33.34         34.69         1.68 o                         
  -2   1  16         11.06         11.70         0.77 o                         
  -1   1  16        286.14        272.13         3.40 o                         
   0   1  16         41.85         40.98         1.28 o                         
   1   1  16         51.79         47.85         1.15 o                         
   2   1  16         24.25         23.82         1.05 o                         
   3   1  16          9.89         10.32         1.00 o                         
  -4   2  16          6.38          5.86         1.33 o                         
  -3   2  16         38.32         33.42         1.28 o                         
  -2   2  16         65.01         64.37         1.38 o                         
  -1   2  16         12.32         12.38         0.80 o                         
   0   2  16         72.91         70.71         2.00 o                         
   1   2  16        238.91        217.91         2.65 o                         
   2   2  16          0.98          1.28         0.58 o                         
   3   2  16          3.77          5.87         0.91 o                         
  -4   3  16          8.19          7.27         1.31 o                         
  -3   3  16         43.58         43.10         1.52 o                         
  -2   3  16        194.04        181.17         2.43 o                         
  -1   3  16         18.74         20.04         0.87 o                         
   0   3  16         97.53         88.89         1.77 o                         
   1   3  16         32.44         25.79         0.90 o                         
   2   3  16          2.51          2.29         0.66 o                         
   3   3  16          5.87          8.43         0.91 o                         
  -4   4  16          0.62          1.25         1.98 o                         
  -3   4  16          3.38          4.64         1.37 o                         
  -2   4  16          0.08          0.10         0.51 o                         
  -1   4  16         27.43         28.41         0.94 o                         
   0   4  16         15.12         13.57         0.85 o                         
   1   4  16          4.15          4.36         0.57 o                         
   2   4  16         82.05         79.23         1.70 o                         
   3   4  16         13.06         13.08         1.15 o                         
  -3   5  16         22.98         24.30         1.58 o                         
  -2   5  16         13.56         13.00         1.11 o                         
  -1   5  16        145.11        125.55         1.84 o                         
   0   5  16         62.16         51.10         1.29 o                         
   1   5  16          8.44         11.53         0.74 o                         
   2   5  16          0.18         -0.25         0.62 o                         
   3   5  16          1.28          1.75         0.95 o                         
  -3   6  16         11.68         11.27         1.23 o                         
  -2   6  16          0.07          0.28         0.68 o                         
  -1   6  16         13.20         12.59         1.01 o                         
   0   6  16         68.51         62.43         1.88 o                         
   1   6  16         19.60         20.39         1.03 o                         
   2   6  16          0.01         -0.23         0.63 o                         
   3   6  16         11.63         13.23         1.35 o                         
  -3   7  16          7.59         10.99         1.25 o                         
  -2   7  16         76.61         69.63         2.12 o                         
  -1   7  16         58.04         51.00         1.96 o                         
   0   7  16         91.25         90.90         2.08 o                         
   1   7  16          2.16          1.82         0.53 o                         
   2   7  16          1.39          1.82         0.75 o                         
  -3   8  16         12.70         15.08         3.02 o                         
  -2   8  16          5.19          5.39         1.00 o                         
  -1   8  16          2.06          1.55         0.96 o                         
   0   8  16          1.84          1.82         0.80 o                         
   1   8  16         13.81         15.44         1.22 o                         
   2   8  16         63.60         63.24         1.95 o                         
  -2   9  16          6.98          8.22         1.79 o                         
  -1   9  16          3.92          4.38         1.08 o                         
   0   9  16          2.68          2.53         0.92 o                         
   1   9  16          1.32          1.37         0.81 o                         
   2   9  16          0.09         -1.34         1.34 o                         
  -2  10  16          0.74         -0.62         1.46 o                         
  -1  10  16          6.39          5.08         1.24 o                         
   0  10  16         18.67         23.17         3.82 o                         
   1  10  16          5.74          3.01         2.31 o                         
  -1  11  16          8.02          6.63         1.57 o                         
   0  11  16         23.37         26.27         3.12 o                         
   1  11  16          0.21         -1.66         1.66 o                         
  -3   0  17         20.73         21.47         2.07 o                         
  -1   0  17          0.52          0.52         0.73 o                         
   1   0  17          0.59          0.66         0.69 o                         
   3   0  17          9.34          8.52         1.39 o                         
  -4   1  17          0.56          0.73         1.66 o                         
  -3   1  17          0.52         -0.28         0.60 o                         
  -2   1  17         30.27         29.98         1.04 o                         
  -1   1  17         26.57         26.19         1.03 o                         
   0   1  17         13.58         16.14         0.90 o                         
   1   1  17         24.03         24.51         0.92 o                         
   2   1  17          4.52          4.78         0.72 o                         
   3   1  17          3.11          3.65         0.87 o                         
  -4   2  17          5.31          3.02         1.77 o                         
  -3   2  17         18.74         17.34         1.09 o                         
  -2   2  17         18.13         21.51         0.98 o                         
  -1   2  17          6.51          8.63         0.65 o                         
   0   2  17         43.36         45.79         1.29 o                         
   1   2  17          0.83          0.21         0.43 o                         
   2   2  17         13.20         11.84         0.88 o                         
   3   2  17          3.46          4.31         0.89 o                         
  -3   3  17          4.78          3.93         0.98 o                         
  -2   3  17         16.32         17.13         0.86 o                         
  -1   3  17          0.57          0.52         0.45 o                         
   0   3  17         42.24         41.02         1.24 o                         
   1   3  17         10.44         10.00         0.76 o                         
   2   3  17         47.67         45.03         1.26 o                         
   3   3  17          0.09          0.20         0.80 o                         
  -4   4  17          8.78          5.41         3.74 o                         
  -3   4  17          0.39          1.13         0.77 o                         
  -2   4  17          0.11          0.65         0.59 o                         
  -1   4  17         43.12         40.65         1.13 o                         
   0   4  17         60.24         54.10         1.45 o                         
   1   4  17         32.03         30.21         1.04 o                         
   2   4  17         32.46         34.83         1.28 o                         
   3   4  17          2.30          0.51         0.81 o                         
  -3   5  17          3.58          3.91         0.98 o                         
  -2   5  17          3.55          3.03         0.81 o                         
  -1   5  17          0.44          0.26         0.52 o                         
   0   5  17          2.90          1.84         0.60 o                         
   1   5  17          9.98          8.01         0.84 o                         
   2   5  17          1.10          0.68         0.67 o                         
   3   5  17          3.53          3.93         1.25 o                         
  -3   6  17          0.16          0.56         0.90 o                         
  -2   6  17         11.70         12.26         1.17 o                         
  -1   6  17          5.97          6.08         1.07 o                         
   0   6  17         10.05         10.22         0.85 o                         
   1   6  17         45.17         43.39         1.35 o                         
   2   6  17          7.23          8.84         0.93 o                         
   3   6  17          0.77          0.73         2.18 o                         
  -3   7  17          0.45          2.62         1.58 o                         
  -2   7  17          3.55          2.29         0.87 o                         
  -1   7  17          9.36         10.45         1.22 o                         
   0   7  17          0.43          0.76         0.78 o                         
   1   7  17         13.76         14.34         1.17 o                         
   2   7  17          6.95          9.06         1.05 o                         
  -3   8  17          0.57          4.58         2.60 o                         
  -2   8  17         14.89         13.05         1.42 o                         
  -1   8  17         18.88         18.73         1.93 o                         
   0   8  17          0.82          1.44         0.98 o                         
   1   8  17         11.48         14.07         1.17 o                         
   2   8  17          0.96         -0.41         0.90 o                         
  -2   9  17          0.00         -0.89         0.98 o                         
  -1   9  17          0.02          0.08         1.17 o                         
   0   9  17          0.04         -0.08         0.95 o                         
   1   9  17          4.09          5.23         1.03 o                         
   2   9  17          6.43          6.86         3.48 o                         
  -1  10  17          0.01         -0.53         1.13 o                         
   0  10  17         52.93         57.93         2.40 o                         
   1  10  17          3.92          1.39         1.47 o                         
  -1  11  17          0.69         -0.21         2.60 o                         
   0  11  17          1.13          3.54         2.08 o                         
  -4   0  18          1.83          1.14         1.66 o                         
  -2   0  18         21.27         20.71         1.36 o                         
   0   0  18         31.16         31.86         1.83 o                         
   2   0  18         30.22         31.76         1.79 o                         
  -4   1  18          4.05          4.06         2.08 o                         
  -3   1  18          0.48          0.84         0.67 o                         
  -2   1  18          3.93          3.92         0.61 o                         
  -1   1  18         45.19         44.36         1.31 o                         
   0   1  18         79.06         78.14         1.72 o                         
   1   1  18        101.99        107.73         2.45 o                         
   2   1  18          1.50          2.61         0.70 o                         
   3   1  18          0.60          1.31         0.94 o                         
  -3   2  18          0.19         -0.34         0.66 o                         
  -2   2  18          0.00          0.41         0.48 o                         
  -1   2  18         19.69         20.62         0.91 o                         
   0   2  18          1.60          2.60         0.58 o                         
   1   2  18         29.16         31.69         1.85 o                         
   2   2  18          0.93          0.76         0.68 o                         
   3   2  18          0.00          0.18         0.85 o                         
  -3   3  18          8.22          6.16         1.01 o                         
  -2   3  18          6.66          8.72         0.85 o                         
  -1   3  18          4.66          4.06         0.61 o                         
   0   3  18          1.78          1.77         0.57 o                         
   1   3  18          5.81          7.41         0.86 o                         
   2   3  18          2.59          4.29         0.70 o                         
   3   3  18         12.99         12.84         1.34 o                         
  -3   4  18          9.13         12.28         1.17 o                         
  -2   4  18         25.80         25.25         1.35 o                         
  -1   4  18         29.34         29.26         1.26 o                         
   0   4  18         15.97         22.57         1.16 o                         
   1   4  18          1.26          3.19         0.76 o                         
   2   4  18          1.40          2.72         0.75 o                         
   3   4  18          5.87          6.04         1.71 o                         
  -3   5  18         33.72         37.67         1.64 o                         
  -2   5  18          4.47          3.58         0.79 o                         
  -1   5  18          0.27          0.97         0.63 o                         
   0   5  18         22.56         18.88         1.09 o                         
   1   5  18         24.70         22.81         1.23 o                         
   2   5  18          1.43          2.69         0.78 o                         
  -3   6  18         10.34         15.14         2.13 o                         
  -2   6  18          2.40          3.25         0.90 o                         
  -1   6  18          0.08          0.88         0.82 o                         
   0   6  18          0.00          0.70         0.68 o                         
   1   6  18          0.09         -0.40         0.66 o                         
   2   6  18          7.71          8.27         0.91 o                         
  -3   7  18          6.86          9.36         2.70 o                         
  -2   7  18         33.41         35.27         2.11 o                         
  -1   7  18          1.63          0.81         0.94 o                         
   0   7  18          1.22          3.38         1.27 o                         
   1   7  18          5.28          5.94         1.24 o                         
   2   7  18          6.57          6.60         1.10 o                         
  -2   8  18         14.20         16.49         1.66 o                         
  -1   8  18         72.12         81.44         4.05 o                         
   0   8  18          2.03          4.81         1.01 o                         
   1   8  18          3.23          2.73         1.07 o                         
   2   8  18          0.53          0.02         1.37 o                         
  -1   9  18          2.25          3.63         1.15 o                         
   0   9  18         54.47         62.50         4.82 o                         
   1   9  18          6.50          8.76         1.50 o                         
  -1  10  18          5.85          5.72         2.60 o                         
   0  10  18         50.83         55.97         3.90 o                         
  -3   0  19         19.56         19.11         1.66 o                         
  -1   0  19         11.66         12.24         1.13 o                         
   1   0  19         24.33         26.24         2.06 o                         
   3   0  19          1.10          1.66         2.08 o                         
  -3   1  19         18.57         18.26         1.14 o                         
  -2   1  19         13.77         18.87         1.01 o                         
  -1   1  19         28.34         29.05         1.05 o                         
   0   1  19         46.59         50.92         1.67 o                         
   1   1  19         38.34         41.79         1.63 o                         
   2   1  19         48.46         49.23         1.70 o                         
   3   1  19          9.65         11.31         1.49 o                         
  -3   2  19          3.24          1.89         0.85 o                         
  -2   2  19          4.29          5.50         0.69 o                         
  -1   2  19          0.01          0.94         0.58 o                         
   0   2  19         12.96         15.54         1.15 o                         
   1   2  19         24.62         25.49         1.44 o                         
   2   2  19          5.58          6.17         0.86 o                         
   3   2  19          0.15          0.77         1.41 o                         
  -3   3  19          5.06          3.80         0.99 o                         
  -2   3  19          1.88          1.91         0.60 o                         
  -1   3  19         24.03         31.38         1.20 o                         
   0   3  19         24.49         27.28         1.70 o                         
   1   3  19         19.17         21.02         1.39 o                         
   2   3  19         31.44         34.62         1.74 o                         
   3   3  19         19.51         21.74         3.12 o                         
  -3   4  19         22.55         23.40         1.59 o                         
  -2   4  19          9.34         10.39         1.09 o                         
  -1   4  19          9.17         12.19         0.95 o                         
   0   4  19          5.23          7.73         0.91 o                         
   1   4  19          0.01          0.71         0.78 o                         
   2   4  19          0.35          1.16         0.82 o                         
  -3   5  19          4.15          6.62         1.53 o                         
  -2   5  19          0.05         -0.18         0.86 o                         
  -1   5  19         16.29         18.09         2.28 o                         
   0   5  19         37.75         41.92         1.62 o                         
   1   5  19          4.20          4.56         1.16 o                         
   2   5  19         11.36         11.31         1.22 o                         
  -3   6  19         91.61         97.47        12.27 o                         
  -2   6  19         92.92         93.46         3.29 o                         
  -1   6  19          0.01          0.95         1.10 o                         
   0   6  19          2.65          2.72         0.89 o                         
   1   6  19         32.04         40.46         1.74 o                         
   2   6  19         16.47         18.09         2.33 o                         
  -2   7  19          0.32          2.37         1.06 o                         
  -1   7  19         27.70         29.00         1.88 o                         
   0   7  19         12.89          9.81         1.15 o                         
   1   7  19         31.46         36.50         2.33 o                         
   2   7  19          2.06          0.32         1.16 o                         
  -1   8  19         66.22         67.79         2.54 o                         
   0   8  19          4.54          6.58         1.80 o                         
   1   8  19          0.96          0.76         1.12 o                         
  -1   9  19         47.12         59.06         4.58 o                         
   0   9  19          2.89          7.06         1.89 o                         
   1   9  19          6.33          5.07         3.01 o                         
  -2   0  20         49.96         48.67         1.98 o                         
   0   0  20         30.30         32.27         2.06 o                         
   2   0  20          0.60          3.26         1.42 o                         
  -3   1  20          0.69          1.16         0.76 o                         
  -2   1  20          0.68          0.94         0.58 o                         
  -1   1  20          5.95          6.73         0.78 o                         
   0   1  20         22.13         28.23         1.43 o                         
   1   1  20          1.52          3.96         0.91 o                         
   2   1  20         52.16         59.39         2.15 o                         
  -3   2  20          0.89          0.25         0.83 o                         
  -2   2  20         71.99         76.38         2.17 o                         
  -1   2  20         59.25         62.57         1.66 o                         
   0   2  20         25.62         26.49         1.41 o                         
   1   2  20          2.24          1.90         0.86 o                         
   2   2  20         11.20         14.43         1.35 o                         
  -3   3  20          4.79          4.26         1.11 o                         
  -2   3  20         61.04         56.61         1.65 o                         
  -1   3  20         41.68         46.22         1.48 o                         
   0   3  20          0.05          0.81         0.72 o                         
   1   3  20          3.80          4.86         0.95 o                         
   2   3  20         17.99         20.70         1.74 o                         
  -3   4  20          9.34          9.94         2.03 o                         
  -2   4  20         16.08         16.89         1.54 o                         
  -1   4  20         86.51         95.51         2.08 o                         
   0   4  20         75.36         83.06         1.96 o                         
   1   4  20          1.38          1.50         0.84 o                         
   2   4  20          5.61          7.15         2.09 o                         
  -2   5  20          8.53         11.68         1.41 o                         
  -1   5  20          9.20          9.62         1.12 o                         
   0   5  20         14.39         19.39         1.73 o                         
   1   5  20          1.09          2.73         0.94 o                         
   2   5  20          1.73          4.21         4.00 o                         
  -2   6  20         38.42         44.95         3.17 o                         
  -1   6  20          2.41          2.53         1.01 o                         
   0   6  20         41.91         49.05         2.24 o                         
   1   6  20          0.01          2.12         1.25 o                         
   2   6  20         33.25         40.61         7.90 o                         
  -1   7  20         45.66         52.16         2.73 o                         
   0   7  20          1.36          0.89         1.16 o                         
   1   7  20         29.45         32.16         3.14 o                         
  -1   8  20         59.88         64.52         5.51 o                         
   0   8  20          1.89          2.98         1.03 o                         
   1   8  20          2.57          7.07         2.39 o                         
  -3   0  21        106.58        118.13         5.41 o                         
  -1   0  21         22.67         25.22         1.99 o                         
   1   0  21        116.15        140.87         5.82 o                         
  -3   1  21          0.46          0.36         0.86 o                         
  -2   1  21          1.89          2.23         0.65 o                         
  -1   1  21          9.93         10.41         0.94 o                         
   0   1  21         99.55        102.67         2.49 o                         
   1   1  21         78.22         87.33         2.44 o                         
   2   1  21         14.50         18.26         2.78 o                         
  -3   2  21         10.82         11.76         1.98 o                         
  -2   2  21         15.36         17.23         1.38 o                         
  -1   2  21         70.46         75.34         1.86 o                         
   0   2  21         12.07         17.44         1.32 o                         
   1   2  21          2.12          3.97         1.01 o                         
   2   2  21         14.94         21.27         2.55 o                         
  -2   3  21         26.03         28.69         1.83 o                         
  -1   3  21         24.60         27.45         1.94 o                         
   0   3  21         65.78         71.24         2.08 o                         
   1   3  21          0.80          1.46         0.92 o                         
   2   3  21         37.56         46.49         4.06 o                         
  -2   4  21          5.80          6.00         1.49 o                         
  -1   4  21          0.62          1.56         0.88 o                         
   0   4  21          4.51          8.06         1.40 o                         
   1   4  21          3.29          4.64         1.05 o                         
   2   4  21          3.44         11.13         3.85 o                         
  -2   5  21         22.54         23.29         3.92 o                         
  -1   5  21          1.16          1.77         0.87 o                         
   0   5  21          4.68          7.10         1.04 o                         
   1   5  21        210.65        237.08         4.34 o                         
  -1   6  21          9.12         11.43         1.45 o                         
   0   6  21          6.57          7.11         1.43 o                         
   1   6  21         39.08         43.47         2.87 o                         
  -1   7  21          0.41          0.42         1.98 o                         
   0   7  21         53.58         61.90         2.31 o                         
   0   8  21         22.06         15.08         5.10 o                         
  -2   0  22         42.47         39.39         1.96 o                         
   0   0  22          8.84         10.57         1.64 o                         
  -2   1  22          5.03          6.96         0.91 o                         
  -1   1  22          9.97         13.64         1.43 o                         
   0   1  22          0.36          1.28         0.93 o                         
   1   1  22          5.34          7.61         1.12 o                         
  -2   2  22          0.55          1.83         0.76 o                         
  -1   2  22          1.11          4.42         1.14 o                         
   0   2  22         69.07         77.64         2.24 o                         
   1   2  22         25.22         32.96         2.84 o                         
  -2   3  22         10.36         14.28         1.58 o                         
  -1   3  22         78.11         86.97         2.32 o                         
   0   3  22          0.15          2.07         0.90 o                         
   1   3  22          7.94          9.70         1.58 o                         
  -2   4  22         18.45         18.62         2.91 o                         
  -1   4  22         57.57         67.22         2.37 o                         
   0   4  22         12.25         13.49         1.38 o                         
   1   4  22         35.25         43.42         2.19 o                         
  -1   5  22          6.82         12.35         1.35 o                         
   0   5  22         30.37         40.15         3.33 o                         
   1   5  22         32.94         38.27         3.43 o                         
  -1   6  22          0.00          1.25         2.18 o                         
   0   6  22         32.29         49.40         4.26 o                         
  -1   0  23         32.50         30.41         2.44 o                         
  -2   1  23         14.28         16.88         1.41 o                         
  -1   1  23         12.20         13.64         1.25 o                         
   0   1  23          5.89          8.56         1.64 o                         
   1   1  23         33.71         32.55         4.06 o                         
  -2   2  23         17.68         16.81         1.97 o                         
  -1   2  23         10.60         11.11         1.16 o                         
   0   2  23          9.12          9.63         1.16 o                         
   1   2  23          0.11         -1.66         2.81 o                         
  -1   3  23         12.99         17.38         1.80 o                         
   0   3  23          0.01          2.40         1.08 o                         
   1   3  23         13.81          7.90         4.06 o                         
  -1   4  23          0.04          1.54         2.39 o                         
   0   4  23          6.27          7.90         2.29 o                         
  -1   5  23          2.47          2.91         2.18 o                         
  -1   1  24          0.47         -0.73         1.77 o                         
   0   1  24         16.96         17.68         4.06 o                         
  -1   2  24          1.85          1.04         1.87 o                         
   0   2  24          3.25         -0.31         1.56 o                         
  -1   3  24          3.14          2.18         1.98 o                         
   0   3  24          2.38          0.73         1.98 o                         
   0   4  24          6.17          2.81         2.18 o                         
                                                                                
