# Supplementary material for: Synthesis, mol­ecular and crystal structures of 4-amino-3,5-di­fluoro­benzo­nitrile, ethyl 4-amino-3,5-di­fluoro­benzoate, and diethyl 4,4′-(diazene-1,2-di­yl)bis­(3,5-di­fluoro­benzoate)
Source: Acta Crystallogr E Crystallogr Commun. 2024 Jul 19;80(Pt 8):867–72. doi: 10.1107/S2056989024006819 (PMC11299740; doi:10.1107/S2056989024006819)
Supplement: Supplementary file 3 [file e-80-00867-IIsup3.hkl]

data_II                                                                         
_shelx_title ' II_cut in Pbcn'                                                  
_shelx_refln_list_code          4                                               
_shelx_F_calc_maximum      335.93                                               
_exptl_crystal_F_000       832.00                                               
_reflns_d_resolution_high  0.8330                                               
                                                                                
loop_                                                                           
 _space_group_symop_operation_xyz                                               
 'x, y, z'                                                                      
 '-x+1/2, -y+1/2, z+1/2'                                                        
 '-x, y, -z+1/2'                                                                
 'x+1/2, -y+1/2, -z'                                                            
 '-x, -y, -z'                                                                   
 'x-1/2, y-1/2, -z-1/2'                                                         
 'x, -y, z-1/2'                                                                 
 '-x-1/2, y-1/2, z'                                                             
                                                                                
_cell_length_a    14.8774                                                       
_cell_length_b     8.9995                                                       
_cell_length_c    13.6349                                                       
_cell_angle_alpha  90.000                                                       
_cell_angle_beta   90.000                                                       
_cell_angle_gamma  90.000                                                       
                                                                                
_shelx_F_squared_multiplier     1.000                                           
                                                                                
loop_                                                                           
 _refln_index_h                                                                 
 _refln_index_k                                                                 
 _refln_index_l                                                                 
 _refln_F_squared_calc                                                          
 _refln_F_squared_meas                                                          
 _refln_F_squared_sigma                                                         
 _refln_observed_status                                                         
   2   0   0      36776.34      32117.67      1552.63 o                         
   4   0   0       1393.67       1341.09        55.37 o                         
   6   0   0       3256.61       3294.92       145.73 o                         
   8   0   0       5269.02       5948.19       239.92 o                         
  10   0   0         75.23         60.52         9.32 o                         
  12   0   0        670.31        650.06        35.32 o                         
  14   0   0          0.06        -19.13        19.13 o                         
  16   0   0         70.68         40.73        23.52 o                         
   1   1   0       1720.97       1584.50        49.53 o                         
   3   1   0        356.23        307.85        11.84 o                         
   5   1   0       1596.21       1525.94        46.77 o                         
   7   1   0        946.63       1025.24        31.52 o                         
   9   1   0        363.36        397.61        15.48 o                         
  11   1   0        159.01        185.73        10.90 o                         
  13   1   0        412.91        392.68        28.70 o                         
  15   1   0        289.83        247.92        23.24 o                         
  17   1   0          7.36         31.28        18.26 o                         
   0   2   0      13820.29      14553.37       578.80 o                         
   2   2   0      10268.00       9890.01       291.30 o                         
   4   2   0       6042.44       6168.44       182.78 o                         
   6   2   0        272.16        309.21        13.11 o                         
   8   2   0        982.61        942.33        31.68 o                         
  10   2   0        264.70        279.92        15.86 o                         
  12   2   0          2.31         47.54        13.77 o                         
  14   2   0        324.44        402.81        26.94 o                         
  16   2   0        135.72        167.93        21.73 o                         
   1   3   0       3421.29       3618.08       103.52 o                         
   3   3   0        279.28        327.35        12.83 o                         
   5   3   0        876.16        893.28        27.91 o                         
   7   3   0        178.02        202.87        11.58 o                         
   9   3   0       1182.21       1112.68        37.62 o                         
  11   3   0       1542.23       1623.18        52.45 o                         
  13   3   0       4222.72       3824.31       148.03 o                         
  15   3   0          8.81          9.99        15.38 o                         
  17   3   0          5.79        -20.75        20.75 o                         
   0   4   0       3481.63       3659.54       148.95 o                         
   2   4   0      10324.22      10290.18       304.35 o                         
   4   4   0         18.65          6.90         4.94 o                         
   6   4   0        132.11        249.66        12.93 o                         
   8   4   0       1012.06        992.55        32.29 o                         
  10   4   0       2147.25       2025.18        63.93 o                         
  12   4   0       1683.61       1531.15        57.94 o                         
  14   4   0         20.71        -10.98        14.31 o                         
  16   4   0          1.80          3.25        15.03 o                         
   1   5   0         80.22         80.57         6.85 o                         
   3   5   0         38.33         43.86         5.93 o                         
   5   5   0        257.25        291.50        15.04 o                         
   7   5   0        341.39        373.53        17.51 o                         
   9   5   0       1022.86       1126.43        41.55 o                         
  11   5   0       1661.49       1685.25        70.78 o                         
  13   5   0          1.91         30.57        13.89 o                         
  15   5   0        146.74        172.23        23.20 o                         
   0   6   0       5000.75       4732.11       213.41 o                         
   2   6   0        301.45        323.74        14.51 o                         
   4   6   0         14.30         15.21         6.26 o                         
   6   6   0        638.21        607.16        25.55 o                         
   8   6   0         61.03         25.63        10.39 o                         
  10   6   0         82.16         82.47        12.49 o                         
  12   6   0         36.84         75.84        14.49 o                         
  14   6   0         63.27         81.92        19.29 o                         
   1   7   0       2461.79       2476.72        78.98 o                         
   3   7   0       1652.94       1613.12        60.34 o                         
   5   7   0        162.05        157.40        13.82 o                         
   7   7   0        144.15        126.48        16.08 o                         
   9   7   0        232.31        186.54        19.26 o                         
  11   7   0        688.86        610.22        48.97 o                         
  13   7   0          0.24         38.56        15.29 o                         
   0   8   0          8.75         -0.72        13.38 o                         
   2   8   0       4533.51       4395.75       150.76 o                         
   4   8   0       2863.65       2689.65        96.40 o                         
   6   8   0        538.19        457.41        33.18 o                         
   8   8   0        735.46        781.99        42.50 o                         
  10   8   0        160.23        197.64        22.96 o                         
  12   8   0         30.88         69.20        18.86 o                         
   1   9   0         13.58         31.92        11.93 o                         
   3   9   0          4.48         21.09        12.20 o                         
   5   9   0          6.45          8.37        12.46 o                         
   7   9   0        231.28        211.39        22.27 o                         
   9   9   0         50.66         70.37        16.69 o                         
   0  10   0         28.88         10.37        19.18 o                         
   2  10   0        307.78        308.94        27.15 o                         
   4  10   0         42.87         46.75        15.83 o                         
   6  10   0         11.22         57.51        16.78 o                         
   1   1   1        639.49        629.85        14.84 o                         
   2   1   1        469.92        404.03         9.31 o                         
   3   1   1        511.22        452.94        10.50 o                         
   4   1   1        345.72        337.70         8.35 o                         
   5   1   1        249.87        244.65         7.26 o                         
   6   1   1       2242.69       2262.12        49.57 o                         
   7   1   1         53.93         74.11         4.50 o                         
   8   1   1       2170.02       2210.70        47.06 o                         
   9   1   1        346.31        371.30        11.52 o                         
  10   1   1        106.66        135.27         7.00 o                         
  11   1   1        360.13        400.64        12.98 o                         
  12   1   1         50.22         40.36         7.12 o                         
  13   1   1         49.88         94.94        16.07 o                         
  14   1   1        242.03        283.92        18.51 o                         
  15   1   1         38.92         79.97        13.03 o                         
  16   1   1        117.31         88.56        13.51 o                         
  17   1   1         78.55         95.01        15.40 o                         
   0   2   1      11062.47      11036.83       324.61 o                         
   1   2   1        289.58        298.48         7.66 o                         
   2   2   1       3576.39       3364.87        70.87 o                         
   3   2   1        838.73        819.20        18.00 o                         
   4   2   1        718.30        636.10        14.49 o                         
   5   2   1        209.55        261.48         7.75 o                         
   6   2   1        887.28        905.93        20.58 o                         
   7   2   1         81.80         99.51         4.98 o                         
   8   2   1        330.47        336.23        10.79 o                         
   9   2   1          4.83         -3.50         3.50 o                         
  10   2   1        123.75        119.48         6.93 o                         
  11   2   1          0.24         50.36         6.85 o                         
  12   2   1        438.84        438.25        16.19 o                         
  13   2   1         47.56         39.97         8.70 o                         
  14   2   1        228.86        241.85        15.39 o                         
  15   2   1         30.68         13.54        11.06 o                         
  16   2   1         17.67         38.77        12.21 o                         
  17   2   1          1.42         19.87        15.70 o                         
   1   3   1       2700.47       2712.04        57.86 o                         
   2   3   1         99.19        127.07         4.87 o                         
   3   3   1          0.34         -2.12         2.28 o                         
   4   3   1        415.48        432.60        11.43 o                         
   5   3   1         40.20         53.80         3.80 o                         
   6   3   1       1370.97       1384.34        31.94 o                         
   7   3   1        151.86        140.92         6.79 o                         
   8   3   1        165.01        164.90         7.59 o                         
   9   3   1        277.64        293.38        10.77 o                         
  10   3   1          4.16          5.29         5.09 o                         
  11   3   1        777.65        895.24        29.02 o                         
  12   3   1        148.18        270.03        17.90 o                         
  13   3   1        249.30        564.34        38.64 o                         
  14   3   1        731.08        673.14        24.53 o                         
  15   3   1          9.83         18.67        10.84 o                         
  16   3   1         33.70         22.57        13.21 o                         
  17   3   1          4.56        -17.26        17.26 o                         
   0   4   1         50.64         37.73         5.53 o                         
   1   4   1       3005.28       3198.95        65.64 o                         
   2   4   1        784.92        780.13        19.02 o                         
   3   4   1       6612.21       7053.51       145.08 o                         
   4   4   1        201.46        228.33         8.49 o                         
   5   4   1       5994.65       6222.56       134.50 o                         
   6   4   1         66.80         81.50         5.02 o                         
   7   4   1        690.51        711.39        19.11 o                         
   8   4   1        281.72        291.03        11.56 o                         
   9   4   1        461.17        468.07        15.03 o                         
  10   4   1         70.08        116.00        10.35 o                         
  11   4   1        362.93        378.98        15.46 o                         
  12   4   1         14.96        177.30        21.30 o                         
  13   4   1         73.89         47.95        10.40 o                         
  14   4   1          1.19         -9.74        10.49 o                         
  15   4   1         30.93         31.09        11.78 o                         
  16   4   1          0.05         -6.92        11.44 o                         
   1   5   1        454.29        533.87        14.68 o                         
   2   5   1         59.80         73.18         4.83 o                         
   3   5   1        103.70         91.81         5.45 o                         
   4   5   1        418.83        418.76        12.71 o                         
   5   5   1        464.05        522.84        14.63 o                         
   6   5   1         91.98         86.20         6.02 o                         
   7   5   1        461.85        460.52        14.39 o                         
   8   5   1         11.15         12.95         5.85 o                         
   9   5   1       1403.11       1413.60        36.11 o                         
  10   5   1       1193.69       1248.20        34.05 o                         
  11   5   1        879.74        968.01        28.78 o                         
  12   5   1         38.59         19.26         9.02 o                         
  13   5   1        124.90        129.43        12.07 o                         
  14   5   1         21.16         36.10        11.11 o                         
  15   5   1         84.56        109.03        14.35 o                         
   0   6   1         78.26         73.26         7.88 o                         
   1   6   1         59.83         54.91         5.30 o                         
   2   6   1         19.43         21.66         4.02 o                         
   3   6   1         56.09         64.79         5.76 o                         
   4   6   1        625.97        665.58        18.32 o                         
   5   6   1        200.13        239.45         9.98 o                         
   6   6   1          0.10         -2.09         4.64 o                         
   7   6   1         35.03         27.32         6.23 o                         
   8   6   1         66.75         59.28         8.16 o                         
   9   6   1          4.20         -2.43         6.91 o                         
  10   6   1        341.37        338.25        15.04 o                         
  11   6   1          1.18          0.29         8.02 o                         
  12   6   1        307.36        324.38        16.39 o                         
  13   6   1          3.23         17.07        11.03 o                         
  14   6   1          0.10         13.30        10.97 o                         
   1   7   1        648.68        691.24        19.86 o                         
   2   7   1       2159.86       2155.46        53.43 o                         
   3   7   1         37.57         60.84         7.43 o                         
   4   7   1       1404.66       1279.17        33.92 o                         
   5   7   1         10.13          1.70         6.11 o                         
   6   7   1         18.78          7.43         6.42 o                         
   7   7   1        115.90        106.81         9.95 o                         
   8   7   1        419.72        423.86        17.70 o                         
   9   7   1        363.86        314.38        15.46 o                         
  10   7   1        101.49        107.41        11.47 o                         
  11   7   1          9.12         75.89        11.00 o                         
  12   7   1         86.22         76.32        11.14 o                         
  13   7   1          1.78         43.58        10.88 o                         
   0   8   1        364.78        314.90        23.81 o                         
   1   8   1         82.28         61.14         8.59 o                         
   2   8   1         21.29         76.77         9.11 o                         
   3   8   1        781.41        765.94        25.79 o                         
   4   8   1        284.93        334.23        16.01 o                         
   5   8   1        216.57        150.22        10.79 o                         
   6   8   1         63.14         56.98         9.85 o                         
   7   8   1        158.60        103.46        11.77 o                         
   8   8   1         38.98         69.49        10.60 o                         
   9   8   1         38.30         62.15        11.44 o                         
  10   8   1          2.85         37.96        10.93 o                         
  11   8   1         29.91         51.07        12.59 o                         
   1   9   1        389.23        401.52        19.20 o                         
   2   9   1        115.89        116.02        11.34 o                         
   3   9   1         37.08         38.81         9.33 o                         
   4   9   1         53.00         41.98         9.09 o                         
   5   9   1          0.09          7.04         8.60 o                         
   6   9   1        108.35         92.83        10.89 o                         
   7   9   1         74.80         81.85        11.94 o                         
   8   9   1        125.10        133.00        13.68 o                         
   9   9   1          1.54         39.23        10.59 o                         
   0  10   1         12.80         14.83        12.61 o                         
   1  10   1         44.55         44.45         9.84 o                         
   2  10   1         71.55         60.70        10.31 o                         
   3  10   1          2.06         23.45         9.26 o                         
   4  10   1          1.99         17.24        10.01 o                         
   5  10   1        121.39        138.65        14.39 o                         
   6  10   1         65.53         85.50        12.90 o                         
   0   0   2       2314.05       2274.52       223.59 o                         
   1   0   2       3051.23       3070.76        95.07 o                         
   2   0   2        764.55        734.60        24.96 o                         
   3   0   2        122.63        162.70         6.66 o                         
   4   0   2        374.46        407.11        14.16 o                         
   5   0   2       2050.36       1874.80        68.72 o                         
   6   0   2          3.76         -5.66         5.78 o                         
   7   0   2        234.23        229.73        13.56 o                         
   8   0   2       1344.83       1327.71        42.81 o                         
   9   0   2       1956.19       1972.35        61.74 o                         
  10   0   2        273.88        279.24        14.64 o                         
  11   0   2        129.00        123.54        10.51 o                         
  12   0   2          2.03        -10.08        10.08 o                         
  13   0   2         10.84         -9.41         9.41 o                         
  14   0   2         15.87         -5.45        14.02 o                         
  15   0   2         10.05        -14.06        14.06 o                         
  16   0   2          0.30         18.64        18.21 o                         
  17   0   2          1.04        -29.78        29.78 o                         
   1   1   2       1771.81       1678.58        38.10 o                         
   2   1   2      11725.97      11063.79       240.31 o                         
   3   1   2       7490.11       7100.38       147.51 o                         
   4   1   2       3852.34       3581.87        73.81 o                         
   5   1   2         91.96         90.84         4.14 o                         
   6   1   2       6604.93       6573.15       144.51 o                         
   7   1   2        712.99        711.39        17.60 o                         
   8   1   2       4756.34       4703.40       101.73 o                         
   9   1   2       2190.50       2156.18        47.23 o                         
  10   1   2        401.52        386.69        11.96 o                         
  11   1   2        475.25        511.96        15.44 o                         
  12   1   2         38.50         26.03         7.23 o                         
  13   1   2        447.23        438.96        17.21 o                         
  14   1   2        550.23        518.82        21.90 o                         
  15   1   2         53.26         74.24        12.12 o                         
  16   1   2        138.47        114.82        16.75 o                         
  17   1   2          1.97         23.46        14.17 o                         
   0   2   2         32.60         46.48         5.95 o                         
   1   2   2        208.05        208.38         6.07 o                         
   2   2   2         52.08         47.50         2.87 o                         
   3   2   2         61.63         58.83         3.14 o                         
   4   2   2       1482.58       1404.97        30.14 o                         
   5   2   2       5773.36       5478.93       110.29 o                         
   6   2   2        351.09        331.28         9.82 o                         
   7   2   2       1385.70       1277.53        28.35 o                         
   8   2   2         17.51          7.53         3.88 o                         
   9   2   2         48.34         47.87         5.12 o                         
  10   2   2        716.61        652.72        18.44 o                         
  11   2   2       2011.76       1904.54        45.35 o                         
  12   2   2        135.62        167.97        10.22 o                         
  13   2   2         34.91         46.19         9.16 o                         
  14   2   2          1.95          7.78         9.19 o                         
  15   2   2         10.97         -8.03         9.96 o                         
  16   2   2         29.41         24.75        16.76 o                         
  17   2   2        107.10        123.09        18.91 o                         
   1   3   2         63.98         74.20         3.94 o                         
   2   3   2         11.12         23.19         2.67 o                         
   3   3   2       1146.95       1195.75        26.10 o                         
   4   3   2       4051.40       4267.73        88.40 o                         
   5   3   2       1728.51       1674.00        36.84 o                         
   6   3   2         53.95         18.27         3.56 o                         
   7   3   2        329.19        348.11        10.94 o                         
   8   3   2         24.62         25.11         4.31 o                         
   9   3   2        258.33        294.14        10.83 o                         
  10   3   2        208.83        225.20        10.56 o                         
  11   3   2       1027.10       1056.17        27.36 o                         
  12   3   2       1885.88       1749.94        42.65 o                         
  13   3   2        281.67        402.92        20.49 o                         
  14   3   2        172.45        249.61        15.27 o                         
  15   3   2          7.73         22.65        11.22 o                         
  16   3   2         27.35         40.23        14.76 o                         
  17   3   2         16.49         21.58        16.05 o                         
   0   4   2       1317.00       1250.15        40.10 o                         
   1   4   2       1063.57       1028.09        23.20 o                         
   2   4   2        415.86        449.62        12.40 o                         
   3   4   2         55.93         66.75         4.30 o                         
   4   4   2        172.85        189.29         7.38 o                         
   5   4   2        170.01        192.55         7.60 o                         
   6   4   2        123.90        115.52         6.25 o                         
   7   4   2          2.60         12.85         4.04 o                         
   8   4   2         83.77         75.05         5.65 o                         
   9   4   2        145.00        158.95         8.78 o                         
  10   4   2        314.00        343.91        13.12 o                         
  11   4   2        360.49        376.74        15.28 o                         
  12   4   2         87.15        123.53        10.90 o                         
  13   4   2          2.31         -2.43         9.22 o                         
  14   4   2          4.22         -0.55         9.57 o                         
  15   4   2         31.63         29.85        11.73 o                         
  16   4   2          4.82        -12.18        12.18 o                         
   1   5   2         47.34         53.91         4.92 o                         
   2   5   2        176.01        212.82         8.49 o                         
   3   5   2        864.27        865.10        21.16 o                         
   4   5   2       1649.55       1691.07        37.28 o                         
   5   5   2        295.25        324.53        10.88 o                         
   6   5   2        149.05        155.66         7.82 o                         
   7   5   2          7.94          7.23         4.59 o                         
   8   5   2         22.78         45.08         6.47 o                         
   9   5   2        512.68        580.73        19.20 o                         
  10   5   2       1302.31       1324.61        35.03 o                         
  11   5   2        377.67        433.36        17.09 o                         
  12   5   2         22.39         24.78         9.38 o                         
  13   5   2         99.82        109.62        12.08 o                         
  14   5   2         21.01         51.58        11.52 o                         
  15   5   2         10.13         22.44        12.06 o                         
   0   6   2          0.00         -5.67         5.67 o                         
   1   6   2        261.87        287.60        10.64 o                         
   2   6   2        383.53        422.70        13.88 o                         
   3   6   2       2326.32       2220.64        51.11 o                         
   4   6   2        369.46        379.95        12.92 o                         
   5   6   2          8.28         11.47         4.80 o                         
   6   6   2          0.04         -4.68         4.68 o                         
   7   6   2        127.83         86.12         7.70 o                         
   8   6   2        179.39        159.73        10.64 o                         
   9   6   2        519.06        465.98        18.03 o                         
  10   6   2         71.99         87.04         9.81 o                         
  11   6   2          1.50         -1.98         7.41 o                         
  12   6   2         36.74         72.62        10.18 o                         
  13   6   2         89.90        126.56        12.85 o                         
  14   6   2          0.76         30.85        11.10 o                         
   1   7   2        577.35        608.13        17.86 o                         
   2   7   2       3245.78       3174.59        73.81 o                         
   3   7   2        210.77        251.59        12.15 o                         
   4   7   2        576.71        617.94        20.69 o                         
   5   7   2          0.17         -2.73         6.19 o                         
   6   7   2         29.59         33.06         7.05 o                         
   7   7   2         57.16         48.56         8.43 o                         
   8   7   2         17.92         21.88         8.04 o                         
   9   7   2        160.13        159.74        11.89 o                         
  10   7   2        266.46        245.49        14.78 o                         
  11   7   2        187.14        166.96        12.70 o                         
  12   7   2         38.98         48.48        11.14 o                         
  13   7   2         16.76         52.70        12.03 o                         
   0   8   2        201.67        190.67        19.21 o                         
   1   8   2        146.60        143.49        11.65 o                         
   2   8   2         35.64         39.12         8.29 o                         
   3   8   2          5.50         16.52         7.83 o                         
   4   8   2         14.39         39.69         8.26 o                         
   5   8   2          1.50          8.70         7.50 o                         
   6   8   2         17.05         27.53         9.22 o                         
   7   8   2         24.09         19.60         8.99 o                         
   8   8   2         39.74         40.69         9.69 o                         
   9   8   2         37.98         45.96        10.46 o                         
  10   8   2         57.89         75.58        12.16 o                         
  11   8   2         61.07         83.91        13.27 o                         
   1   9   2         76.67         75.44        10.36 o                         
   2   9   2        362.73        327.78        17.48 o                         
   3   9   2         16.98         11.73         8.62 o                         
   4   9   2         86.57         63.32         9.82 o                         
   5   9   2         39.02         41.76        10.14 o                         
   6   9   2        172.74        166.65        14.03 o                         
   7   9   2         17.30         33.93        10.32 o                         
   8   9   2         55.51         74.43        11.91 o                         
   9   9   2          5.51          9.74        11.45 o                         
   0  10   2         12.08         22.62        12.66 o                         
   1  10   2         29.66         35.53        10.09 o                         
   2  10   2         23.13         46.04        10.82 o                         
   3  10   2         81.78         88.67        12.00 o                         
   4  10   2         48.98         59.60        11.99 o                         
   5  10   2         53.06         65.22        12.38 o                         
   6  10   2         28.07         52.47        12.06 o                         
   1   1   3        726.30        793.65        17.47 o                         
   2   1   3        265.10        290.71         7.64 o                         
   3   1   3       2593.67       2474.45        54.98 o                         
   4   1   3        190.71        227.21         6.55 o                         
   5   1   3       1030.19       1087.16        24.17 o                         
   6   1   3       2429.82       2386.86        51.62 o                         
   7   1   3        239.40        307.21         9.59 o                         
   8   1   3       1583.40       1569.33        36.01 o                         
   9   1   3          5.74         19.04         4.06 o                         
  10   1   3        125.01        145.58         7.19 o                         
  11   1   3          5.45         18.20         5.56 o                         
  12   1   3        143.35        123.57         9.25 o                         
  13   1   3         16.62         15.28         7.31 o                         
  14   1   3        323.88        334.38        19.01 o                         
  15   1   3         30.73          3.48        11.65 o                         
  16   1   3        182.28        173.19        17.42 o                         
  17   1   3         15.95         29.16        14.54 o                         
   0   2   3       2440.97       2378.41        68.43 o                         
   1   2   3        945.13        947.51        21.49 o                         
   2   2   3       2381.04       2283.38        49.85 o                         
   3   2   3        979.20        963.26        21.25 o                         
   4   2   3       1177.80       1122.09        25.03 o                         
   5   2   3        995.35        939.72        20.70 o                         
   6   2   3        355.70        393.98        10.68 o                         
   7   2   3         68.76         66.58         4.77 o                         
   8   2   3        151.58        162.49         7.57 o                         
   9   2   3        250.63        249.29         9.29 o                         
  10   2   3        123.98        136.14         8.02 o                         
  11   2   3        135.48        156.13         8.99 o                         
  12   2   3        676.74        611.58        19.95 o                         
  13   2   3         20.68         18.73         8.32 o                         
  14   2   3        149.96        111.46        11.19 o                         
  15   2   3          0.03         11.66        11.58 o                         
  16   2   3         13.16         18.21        13.61 o                         
  17   2   3         14.87          4.27        15.45 o                         
   1   3   3       1576.09       1510.29        33.21 o                         
   2   3   3        584.38        595.53        13.84 o                         
   3   3   3          8.97         16.21         3.06 o                         
   4   3   3       1194.55       1234.33        26.67 o                         
   5   3   3        417.22        442.37        11.67 o                         
   6   3   3        553.31        527.01        13.39 o                         
   7   3   3        153.77        169.91         7.05 o                         
   8   3   3        113.25        116.30         6.34 o                         
   9   3   3        465.68        438.19        12.94 o                         
  10   3   3         21.71         22.85         6.22 o                         
  11   3   3        729.19        750.82        22.53 o                         
  12   3   3        164.91        184.68        11.64 o                         
  13   3   3        460.01        546.77        21.30 o                         
  14   3   3        141.44        187.47        15.59 o                         
  15   3   3         22.85         19.67        11.90 o                         
  16   3   3         56.01         32.63        18.27 o                         
   0   4   3       2095.69       2297.39        70.75 o                         
   1   4   3        429.81        480.26        12.79 o                         
   2   4   3        487.70        541.66        14.37 o                         
   3   4   3       8258.17       8467.31       173.55 o                         
   4   4   3         62.42        102.48         5.48 o                         
   5   4   3       3406.28       3549.46        72.80 o                         
   6   4   3        194.63        232.94         8.59 o                         
   7   4   3       1756.37       1729.04        37.81 o                         
   8   4   3         19.02         21.86         4.76 o                         
   9   4   3        217.58        219.77         9.90 o                         
  10   4   3          0.19         21.30         7.98 o                         
  11   4   3         90.69        112.19        10.46 o                         
  12   4   3         65.65        105.28        10.49 o                         
  13   4   3         65.80         72.00        11.06 o                         
  14   4   3        187.43        172.21        14.44 o                         
  15   4   3          0.17          9.30        12.48 o                         
  16   4   3          0.39        -12.21        12.21 o                         
   1   5   3        366.48        437.75        13.61 o                         
   2   5   3        202.14        200.77         8.13 o                         
   3   5   3        533.96        520.70        14.15 o                         
   4   5   3        113.58        131.28         6.90 o                         
   5   5   3         10.30         14.11         4.27 o                         
   6   5   3         81.65         77.25         5.93 o                         
   7   5   3        464.54        445.32        14.19 o                         
   8   5   3        698.78        678.20        19.40 o                         
   9   5   3       2857.11       2737.04        69.47 o                         
  10   5   3        286.91        320.92        14.70 o                         
  11   5   3        129.33        152.04        11.10 o                         
  12   5   3          4.80         27.66         9.01 o                         
  13   5   3         26.85         61.02        10.97 o                         
  14   5   3         35.12         31.46        11.63 o                         
  15   5   3         72.13         78.73        14.22 o                         
   0   6   3          2.12         10.05         6.49 o                         
   1   6   3        101.29        110.01         7.12 o                         
   2   6   3          0.81          4.09         4.53 o                         
   3   6   3        243.81        276.88        10.09 o                         
   4   6   3        313.10        341.86        12.43 o                         
   5   6   3        184.37        176.36         8.99 o                         
   6   6   3         26.54         30.17         5.93 o                         
   7   6   3         22.42         12.08         5.91 o                         
   8   6   3         46.27         32.36         7.16 o                         
   9   6   3         80.27         65.51         8.50 o                         
  10   6   3        239.83        235.99        13.16 o                         
  11   6   3          0.68         -4.67         8.10 o                         
  12   6   3        137.28        129.08        11.62 o                         
  13   6   3         52.14         91.32        12.74 o                         
  14   6   3          8.38          5.31        11.87 o                         
   1   7   3       2439.17       2394.88        54.12 o                         
   2   7   3        340.82        394.55        14.71 o                         
   3   7   3          6.13         29.37         6.52 o                         
   4   7   3        660.71        692.50        21.41 o                         
   5   7   3        420.86        422.18        16.04 o                         
   6   7   3        446.87        440.87        17.74 o                         
   7   7   3        463.66        445.10        18.42 o                         
   8   7   3        174.84        123.37        10.71 o                         
   9   7   3         48.59         52.75         9.32 o                         
  10   7   3         53.28         57.71         9.35 o                         
  11   7   3          3.86         46.01         9.53 o                         
  12   7   3          3.29         33.48         9.64 o                         
  13   7   3        180.09        184.23        16.06 o                         
   0   8   3         10.10          5.09        11.15 o                         
   1   8   3        352.62        332.66        16.61 o                         
   2   8   3         43.92         60.19         9.10 o                         
   3   8   3         26.14         47.07         8.84 o                         
   4   8   3        810.29        773.11        26.72 o                         
   5   8   3        164.66        181.77        12.37 o                         
   6   8   3          3.02         12.07         8.78 o                         
   7   8   3        127.04        140.63        12.88 o                         
   8   8   3         61.65         49.04        10.52 o                         
   9   8   3         62.86         83.25        12.21 o                         
  10   8   3         23.95         30.52        10.50 o                         
  11   8   3          0.40         32.36        10.84 o                         
   1   9   3         50.72         46.57        10.26 o                         
   2   9   3        266.68        241.46        14.73 o                         
   3   9   3         38.24         53.22        10.32 o                         
   4   9   3        210.86        200.03        13.92 o                         
   5   9   3         13.68         11.04         9.16 o                         
   6   9   3         24.04         43.21        10.35 o                         
   7   9   3         51.10         57.77        11.03 o                         
   8   9   3          3.12         20.30        10.73 o                         
   9   9   3         56.28         65.99        12.32 o                         
   0  10   3         14.48         30.19        13.93 o                         
   1  10   3         28.80         30.31         9.79 o                         
   2  10   3          0.16          2.69         9.33 o                         
   3  10   3        138.79        130.51        13.18 o                         
   4  10   3          0.05         20.79        11.09 o                         
   5  10   3          5.48         20.84        10.49 o                         
   0   0   4     112846.29     112076.78      4106.51 o                         
   1   0   4      49417.26      49481.17      1515.39 o                         
   2   0   4      60691.41      59763.42      1829.99 o                         
   3   0   4       8527.60       8501.27       277.64 o                         
   4   0   4         12.10         12.90         4.25 o                         
   5   0   4       2759.33       2750.19        87.21 o                         
   6   0   4        259.78        303.35        14.59 o                         
   7   0   4       1588.29       1673.48        55.39 o                         
   8   0   4        498.51        647.68        24.48 o                         
   9   0   4       1275.48       1307.83        42.97 o                         
  10   0   4         33.30         48.58         8.41 o                         
  11   0   4        133.07        160.91        12.37 o                         
  12   0   4         94.31         89.70        11.31 o                         
  13   0   4        117.33         99.65        14.97 o                         
  14   0   4         76.27         70.65        16.64 o                         
  15   0   4          1.75         -7.01        16.76 o                         
  16   0   4          2.90         13.19        17.22 o                         
  17   0   4         60.81         39.31        20.87 o                         
   1   1   4        645.06        625.71        15.59 o                         
   2   1   4        300.77        358.85        10.40 o                         
   3   1   4        544.20        512.95        12.08 o                         
   4   1   4        327.30        368.61         9.45 o                         
   5   1   4        576.76        604.77        14.43 o                         
   6   1   4         30.33         58.20         3.80 o                         
   7   1   4        517.86        543.61        14.14 o                         
   8   1   4         16.88         12.94         3.92 o                         
   9   1   4         13.24         24.48         4.94 o                         
  10   1   4        246.39        263.82        10.53 o                         
  11   1   4        123.78        110.81         8.26 o                         
  12   1   4        187.75        182.94        10.40 o                         
  13   1   4          4.09         -6.07         7.67 o                         
  14   1   4        228.34        211.64        16.44 o                         
  15   1   4          1.97        -11.30        11.30 o                         
  16   1   4         18.66         19.19        12.75 o                         
  17   1   4        119.02        105.16        16.77 o                         
   0   2   4       1012.75        915.18        26.75 o                         
   1   2   4       4944.00       4985.77       102.38 o                         
   2   2   4        649.45        672.11        15.62 o                         
   3   2   4       4420.44       4269.09        92.03 o                         
   4   2   4         47.67         45.97         3.72 o                         
   5   2   4        670.98        625.02        14.74 o                         
   6   2   4        807.65        795.36        18.25 o                         
   7   2   4        343.75        373.55        10.82 o                         
   8   2   4          0.01         -2.80         3.59 o                         
   9   2   4        348.37        366.96        12.65 o                         
  10   2   4          6.88         11.61         5.41 o                         
  11   2   4         83.37         69.40         7.94 o                         
  12   2   4         18.43         14.83         7.32 o                         
  13   2   4         73.33         40.92        10.32 o                         
  14   2   4          2.51          7.00         9.82 o                         
  15   2   4        211.58        157.62        15.54 o                         
  16   2   4          0.84          8.00        13.34 o                         
  17   2   4         15.35         12.71        16.40 o                         
   1   3   4       1065.89       1057.83        23.97 o                         
   2   3   4        495.07        482.05        11.95 o                         
   3   3   4         23.46         19.42         3.22 o                         
   4   3   4       1068.37       1067.07        23.12 o                         
   5   3   4         84.75        110.66         5.82 o                         
   6   3   4         35.03         23.14         4.01 o                         
   7   3   4        443.14        449.67        12.55 o                         
   8   3   4        219.68        235.70         8.68 o                         
   9   3   4        447.45        465.27        14.36 o                         
  10   3   4        171.30        198.53        10.45 o                         
  11   3   4       2052.54       2013.68        47.80 o                         
  12   3   4        305.11        313.60        14.44 o                         
  13   3   4        967.81       1004.28        31.93 o                         
  14   3   4        784.51        829.51        31.10 o                         
  15   3   4        235.62        235.73        19.64 o                         
  16   3   4         70.57         66.44        17.16 o                         
   0   4   4       1301.99       1351.81        45.09 o                         
   1   4   4       3864.45       3777.09        78.58 o                         
   2   4   4        180.76        249.60         8.80 o                         
   3   4   4       1707.34       1698.80        37.23 o                         
   4   4   4        974.86        915.68        20.94 o                         
   5   4   4         39.96         86.68         5.62 o                         
   6   4   4        590.12        645.41        16.15 o                         
   7   4   4         32.93         41.25         4.73 o                         
   8   4   4         10.66         12.65         4.55 o                         
   9   4   4       1419.59       1332.18        31.59 o                         
  10   4   4        758.82        764.46        22.72 o                         
  11   4   4          2.64          8.65         7.81 o                         
  12   4   4        782.41        768.15        26.05 o                         
  13   4   4        367.74        386.55        19.24 o                         
  14   4   4         39.42         62.66        12.86 o                         
  15   4   4          1.14         12.99        12.55 o                         
  16   4   4         55.62         53.32        15.10 o                         
   1   5   4          0.04         -3.51         4.86 o                         
   2   5   4         23.39         19.19         4.29 o                         
   3   5   4         92.19         98.79         6.33 o                         
   4   5   4          4.40         -1.70         3.79 o                         
   5   5   4          5.96          6.32         4.26 o                         
   6   5   4        376.11        399.22        12.72 o                         
   7   5   4         84.27         99.02         7.08 o                         
   8   5   4        265.06        284.34        12.20 o                         
   9   5   4       1046.10       1025.82        28.78 o                         
  10   5   4         54.51         62.85         9.03 o                         
  11   5   4        352.73        393.48        17.01 o                         
  12   5   4        308.84        327.82        16.20 o                         
  13   5   4        161.33        172.23        14.54 o                         
  14   5   4         18.64         37.44        12.82 o                         
  15   5   4          1.33         12.08        12.92 o                         
   0   6   4         96.54        112.48        10.30 o                         
   1   6   4       1792.27       1699.26        40.21 o                         
   2   6   4        299.42        286.39        11.01 o                         
   3   6   4          1.24          2.53         4.82 o                         
   4   6   4        248.71        270.46        11.04 o                         
   5   6   4        151.20        128.76        11.09 o                         
   6   6   4         11.96          5.74         5.82 o                         
   7   6   4        164.83        146.69         9.63 o                         
   8   6   4         39.89         26.55         7.46 o                         
   9   6   4        113.00        104.25        10.21 o                         
  10   6   4          4.11         20.31         8.01 o                         
  11   6   4          0.00         13.33         8.86 o                         
  12   6   4          0.05         16.22         8.84 o                         
  13   6   4         70.70         59.19        12.89 o                         
  14   6   4          0.28          5.94        13.13 o                         
   1   7   4       2041.56       2055.08        47.39 o                         
   2   7   4         16.00         51.60         7.57 o                         
   3   7   4        866.76        907.62        25.40 o                         
   4   7   4        170.62        181.43        10.38 o                         
   5   7   4        290.07        290.23        13.68 o                         
   6   7   4         14.66         14.92         7.50 o                         
   7   7   4        106.35        113.06        10.62 o                         
   8   7   4          9.24          2.85         7.98 o                         
   9   7   4        407.73        387.49        20.38 o                         
  10   7   4         25.97         31.92         9.63 o                         
  11   7   4        167.05        135.52        13.28 o                         
  12   7   4        124.51        116.81        14.14 o                         
   0   8   4        952.72        998.76        45.36 o                         
   1   8   4        776.74        767.46        26.60 o                         
   2   8   4       1244.59       1223.48        34.13 o                         
   3   8   4         57.82        127.62        10.48 o                         
   4   8   4       2668.95       2386.52        61.18 o                         
   5   8   4        442.57        458.10        22.99 o                         
   6   8   4        181.58        152.00        11.82 o                         
   7   8   4        835.94        725.26        32.12 o                         
   8   8   4        106.39        120.33        11.64 o                         
   9   8   4          4.91         27.50        10.03 o                         
  10   8   4        139.93        197.20        14.54 o                         
  11   8   4          2.55         18.32        10.50 o                         
   1   9   4          8.17         24.49         9.39 o                         
   2   9   4          0.06         17.14         8.88 o                         
   3   9   4          2.39         17.15         9.11 o                         
   4   9   4          9.33         10.03         9.06 o                         
   5   9   4         32.51         39.03        10.52 o                         
   6   9   4         53.50         78.00        11.30 o                         
   7   9   4         78.56         94.34        12.68 o                         
   8   9   4          5.03         14.53        12.17 o                         
   0  10   4        203.54        209.89        21.90 o                         
   1  10   4         26.67         47.37        10.42 o                         
   2  10   4         25.81         43.03        11.15 o                         
   3  10   4        105.86        114.98        13.57 o                         
   4  10   4         16.64         51.29        12.20 o                         
   5  10   4         14.03         28.17        11.71 o                         
   1   1   5        142.05        180.60         6.11 o                         
   2   1   5        148.88        154.14         6.14 o                         
   3   1   5          1.80          3.28         2.72 o                         
   4   1   5         56.78         61.09         3.67 o                         
   5   1   5         41.60         39.43         3.77 o                         
   6   1   5        846.96        832.41        19.88 o                         
   7   1   5          1.77         13.72         4.49 o                         
   8   1   5        363.85        421.86        12.56 o                         
   9   1   5        562.35        554.08        15.24 o                         
  10   1   5         39.88         29.42         6.01 o                         
  11   1   5        590.31        592.99        18.05 o                         
  12   1   5          1.67          8.26         7.85 o                         
  13   1   5        126.63        137.55        11.76 o                         
  14   1   5          5.77          6.65         9.59 o                         
  15   1   5         35.05         30.99        13.16 o                         
  16   1   5         24.38         43.49        15.39 o                         
   0   2   5       6403.78       6200.02       183.98 o                         
   1   2   5          2.50         21.16         3.46 o                         
   2   2   5       2759.48       2624.02        56.30 o                         
   3   2   5        206.64        250.37         8.53 o                         
   4   2   5        165.94        240.95         8.78 o                         
   5   2   5        645.64        639.20        15.97 o                         
   6   2   5        235.92        260.24         8.70 o                         
   7   2   5         82.56         75.85         5.07 o                         
   8   2   5          9.57          8.90         4.20 o                         
   9   2   5         96.86        102.27         6.72 o                         
  10   2   5         82.92         89.70         7.79 o                         
  11   2   5         30.45         27.70         7.37 o                         
  12   2   5        175.99        150.41        11.99 o                         
  13   2   5         16.42         -4.84         9.19 o                         
  14   2   5        137.67        123.52        12.70 o                         
  15   2   5         36.91         54.24        12.42 o                         
  16   2   5        114.49        105.47        17.83 o                         
   1   3   5        738.21        682.83        16.33 o                         
   2   3   5        516.25        502.83        12.91 o                         
   3   3   5        247.47        238.75         8.89 o                         
   4   3   5         68.57         82.42         5.51 o                         
   5   3   5         20.90         14.04         3.76 o                         
   6   3   5         83.57         88.03         5.62 o                         
   7   3   5        650.33        626.80        16.61 o                         
   8   3   5         52.27         55.66         5.30 o                         
   9   3   5        133.14        123.54         7.48 o                         
  10   3   5        152.70        162.76         9.97 o                         
  11   3   5        126.21        175.67        11.82 o                         
  12   3   5        311.80        286.66        16.69 o                         
  13   3   5         26.67         43.24        10.02 o                         
  14   3   5        457.44        459.17        22.23 o                         
  15   3   5        155.76        166.59        15.54 o                         
  16   3   5         67.82         44.80        15.64 o                         
   0   4   5       3962.36       3977.94       114.98 o                         
   1   4   5        631.76        680.07        16.67 o                         
   2   4   5        597.36        613.14        16.66 o                         
   3   4   5       1843.59       1897.32        42.17 o                         
   4   4   5         21.51         36.94         4.74 o                         
   5   4   5       1489.01       1442.26        30.44 o                         
   6   4   5        774.09        732.16        18.56 o                         
   7   4   5        402.29        405.89        13.06 o                         
   8   4   5        189.88        183.18         8.53 o                         
   9   4   5        328.15        342.94        13.16 o                         
  10   4   5         45.45         47.36         7.99 o                         
  11   4   5        429.97        398.91        16.22 o                         
  12   4   5         68.80         78.42        11.35 o                         
  13   4   5         42.22         54.92        12.60 o                         
  14   4   5         63.37         70.84        13.48 o                         
  15   4   5         10.16         25.08        14.23 o                         
   1   5   5        100.20         96.61         5.91 o                         
   2   5   5        105.42        102.74         6.21 o                         
   3   5   5         47.37         40.48         5.28 o                         
   4   5   5         14.29          9.66         4.62 o                         
   5   5   5         22.07         22.22         5.13 o                         
   6   5   5       1001.34        931.93        22.04 o                         
   7   5   5         96.70        103.98         7.61 o                         
   8   5   5         12.35         33.10         6.63 o                         
   9   5   5         77.27        103.26         9.64 o                         
  10   5   5        197.58        198.47        12.66 o                         
  11   5   5        917.98        934.44        28.86 o                         
  12   5   5        268.37        272.98        16.48 o                         
  13   5   5        356.53        349.17        19.59 o                         
  14   5   5         13.80         14.78        12.61 o                         
   0   6   5         51.20         45.30         9.30 o                         
   1   6   5          1.76          0.52         5.10 o                         
   2   6   5        134.32        120.48         7.91 o                         
   3   6   5         22.96         17.09         5.64 o                         
   4   6   5          8.15          2.02         5.53 o                         
   5   6   5        137.30        122.35         7.99 o                         
   6   6   5        158.09        150.40         9.69 o                         
   7   6   5         91.80         80.77         9.12 o                         
   8   6   5         89.07         79.54         9.35 o                         
   9   6   5         54.42         49.66         9.38 o                         
  10   6   5        184.95        207.48        13.25 o                         
  11   6   5          5.23         -8.51         8.51 o                         
  12   6   5         58.71         42.08        11.61 o                         
  13   6   5        102.92        117.28        15.42 o                         
   1   7   5         73.66        126.37         8.95 o                         
   2   7   5       1977.03       1861.62        44.68 o                         
   3   7   5         12.25         41.91         7.73 o                         
   4   7   5        360.28        340.32        14.95 o                         
   5   7   5        209.30        204.87        11.90 o                         
   6   7   5          1.32         -0.54         7.12 o                         
   7   7   5          0.22          6.28         7.70 o                         
   8   7   5          0.20          7.85         7.94 o                         
   9   7   5        200.43        218.66        17.22 o                         
  10   7   5        400.72        351.72        18.75 o                         
  11   7   5         44.85         53.94        11.18 o                         
  12   7   5         19.88         36.07        12.50 o                         
   0   8   5        321.05        313.45        21.18 o                         
   1   8   5         37.18         49.10         8.49 o                         
   2   8   5        322.47        300.90        15.08 o                         
   3   8   5        193.14        191.64        11.55 o                         
   4   8   5        300.89        299.33        15.23 o                         
   5   8   5        184.89        163.89        12.67 o                         
   6   8   5          3.00         25.56         8.66 o                         
   7   8   5        161.61        158.35        12.79 o                         
   8   8   5          0.03         13.23         9.72 o                         
   9   8   5          0.20         15.01        10.52 o                         
  10   8   5         33.37         46.13        12.08 o                         
   1   9   5        319.94        348.98        19.13 o                         
   2   9   5          2.45         -8.89         8.89 o                         
   3   9   5         75.73         87.18        11.05 o                         
   4   9   5         21.38         48.01        10.31 o                         
   5   9   5          0.12          3.28         9.60 o                         
   6   9   5         31.02         30.16        10.61 o                         
   7   9   5        201.49        174.80        14.54 o                         
   8   9   5          6.00         19.24        10.43 o                         
   0  10   5         94.67        111.55        19.26 o                         
   1  10   5         20.53         52.45        11.46 o                         
   2  10   5          0.01          5.86         9.55 o                         
   3  10   5          3.01         37.11        11.27 o                         
   0   0   6       1600.61       1514.85        66.12 o                         
   1   0   6        657.63        606.20        20.76 o                         
   2   0   6        331.00        331.89        12.93 o                         
   3   0   6        368.20        369.51        16.00 o                         
   4   0   6       1634.86       1594.23        49.45 o                         
   5   0   6        167.61        177.18        10.23 o                         
   6   0   6        338.98        324.06        17.56 o                         
   7   0   6        305.54        364.44        22.07 o                         
   8   0   6       1056.47       1080.90        36.11 o                         
   9   0   6         26.33         15.38         7.83 o                         
  10   0   6         24.60         15.90         9.44 o                         
  11   0   6        341.39        339.35        20.38 o                         
  12   0   6         72.76         69.63        13.75 o                         
  13   0   6          1.22          5.73        12.41 o                         
  14   0   6         17.71          9.45        14.61 o                         
  15   0   6          0.82         10.89        16.92 o                         
  16   0   6          0.09        -19.61        19.61 o                         
   1   1   6        410.45        450.21        12.04 o                         
   2   1   6        388.72        401.15        10.94 o                         
   3   1   6       4737.29       4597.50       101.71 o                         
   4   1   6        127.07        157.96         7.32 o                         
   5   1   6       1940.32       1893.71        41.49 o                         
   6   1   6       3541.27       3478.11        76.23 o                         
   7   1   6        196.51        222.43         9.24 o                         
   8   1   6          0.27          4.63         3.89 o                         
   9   1   6        876.88        853.49        22.44 o                         
  10   1   6        881.94        884.30        26.62 o                         
  11   1   6         11.97         12.35         7.54 o                         
  12   1   6        664.50        654.59        22.68 o                         
  13   1   6        125.94        107.85        11.57 o                         
  14   1   6          1.01         10.62        10.12 o                         
  15   1   6          1.73         -6.52        11.93 o                         
  16   1   6        174.28        168.81        20.35 o                         
   0   2   6          0.18         -1.87         3.90 o                         
   1   2   6        384.64        401.44        11.27 o                         
   2   2   6        265.45        271.45         8.76 o                         
   3   2   6        805.56        776.35        18.41 o                         
   4   2   6        754.37        729.33        17.87 o                         
   5   2   6         56.35         45.71         4.62 o                         
   6   2   6         62.74         54.36         4.44 o                         
   7   2   6        563.09        561.77        16.34 o                         
   8   2   6       1279.44       1186.14        27.70 o                         
   9   2   6        685.16        676.23        17.83 o                         
  10   2   6        727.43        740.91        22.79 o                         
  11   2   6         31.69         35.63         9.43 o                         
  12   2   6        128.39        101.87        11.39 o                         
  13   2   6        104.26        126.60        13.81 o                         
  14   2   6         34.24         34.90        10.61 o                         
  15   2   6         13.47         26.56        12.54 o                         
  16   2   6         93.35        125.55        19.14 o                         
   1   3   6         65.27         86.30         5.26 o                         
   2   3   6        965.92       1016.59        22.79 o                         
   3   3   6        196.66        240.28         8.58 o                         
   4   3   6         14.20         -2.95         3.99 o                         
   5   3   6        529.37        535.47        16.38 o                         
   6   3   6       1072.80       1072.46        24.67 o                         
   7   3   6        238.64        267.51        10.12 o                         
   8   3   6        363.06        367.26        12.25 o                         
   9   3   6        137.39        150.90         8.39 o                         
  10   3   6        628.15        646.96        21.21 o                         
  11   3   6        657.30        654.81        25.55 o                         
  12   3   6          3.82         34.32         9.84 o                         
  13   3   6         54.78         75.48        11.72 o                         
  14   3   6        546.50        592.87        25.30 o                         
  15   3   6         99.02        110.65        14.91 o                         
   0   4   6        413.95        426.64        17.64 o                         
   1   4   6        158.50        183.47         8.11 o                         
   2   4   6          2.55          2.41         3.89 o                         
   3   4   6        526.61        540.71        15.20 o                         
   4   4   6         15.61         25.95         4.93 o                         
   5   4   6         29.59         23.43         4.98 o                         
   6   4   6          8.79          8.64         4.81 o                         
   7   4   6        137.67        136.34         8.04 o                         
   8   4   6         25.24         25.46         5.87 o                         
   9   4   6         97.68         99.08         8.54 o                         
  10   4   6        245.83        217.56        12.90 o                         
  11   4   6         59.18         52.67        10.52 o                         
  12   4   6         40.82         36.68        10.92 o                         
  13   4   6         36.95         24.62        11.14 o                         
  14   4   6         47.50         49.95        12.87 o                         
  15   4   6          0.11         13.49        12.83 o                         
   1   5   6          2.27         -1.07         4.26 o                         
   2   5   6        292.72        331.22        11.72 o                         
   3   5   6        610.09        610.00        17.00 o                         
   4   5   6         57.66         52.29         5.76 o                         
   5   5   6         15.98         22.35         5.67 o                         
   6   5   6        234.43        244.64        10.40 o                         
   7   5   6        609.35        638.52        18.07 o                         
   8   5   6        615.31        662.19        20.27 o                         
   9   5   6        181.03        179.00        12.16 o                         
  10   5   6          3.76         13.77         8.24 o                         
  11   5   6        164.75        193.72        14.87 o                         
  12   5   6        329.92        330.63        18.20 o                         
  13   5   6          0.33         37.47        12.24 o                         
  14   5   6         33.44         37.89        12.88 o                         
   0   6   6        699.45        684.90        28.34 o                         
   1   6   6        487.94        521.41        17.42 o                         
   2   6   6        118.14        141.28         9.01 o                         
   3   6   6         81.47         81.88         7.89 o                         
   4   6   6        315.14        267.34        13.14 o                         
   5   6   6         47.87         46.06         7.39 o                         
   6   6   6        494.73        431.61        15.92 o                         
   7   6   6        439.75        399.92        16.05 o                         
   8   6   6         91.17         77.14        10.19 o                         
   9   6   6          3.10         21.82         8.77 o                         
  10   6   6         18.20         15.72         9.47 o                         
  11   6   6        145.42        136.39        14.10 o                         
  12   6   6         16.58         31.81        12.31 o                         
  13   6   6          5.98          9.82        12.16 o                         
   1   7   6       1631.62       1660.74        40.54 o                         
   2   7   6        104.29        135.45         9.99 o                         
   3   7   6        120.13        136.19        11.53 o                         
   4   7   6        732.73        754.70        26.91 o                         
   5   7   6        294.37        251.53        13.08 o                         
   6   7   6          1.79          3.28         7.57 o                         
   7   7   6          3.55         16.64         8.51 o                         
   8   7   6        108.51        104.01        11.61 o                         
   9   7   6         37.64         45.03        10.67 o                         
  10   7   6         67.31         78.79        12.65 o                         
  11   7   6         99.99         79.18        13.47 o                         
   0   8   6        116.85        138.18        15.42 o                         
   1   8   6         24.89         38.67         8.30 o                         
   2   8   6          2.90         -5.54         7.56 o                         
   3   8   6         32.97         30.14         8.40 o                         
   4   8   6         12.53         30.38         8.24 o                         
   5   8   6         40.71         69.44         9.81 o                         
   6   8   6          5.75         13.28         9.05 o                         
   7   8   6          3.17         52.29        11.08 o                         
   8   8   6          6.67         21.38        10.42 o                         
   9   8   6         51.39         52.39        11.45 o                         
  10   8   6         31.68         48.07        13.31 o                         
   1   9   6        259.26        260.80        16.70 o                         
   2   9   6         25.24         32.21        10.19 o                         
   3   9   6          0.57         22.07         9.36 o                         
   4   9   6        214.86        192.00        17.10 o                         
   5   9   6          2.09         14.06         9.89 o                         
   6   9   6          1.13         13.11        10.50 o                         
   7   9   6          2.09         25.75        11.26 o                         
   0  10   6        143.94        159.79        21.76 o                         
   1  10   6         12.78         34.17        11.21 o                         
   1   1   7        353.55        397.34        11.25 o                         
   2   1   7         21.29         27.73         4.27 o                         
   3   1   7       1696.65       1630.60        35.41 o                         
   4   1   7         25.75         42.54         4.35 o                         
   5   1   7       1587.83       1573.58        35.70 o                         
   6   1   7        463.04        525.64        16.19 o                         
   7   1   7         52.06         67.09         5.98 o                         
   8   1   7        225.79        247.59        10.53 o                         
   9   1   7         78.52         74.14         7.97 o                         
  10   1   7         10.72          9.70         7.09 o                         
  11   1   7        139.55        118.30        10.59 o                         
  12   1   7        101.63         95.84        11.71 o                         
  13   1   7         73.85         45.86        10.73 o                         
  14   1   7        137.54         97.97        13.38 o                         
  15   1   7         28.58         48.58        13.47 o                         
  16   1   7         65.01         67.99        17.03 o                         
   0   2   7         31.12         39.56         6.59 o                         
   1   2   7        154.96        164.38         7.34 o                         
   2   2   7        385.53        429.91        12.11 o                         
   3   2   7        624.55        629.18        16.29 o                         
   4   2   7         96.06         98.13         7.90 o                         
   5   2   7        925.30        887.34        21.08 o                         
   6   2   7         92.44         77.67         6.13 o                         
   7   2   7         14.07         10.75         4.56 o                         
   8   2   7          8.89         22.31         6.00 o                         
   9   2   7        455.80        461.94        16.53 o                         
  10   2   7        169.67        169.42        11.71 o                         
  11   2   7        263.44        238.15        13.58 o                         
  12   2   7        246.05        210.25        14.77 o                         
  13   2   7          1.84         -2.10        10.06 o                         
  14   2   7         97.33         89.33        12.84 o                         
  15   2   7          2.74         12.65        13.46 o                         
   1   3   7         27.72         31.14         7.06 o                         
   2   3   7       1039.37        989.42        23.07 o                         
   3   3   7         63.13         67.90         5.42 o                         
   4   3   7        725.77        708.97        17.79 o                         
   5   3   7          0.37         -2.24         4.21 o                         
   6   3   7         68.96         73.11         6.24 o                         
   7   3   7          5.51          3.47         4.96 o                         
   8   3   7        422.71        416.23        15.57 o                         
   9   3   7         42.24         49.42         7.65 o                         
  10   3   7        173.28        189.61        12.50 o                         
  11   3   7        538.93        561.26        22.25 o                         
  12   3   7         60.31         52.60        10.86 o                         
  13   3   7        115.99        111.48        12.99 o                         
  14   3   7          0.01         41.36        11.56 o                         
  15   3   7          4.21         30.32        14.18 o                         
   0   4   7       1828.01       1763.74        53.79 o                         
   1   4   7         78.30        113.84         6.48 o                         
   2   4   7       2051.80       2020.01        42.24 o                         
   3   4   7        922.94        917.20        22.70 o                         
   4   4   7          2.33          8.09         4.71 o                         
   5   4   7       1013.63       1009.83        24.23 o                         
   6   4   7         53.46         68.13         6.73 o                         
   7   4   7        973.48        956.57        24.10 o                         
   8   4   7        171.29        179.45        10.32 o                         
   9   4   7        143.56        125.32        10.19 o                         
  10   4   7         29.97         16.47         9.14 o                         
  11   4   7          9.89         -9.44         9.44 o                         
  12   4   7         95.14        108.29        13.63 o                         
  13   4   7          9.09         11.48        11.95 o                         
  14   4   7        158.06        149.41        16.07 o                         
   1   5   7         31.64         44.17         5.92 o                         
   2   5   7        314.67        303.21        11.23 o                         
   3   5   7          4.02          3.36         5.04 o                         
   4   5   7          5.41          6.82         5.42 o                         
   5   5   7         26.12         15.33         6.23 o                         
   6   5   7        437.10        455.51        14.98 o                         
   7   5   7        931.81        946.74        24.27 o                         
   8   5   7        987.37        964.99        28.55 o                         
   9   5   7        508.10        484.57        20.05 o                         
  10   5   7          0.43          3.07         9.13 o                         
  11   5   7         69.81         58.22        11.79 o                         
  12   5   7          4.82         37.96        14.28 o                         
  13   5   7          0.01         36.45        12.72 o                         
   0   6   7        202.82        210.64        15.01 o                         
   1   6   7         29.41         22.42         6.85 o                         
   2   6   7         54.91         55.31         7.40 o                         
   3   6   7         12.55         -2.20         6.32 o                         
   4   6   7         49.23         37.67         7.08 o                         
   5   6   7         85.89         83.32         8.90 o                         
   6   6   7         11.01          9.76         8.50 o                         
   7   6   7         68.27         33.84         8.46 o                         
   8   6   7         74.78         71.61        11.18 o                         
   9   6   7         62.02         52.00        10.33 o                         
  10   6   7         33.22         23.80        10.90 o                         
  11   6   7          0.33          6.14        11.38 o                         
  12   6   7         12.85          5.00        11.95 o                         
   1   7   7       1801.64       1776.78        41.28 o                         
   2   7   7        115.35        140.02         9.89 o                         
   3   7   7        109.68        121.77        10.36 o                         
   4   7   7         27.97         44.05         7.67 o                         
   5   7   7          5.17         20.94         8.27 o                         
   6   7   7        862.38        827.69        29.28 o                         
   7   7   7          3.52         19.53         9.32 o                         
   8   7   7         24.97         30.67        10.83 o                         
   9   7   7         42.61         40.98        11.53 o                         
  10   7   7          0.00         27.58        12.46 o                         
  11   7   7         56.79         59.80        13.29 o                         
   0   8   7        196.79        215.82        18.61 o                         
   1   8   7         20.54         44.26         8.93 o                         
   2   8   7        167.96        153.02        11.97 o                         
   3   8   7          4.58         24.37         8.65 o                         
   4   8   7        124.43        129.16        11.17 o                         
   5   8   7        203.29        227.54        14.08 o                         
   6   8   7        281.83        275.13        16.11 o                         
   7   8   7         17.56         47.84        10.43 o                         
   8   8   7         11.91         24.80        11.03 o                         
   9   8   7         38.63         44.06        12.70 o                         
   1   9   7         22.04         54.07        10.78 o                         
   2   9   7        138.41        109.15        12.87 o                         
   3   9   7          1.21         28.09        10.37 o                         
   4   9   7        138.67        123.49        15.87 o                         
   5   9   7         34.90         51.13        13.65 o                         
   6   9   7          6.64         39.30        11.51 o                         
   0   0   8       1449.60       1539.19        66.42 o                         
   1   0   8       2869.71       2891.85        87.71 o                         
   2   0   8      12284.09      11991.59       337.12 o                         
   3   0   8      19256.92      18914.95       614.29 o                         
   4   0   8       2327.30       2642.29        89.98 o                         
   5   0   8        150.87        179.76        13.42 o                         
   6   0   8        947.51        970.20        35.53 o                         
   7   0   8         16.91         17.45         8.64 o                         
   8   0   8         28.49         24.10         8.98 o                         
   9   0   8        249.22        255.30        19.15 o                         
  10   0   8        255.11        246.72        19.63 o                         
  11   0   8        266.36        251.24        21.65 o                         
  12   0   8         86.32         77.37        14.94 o                         
  13   0   8          0.20        -13.70        13.70 o                         
  14   0   8         24.07         22.81        17.71 o                         
  15   0   8         75.32        124.31        22.97 o                         
   1   1   8         39.91         47.28         5.41 o                         
   2   1   8         16.87          6.64         5.06 o                         
   3   1   8        594.98        632.37        17.64 o                         
   4   1   8          1.04         -1.09         4.57 o                         
   5   1   8        172.58        196.27         9.26 o                         
   6   1   8         77.94         87.27         7.67 o                         
   7   1   8          7.73          4.37         5.75 o                         
   8   1   8        122.66        127.54         9.25 o                         
   9   1   8         24.65          6.74         7.54 o                         
  10   1   8          7.07         -7.55         7.55 o                         
  11   1   8        128.68        110.31        11.30 o                         
  12   1   8         70.14         58.46        10.99 o                         
  13   1   8         56.81         47.32        12.39 o                         
  14   1   8          2.77         -2.49        11.76 o                         
  15   1   8          0.09         14.66        13.21 o                         
   0   2   8        873.36        965.00        32.88 o                         
   1   2   8        727.59        710.70        18.25 o                         
   2   2   8        948.33        932.99        23.33 o                         
   3   2   8         74.85         90.93         6.73 o                         
   4   2   8         47.70         49.45         5.77 o                         
   5   2   8        561.19        583.15        16.42 o                         
   6   2   8        141.78        152.14         8.13 o                         
   7   2   8        177.47        187.61         9.85 o                         
   8   2   8         83.77         69.73         8.10 o                         
   9   2   8          5.83         12.10         7.49 o                         
  10   2   8         88.28         80.65        10.04 o                         
  11   2   8         37.12         22.66         9.80 o                         
  12   2   8          1.96          3.06         9.75 o                         
  13   2   8          0.00          3.68        10.64 o                         
  14   2   8         66.91         82.75        13.54 o                         
  15   2   8          6.09          1.74        12.20 o                         
   1   3   8          0.22          2.45         4.55 o                         
   2   3   8        509.10        574.41        15.92 o                         
   3   3   8         13.95         19.31         4.53 o                         
   4   3   8        432.32        465.74        14.59 o                         
   5   3   8          0.85          0.51         5.15 o                         
   6   3   8        278.80        280.02        11.63 o                         
   7   3   8        147.55        156.53         9.25 o                         
   8   3   8         82.72         79.67         8.86 o                         
   9   3   8        558.75        581.03        20.17 o                         
  10   3   8        676.38        733.97        28.30 o                         
  11   3   8        513.84        536.08        26.09 o                         
  12   3   8          0.18         14.36        13.05 o                         
  13   3   8          5.86         21.51        11.83 o                         
  14   3   8        184.67        190.91        16.33 o                         
   0   4   8       2103.73       2158.35        67.91 o                         
   1   4   8        162.87        236.78        10.80 o                         
   2   4   8         71.64         80.80         6.79 o                         
   3   4   8         45.88         46.03         6.07 o                         
   4   4   8        213.88        226.01        10.09 o                         
   5   4   8       1100.91       1079.39        27.38 o                         
   6   4   8          1.05          7.25         5.98 o                         
   7   4   8        222.32        211.87        11.21 o                         
   8   4   8        215.43        231.16        12.61 o                         
   9   4   8        728.78        737.32        25.12 o                         
  10   4   8         17.46          7.41         9.83 o                         
  11   4   8         15.24          4.92        10.33 o                         
  12   4   8         98.80        110.91        14.18 o                         
  13   4   8        216.08        235.32        18.68 o                         
  14   4   8        123.63        139.48        17.09 o                         
   1   5   8         36.62         42.06         6.40 o                         
   2   5   8          5.51         -4.80         5.28 o                         
   3   5   8          2.44          3.95         6.01 o                         
   4   5   8         51.72         51.04         7.40 o                         
   5   5   8         17.83         17.44         6.61 o                         
   6   5   8        293.51        298.06        12.74 o                         
   7   5   8        144.75        196.66        11.61 o                         
   8   5   8        561.12        546.91        21.61 o                         
   9   5   8         94.94         84.67        11.73 o                         
  10   5   8          5.35         -6.90         9.21 o                         
  11   5   8         23.56          8.42        11.42 o                         
  12   5   8         24.62         40.93        12.39 o                         
  13   5   8        162.24        153.91        16.94 o                         
   0   6   8        499.98        512.05        25.32 o                         
   1   6   8          1.43          7.16         7.01 o                         
   2   6   8        172.85        179.22        11.01 o                         
   3   6   8        750.97        697.46        22.09 o                         
   4   6   8          1.01         -6.59         6.59 o                         
   5   6   8         45.53         35.71         7.62 o                         
   6   6   8          4.38          0.30         7.83 o                         
   7   6   8          3.59          4.54         8.88 o                         
   8   6   8        122.81        107.96        13.24 o                         
   9   6   8          3.14          2.92        10.18 o                         
  10   6   8         17.64         17.58        11.56 o                         
  11   6   8          0.57         20.60        13.11 o                         
  12   6   8         28.17         27.75        14.65 o                         
   1   7   8        923.34       1007.68        27.63 o                         
   2   7   8        107.63        142.15        10.88 o                         
   3   7   8        319.62        340.35        15.83 o                         
   4   7   8        141.93        166.68        12.16 o                         
   5   7   8        226.32        260.93        13.85 o                         
   6   7   8         34.49         49.74         9.69 o                         
   7   7   8        326.32        277.81        21.92 o                         
   8   7   8         34.82         32.59        11.28 o                         
   9   7   8        172.62        137.58        16.36 o                         
  10   7   8         12.04         15.02        11.61 o                         
   0   8   8       1390.83       1349.57        51.98 o                         
   1   8   8         16.95         49.87         9.96 o                         
   2   8   8        233.38        231.83        14.20 o                         
   3   8   8         71.91         66.31        11.54 o                         
   4   8   8        415.46        448.78        20.34 o                         
   5   8   8       1146.52       1118.25        39.47 o                         
   6   8   8        127.14        181.38        13.58 o                         
   7   8   8        694.72        626.84        29.95 o                         
   8   8   8         63.41         58.24        13.31 o                         
   1   9   8          5.20         19.28        11.03 o                         
   2   9   8          0.58         21.99        11.30 o                         
   3   9   8          5.16         26.70        10.87 o                         
   4   9   8         35.46         55.65        11.73 o                         
   1   1   9         46.82         47.31         5.59 o                         
   2   1   9         15.09         24.08         5.72 o                         
   3   1   9         14.00         18.30         4.87 o                         
   4   1   9         18.48         17.79         4.73 o                         
   5   1   9         78.22         83.98         7.48 o                         
   6   1   9        127.22        137.40         9.35 o                         
   7   1   9         12.79         14.20         7.18 o                         
   8   1   9          2.82         -7.21         7.21 o                         
   9   1   9        176.15        176.55        12.10 o                         
  10   1   9          0.04         -8.20         8.20 o                         
  11   1   9        259.18        256.85        15.13 o                         
  12   1   9         19.52         13.57        10.76 o                         
  13   1   9         38.33         16.80        11.82 o                         
  14   1   9         39.79         22.01        12.01 o                         
   0   2   9       1241.00       1196.37        38.33 o                         
   1   2   9        190.96        255.89         9.57 o                         
   2   2   9        191.23        245.44         9.96 o                         
   3   2   9        948.73        948.03        23.44 o                         
   4   2   9         36.27         36.93         5.60 o                         
   5   2   9        188.50        170.81        10.25 o                         
   6   2   9          3.69         -6.13         6.13 o                         
   7   2   9          2.11         -6.22         6.22 o                         
   8   2   9        105.67        100.51         9.79 o                         
   9   2   9         92.84         97.07        10.10 o                         
  10   2   9         51.83         48.21        10.09 o                         
  11   2   9         34.61          8.70         9.87 o                         
  12   2   9         31.27          6.82        10.78 o                         
  13   2   9          0.79          6.60        11.30 o                         
  14   2   9         77.40         67.54        15.16 o                         
   1   3   9         33.60         23.55         5.67 o                         
   2   3   9         86.40        101.50         7.16 o                         
   3   3   9        165.48        159.10         8.87 o                         
   4   3   9         26.17         15.69         5.97 o                         
   5   3   9         38.83         37.42         6.94 o                         
   6   3   9         17.63          3.67         6.80 o                         
   7   3   9        215.53        228.85        12.06 o                         
   8   3   9          3.65         -7.46         7.46 o                         
   9   3   9        120.03        141.84        11.27 o                         
  10   3   9          5.95         50.37        10.68 o                         
  11   3   9         35.96         34.52        11.27 o                         
  12   3   9        104.36         68.22        16.16 o                         
  13   3   9         18.56         -1.88        11.52 o                         
  14   3   9        110.06        114.56        15.71 o                         
   0   4   9       1420.92       1315.20        49.45 o                         
   1   4   9          0.19         65.81         7.89 o                         
   2   4   9        659.23        690.93        19.00 o                         
   3   4   9        182.31        215.31        11.09 o                         
   4   4   9          5.77         -0.91         6.05 o                         
   5   4   9         59.88         62.50         7.87 o                         
   6   4   9        238.20        214.16        11.23 o                         
   7   4   9        243.17        208.13        14.69 o                         
   8   4   9         89.17         83.97        10.40 o                         
   9   4   9        172.32        154.07        12.08 o                         
  10   4   9          6.84          4.00        10.04 o                         
  11   4   9         95.13         69.65        13.12 o                         
  12   4   9        122.08        128.61        15.41 o                         
  13   4   9         36.36         41.12        16.72 o                         
   1   5   9         22.65         11.82         6.66 o                         
   2   5   9         23.24         12.56         6.81 o                         
   3   5   9         92.88         77.94         8.29 o                         
   4   5   9         10.65         13.79         6.85 o                         
   5   5   9        201.11        192.65        11.06 o                         
   6   5   9        223.29        215.32        11.58 o                         
   7   5   9         37.32         89.67        10.12 o                         
   8   5   9         11.38         12.14         8.62 o                         
   9   5   9          8.96          1.53         9.79 o                         
  10   5   9          1.06         -3.05        10.31 o                         
  11   5   9        168.35        135.84        15.69 o                         
  12   5   9         60.79         75.50        15.14 o                         
   0   6   9          1.51         -4.58        11.96 o                         
   1   6   9         39.97         14.42         7.65 o                         
   2   6   9          1.39         -5.07         7.36 o                         
   3   6   9         16.39         10.44         7.95 o                         
   4   6   9          9.25          9.96         7.83 o                         
   5   6   9          0.45         -2.78         8.21 o                         
   6   6   9          0.88          3.32         7.89 o                         
   7   6   9        203.19        202.48        15.45 o                         
   8   6   9          1.93          8.24        10.84 o                         
   9   6   9         61.86         30.70        11.97 o                         
  10   6   9         22.30         10.49        12.45 o                         
  11   6   9          7.75         -1.09        13.19 o                         
   1   7   9        424.75        430.31        17.67 o                         
   2   7   9        197.01        226.57        13.85 o                         
   3   7   9        154.57        187.90        12.34 o                         
   4   7   9        127.54        116.46        11.67 o                         
   5   7   9        156.04        158.84        12.61 o                         
   6   7   9         21.33         44.49        10.68 o                         
   7   7   9         33.98         57.72        13.09 o                         
   8   7   9          1.75         21.26        14.08 o                         
   9   7   9         13.09          1.84        12.34 o                         
   0   8   9        461.86        416.42        27.85 o                         
   1   8   9          7.99         50.00        11.13 o                         
   2   8   9         37.57         40.96        10.33 o                         
   3   8   9         80.21         82.94        10.78 o                         
   4   8   9        225.16        216.48        14.24 o                         
   5   8   9          1.27         47.29        10.78 o                         
   6   8   9         29.55         71.26        12.67 o                         
   1   9   9         74.73        100.78        14.85 o                         
   0   0  10         19.60          7.51        10.07 o                         
   1   0  10        105.11        106.71        10.08 o                         
   2   0  10         37.40         48.68         7.58 o                         
   3   0  10        117.14        119.49        11.50 o                         
   4   0  10        304.93        345.17        19.28 o                         
   5   0  10        535.54        570.13        27.24 o                         
   6   0  10        119.47        159.27        20.26 o                         
   7   0  10         67.39         63.12        12.00 o                         
   8   0  10         19.87         -9.27        12.26 o                         
   9   0  10         17.36          5.93        13.11 o                         
  10   0  10         83.19         82.80        16.05 o                         
  11   0  10          1.37        -13.17        13.17 o                         
  12   0  10        111.70        106.99        17.61 o                         
  13   0  10         11.49         -8.26        14.90 o                         
  14   0  10          7.75         -1.43        17.97 o                         
   1   1  10         48.12         79.99         7.66 o                         
   2   1  10        653.25        718.08        19.87 o                         
   3   1  10        319.91        371.12        12.81 o                         
   4   1  10          9.63         37.27         7.14 o                         
   5   1  10       1681.73       1701.04        42.31 o                         
   6   1  10        195.16        214.22        11.59 o                         
   7   1  10        216.14        241.62        12.65 o                         
   8   1  10        125.20        104.41        10.93 o                         
   9   1  10         11.07         -3.68         9.15 o                         
  10   1  10         62.10         65.77        10.85 o                         
  11   1  10        550.41        557.92        22.85 o                         
  12   1  10         19.10         14.47        10.82 o                         
  13   1  10         11.70         -0.25        12.05 o                         
  14   1  10         33.16          1.98        12.92 o                         
   0   2  10         61.05         65.53         9.63 o                         
   1   2  10         39.88         47.99         6.71 o                         
   2   2  10        270.83        298.93        11.95 o                         
   3   2  10          0.21         -3.15         5.55 o                         
   4   2  10          9.44          1.71         6.61 o                         
   5   2  10          0.05         -6.11         6.11 o                         
   6   2  10         15.35         -2.38         7.19 o                         
   7   2  10        236.50        250.85        13.02 o                         
   8   2  10       1097.70       1093.89        31.21 o                         
   9   2  10         46.13         52.06        10.83 o                         
  10   2  10         29.51         31.97         9.42 o                         
  11   2  10         19.98         32.89        11.10 o                         
  12   2  10          0.70        -10.19        10.19 o                         
  13   2  10         16.62         22.47        12.41 o                         
   1   3  10        267.89        325.88        13.31 o                         
   2   3  10         72.85         83.77         7.92 o                         
   3   3  10         30.37         26.10         6.81 o                         
   4   3  10          6.88         -6.72         6.72 o                         
   5   3  10          2.40         -6.99         6.99 o                         
   6   3  10         18.95          9.44         7.55 o                         
   7   3  10        448.46        454.62        18.13 o                         
   8   3  10        457.78        452.16        21.37 o                         
   9   3  10        312.46        329.25        20.89 o                         
  10   3  10         53.52         48.42        11.69 o                         
  11   3  10          2.98          7.29        10.52 o                         
  12   3  10          1.06        -11.57        11.57 o                         
  13   3  10         40.52         46.01        13.80 o                         
   0   4  10          0.89         -9.06         9.06 o                         
   1   4  10          1.31          5.31         6.48 o                         
   2   4  10         93.27         99.85         8.52 o                         
   3   4  10          0.00         -6.52         6.52 o                         
   4   4  10         20.80          1.42         7.33 o                         
   5   4  10         44.42         31.88         8.54 o                         
   6   4  10         21.55         17.32         8.28 o                         
   7   4  10         52.58         54.23         9.39 o                         
   8   4  10        107.64        107.12        10.96 o                         
   9   4  10          1.30         -9.30         9.30 o                         
  10   4  10          0.58         -8.11        10.47 o                         
  11   4  10         69.56         56.32        13.56 o                         
  12   4  10         19.17         11.82        12.93 o                         
   1   5  10         33.51         16.43         7.73 o                         
   2   5  10        115.46         93.51         9.48 o                         
   3   5  10          5.30         -3.43         8.55 o                         
   4   5  10         33.18         27.27         8.25 o                         
   5   5  10          2.94         18.51         8.09 o                         
   6   5  10        303.33        340.72        15.06 o                         
   7   5  10        615.85        659.87        29.36 o                         
   8   5  10          0.20         20.47        10.40 o                         
   9   5  10          3.86         -8.42        10.37 o                         
  10   5  10          3.65        -10.70        11.88 o                         
  11   5  10          2.07          1.18        13.13 o                         
   0   6  10        514.34        445.42        38.58 o                         
   1   6  10          0.16         12.23         8.43 o                         
   2   6  10          0.59         -2.61         7.88 o                         
   3   6  10          0.07         -7.67         8.07 o                         
   4   6  10        250.86        241.42        14.85 o                         
   5   6  10        116.31        135.50        12.77 o                         
   6   6  10        515.84        484.64        21.01 o                         
   7   6  10         14.70         35.61        11.32 o                         
   8   6  10          0.15          7.83        11.69 o                         
   9   6  10          4.99        -11.60        11.82 o                         
  10   6  10         17.54         15.42        13.96 o                         
   1   7  10        540.58        561.98        27.20 o                         
   2   7  10        133.34        175.38        13.39 o                         
   3   7  10         24.88         50.77        10.23 o                         
   4   7  10         13.78         32.09         9.89 o                         
   5   7  10        263.36        278.28        22.16 o                         
   6   7  10        224.65        239.10        17.99 o                         
   7   7  10         10.29         31.13        12.49 o                         
   8   7  10          0.69         -0.80        12.60 o                         
   0   8  10          3.60         13.19        19.81 o                         
   1   8  10          2.77         11.43        10.23 o                         
   2   8  10         17.35         16.93        10.53 o                         
   3   8  10         13.46         11.74        10.47 o                         
   4   8  10         14.07         34.75        13.72 o                         
   5   8  10          2.84         30.50        11.31 o                         
   1   1  11        139.72        143.38         8.79 o                         
   2   1  11          7.18         43.86         6.85 o                         
   3   1  11        701.95        728.55        22.33 o                         
   4   1  11          1.02         28.86         7.95 o                         
   5   1  11        677.11        733.57        22.98 o                         
   6   1  11          6.62         -3.48         7.91 o                         
   7   1  11         24.86          3.25         8.42 o                         
   8   1  11          4.04         -9.73         9.73 o                         
   9   1  11         60.77         51.06        10.76 o                         
  10   1  11         17.58         23.13        10.16 o                         
  11   1  11         97.23        121.52        13.00 o                         
  12   1  11         30.51          8.33        11.28 o                         
  13   1  11         41.90         10.32        13.63 o                         
   0   2  11         10.57         -4.01         8.98 o                         
   1   2  11          0.47          5.24         6.51 o                         
   2   2  11          0.32          2.56         6.00 o                         
   3   2  11        166.28        188.47        10.87 o                         
   4   2  11          8.76          7.03         7.66 o                         
   5   2  11         56.69         38.16         8.27 o                         
   6   2  11        165.58        170.37        12.61 o                         
   7   2  11          8.60         13.50         8.95 o                         
   8   2  11        219.57        215.81        13.80 o                         
   9   2  11        250.93        255.12        19.76 o                         
  10   2  11         87.61         94.75        13.16 o                         
  11   2  11        102.99         66.52        12.66 o                         
  12   2  11         22.28         -5.19        11.46 o                         
   1   3  11        127.26        132.18        10.89 o                         
   2   3  11        213.01        243.96        12.27 o                         
   3   3  11          7.87          8.67         7.47 o                         
   4   3  11         83.31         70.87         9.43 o                         
   5   3  11         11.31         -4.66         8.13 o                         
   6   3  11         74.52         58.41         9.69 o                         
   7   3  11          4.20          4.76         9.09 o                         
   8   3  11        228.66        233.84        14.46 o                         
   9   3  11         11.56         39.49        10.98 o                         
  10   3  11        277.34        251.01        18.74 o                         
  11   3  11         63.23         52.44        12.52 o                         
  12   3  11          2.01        -10.87        13.36 o                         
   0   4  11       1066.86       1029.88        38.61 o                         
   1   4  11         13.87        121.37        10.23 o                         
   2   4  11        493.80        524.41        21.15 o                         
   3   4  11          5.34          9.73         7.65 o                         
   4   4  11         65.03         63.14         9.39 o                         
   5   4  11        164.08        181.56        12.01 o                         
   6   4  11         23.34         12.60         8.37 o                         
   7   4  11        152.34        139.02        13.86 o                         
   8   4  11        130.21        143.84        13.12 o                         
   9   4  11         87.27         58.77        11.75 o                         
  10   4  11         95.74         66.73        13.49 o                         
  11   4  11          1.19        -11.50        11.50 o                         
   1   5  11          0.40         -4.87         7.84 o                         
   2   5  11         55.82         20.58        10.67 o                         
   3   5  11         82.95         66.53         9.84 o                         
   4   5  11         12.67         38.14         9.47 o                         
   5   5  11        271.23        288.34        15.32 o                         
   6   5  11        489.29        489.16        21.21 o                         
   7   5  11        367.05        381.65        19.54 o                         
   8   5  11        157.25         89.93        12.55 o                         
   9   5  11         10.76         -6.35        11.07 o                         
  10   5  11          0.08         -1.26        12.63 o                         
   0   6  11          0.02         -8.54        16.08 o                         
   1   6  11         60.86         40.75        11.33 o                         
   2   6  11         49.98         46.57         9.98 o                         
   3   6  11          0.36         -9.08         9.08 o                         
   4   6  11         21.94         21.28         9.59 o                         
   5   6  11          1.03         21.19        10.32 o                         
   6   6  11          6.31         21.95        11.17 o                         
   7   6  11         65.07         42.53        11.34 o                         
   8   6  11          5.48          6.15        12.04 o                         
   1   7  11        397.12        429.57        19.67 o                         
   2   7  11        289.26        300.37        19.51 o                         
   3   7  11        294.38        308.28        22.63 o                         
   4   7  11          5.66         42.02        12.39 o                         
   5   7  11         90.29        102.03        12.83 o                         
   6   7  11        108.36        123.72        15.35 o                         
   0   8  11         38.79         63.52        22.02 o                         
   0   0  12         28.76         38.22        16.08 o                         
   1   0  12        192.19        202.22        16.21 o                         
   2   0  12        135.14        276.68        44.02 o                         
   3   0  12       2699.98       3322.44       114.00 o                         
   4   0  12       4429.84       4495.92       161.41 o                         
   5   0  12        822.25       1054.05        64.10 o                         
   6   0  12        317.27        312.33        21.61 o                         
   7   0  12        101.83         77.43        15.82 o                         
   8   0  12          7.33        -14.51        14.51 o                         
   9   0  12          5.56        -14.41        14.41 o                         
  10   0  12         77.08         30.36        17.85 o                         
  11   0  12        122.37         66.74        19.09 o                         
  12   0  12        165.18        118.80        24.05 o                         
   1   1  12         18.65         11.42         7.68 o                         
   2   1  12         16.63         20.23         8.28 o                         
   3   1  12        158.76        140.28        10.99 o                         
   4   1  12          3.09          1.32         7.66 o                         
   5   1  12         93.51         78.17        10.12 o                         
   6   1  12         43.66         31.69         9.25 o                         
   7   1  12          4.11         -9.06         9.06 o                         
   8   1  12          5.28         -8.04         9.99 o                         
   9   1  12         39.22         11.53        11.19 o                         
  10   1  12          3.56         -5.69        10.56 o                         
  11   1  12          1.27          2.48        11.89 o                         
  12   1  12         59.91         27.92        13.21 o                         
   0   2  12        179.41        241.71        17.20 o                         
   1   2  12        129.37        177.30        11.33 o                         
   2   2  12         36.80         42.99         9.27 o                         
   3   2  12          0.24         -7.88         7.88 o                         
   4   2  12        272.46        243.42        15.19 o                         
   5   2  12          3.99         -1.74         8.43 o                         
   6   2  12        140.53        118.21        11.30 o                         
   7   2  12         11.17          1.78         9.32 o                         
   8   2  12          1.00         -0.64        10.16 o                         
   9   2  12         18.62         18.87        10.92 o                         
  10   2  12         33.12         18.90        11.76 o                         
  11   2  12          1.16         -2.85        11.86 o                         
   1   3  12        167.20        172.55        11.76 o                         
   2   3  12        109.66        115.71        10.31 o                         
   3   3  12         16.50         13.07         8.64 o                         
   4   3  12        114.71         92.03        10.63 o                         
   5   3  12          0.30         -8.44         8.44 o                         
   6   3  12         79.28         67.97        10.83 o                         
   7   3  12         52.63         55.36        10.75 o                         
   8   3  12        224.19        256.99        15.99 o                         
   9   3  12        395.76        405.03        20.22 o                         
  10   3  12         55.25         70.71        13.16 o                         
  11   3  12          4.89        -12.13        12.13 o                         
   0   4  12          9.67         40.99        12.53 o                         
   1   4  12        104.24        129.13        12.98 o                         
   2   4  12        181.18        182.42        15.34 o                         
   3   4  12         15.41          9.74         9.02 o                         
   4   4  12         50.81         53.19         9.90 o                         
   5   4  12         54.52         55.60         9.76 o                         
   6   4  12        450.48        420.72        26.33 o                         
   7   4  12         44.69         68.02        11.87 o                         
   8   4  12        110.81        135.92        13.21 o                         
   9   4  12        103.52         90.32        13.82 o                         
  10   4  12          6.04         17.71        12.93 o                         
   1   5  12         18.83         24.38         9.51 o                         
   2   5  12         24.17          4.38        11.02 o                         
   3   5  12         23.82          9.87        10.26 o                         
   4   5  12         18.00         20.99         9.55 o                         
   5   5  12         69.51         94.92        12.26 o                         
   6   5  12        213.68        206.59        15.34 o                         
   7   5  12         73.04         91.81        13.45 o                         
   8   5  12         63.18         33.14        12.09 o                         
   0   6  12         50.70         39.69        13.93 o                         
   1   6  12         17.43         11.06        10.45 o                         
   2   6  12         70.11         60.99        14.40 o                         
   3   6  12         32.76         47.54        13.29 o                         
   4   6  12        247.33        204.01        19.12 o                         
   5   6  12         15.32         34.57        11.89 o                         
   6   6  12         13.92         29.01        12.82 o                         
   7   6  12          9.98         37.02        15.15 o                         
   1   7  12        247.99        266.09        20.09 o                         
   2   7  12        108.52        163.30        15.41 o                         
   3   7  12        137.48        150.88        14.57 o                         
   1   1  13         32.91          7.49         8.89 o                         
   2   1  13          0.82          2.44         8.71 o                         
   3   1  13          8.89         10.82         8.86 o                         
   4   1  13         18.41          3.29         8.66 o                         
   5   1  13         19.24         13.89         8.87 o                         
   6   1  13         15.11         11.67         9.61 o                         
   7   1  13         11.11         -2.94        10.63 o                         
   8   1  13          0.15         -4.99        10.64 o                         
   9   1  13         46.84         31.80        12.01 o                         
  10   1  13          1.32        -11.04        11.04 o                         
   0   2  13          2.83         19.19        13.01 o                         
   1   2  13        134.74        132.06        11.66 o                         
   2   2  13          0.00         26.51         9.70 o                         
   3   2  13        287.51        270.18        14.80 o                         
   4   2  13         22.07         34.05         8.87 o                         
   5   2  13         10.12         -2.81         9.12 o                         
   6   2  13         50.70         34.05        10.53 o                         
   7   2  13         51.00         57.36        11.53 o                         
   8   2  13         79.08         86.29        12.73 o                         
   9   2  13         22.54         32.15        12.14 o                         
  10   2  13         23.28          3.30        13.54 o                         
   1   3  13          4.37         -5.70         8.81 o                         
   2   3  13          0.54         -8.99         8.99 o                         
   3   3  13          5.23         -8.54         8.54 o                         
   4   3  13         44.80         19.28         9.20 o                         
   5   3  13          9.76         -9.48         9.48 o                         
   6   3  13         13.75         23.69        10.74 o                         
   7   3  13         58.05         47.35        11.53 o                         
   8   3  13          0.67         23.97        11.63 o                         
   9   3  13          7.28          4.63        12.03 o                         
   0   4  13        287.49        238.11        21.33 o                         
   1   4  13          4.12         45.74        10.40 o                         
   2   4  13        207.86        157.90        12.84 o                         
   3   4  13         21.82         22.89        11.06 o                         
   4   4  13          3.35          5.10         9.75 o                         
   5   4  13          5.98          4.89         9.14 o                         
   6   4  13         19.01          7.78        10.58 o                         
   7   4  13         98.20         85.73        13.28 o                         
   8   4  13         21.29         34.23        13.30 o                         
   1   5  13          6.90         -9.86         9.86 o                         
   2   5  13          0.20        -10.03        10.03 o                         
   3   5  13         99.98         75.61        15.49 o                         
   4   5  13         10.49         25.76        12.43 o                         
   5   5  13         55.92         51.37        12.43 o                         
   6   5  13          4.14         16.98        12.52 o                         
   7   5  13          2.61         10.44        14.49 o                         
   0   6  13          5.12         -7.58        14.69 o                         
   1   6  13          0.28         -0.25        15.20 o                         
   2   6  13         14.98         20.98        15.65 o                         
   3   6  13          3.82         -5.16        11.37 o                         
   4   6  13          2.23         14.06        12.37 o                         
   0   0  14         12.87          3.06        20.16 o                         
   1   0  14         13.46        -14.88        17.48 o                         
   2   0  14          0.04        -11.01        13.28 o                         
   3   0  14         25.09         23.01        14.20 o                         
   4   0  14         93.71         75.20        16.32 o                         
   5   0  14        112.32        126.84        17.97 o                         
   6   0  14         19.90         23.36        15.18 o                         
   7   0  14         31.52          3.02        16.36 o                         
   8   0  14          1.30        -15.64        15.64 o                         
   9   0  14          1.83        -22.19        22.19 o                         
   1   1  14        113.50        118.62        13.22 o                         
   2   1  14        188.46        191.75        13.96 o                         
   3   1  14         35.81         39.72        10.44 o                         
   4   1  14         41.88         20.50         9.66 o                         
   5   1  14         38.22         73.61        11.85 o                         
   6   1  14        315.85        339.65        18.66 o                         
   7   1  14        186.59        153.09        15.41 o                         
   8   1  14          1.00        -11.66        11.66 o                         
   9   1  14         58.43         53.19        13.64 o                         
   0   2  14          2.47        -12.92        12.92 o                         
   1   2  14         17.76         -8.30        10.16 o                         
   2   2  14          5.73         -7.02         9.52 o                         
   3   2  14          0.42         -9.32         9.32 o                         
   4   2  14          1.35         -8.57         8.57 o                         
   5   2  14         68.53         89.39        12.13 o                         
   6   2  14        185.46        221.38        15.79 o                         
   7   2  14        212.97        232.65        17.37 o                         
   8   2  14         64.74         48.29        13.46 o                         
   1   3  14         97.11         49.97        11.83 o                         
   2   3  14          4.62          0.06         9.64 o                         
   3   3  14          3.75         -0.51        11.09 o                         
   4   3  14          4.65        -10.61        10.61 o                         
   5   3  14         12.63         -6.06         9.97 o                         
   6   3  14          0.64        -10.73        10.73 o                         
   7   3  14         12.88         29.44        12.65 o                         
   0   4  14          4.21        -14.62        14.62 o                         
   1   4  14          6.81        -10.98        10.98 o                         
   2   4  14          0.06        -10.01        10.01 o                         
   3   4  14          1.44        -10.77        10.77 o                         
   4   4  14         11.88         -6.00         9.64 o                         
   5   4  14          0.31         -6.97        11.27 o                         
   6   4  14         26.60         39.70        12.97 o                         
   1   5  14          8.75          0.49        12.34 o                         
   2   5  14          0.26          3.33        12.15 o                         
   3   5  14         51.83         46.18        12.56 o                         
   4   5  14         20.27         41.89        12.89 o                         
   1   1  15         67.60         35.61        12.31 o                         
   2   1  15         23.95         43.18        12.70 o                         
   3   1  15        180.67        154.65        14.46 o                         
   4   1  15          1.80         22.20        10.72 o                         
   5   1  15        146.77        134.28        14.15 o                         
   6   1  15         91.14         92.32        14.34 o                         
   0   2  15          8.24        -15.36        15.36 o                         
   1   2  15         16.91        -10.95        10.95 o                         
   2   2  15          0.17         -5.14        11.69 o                         
   3   2  15         11.23        -10.42        10.42 o                         
   4   2  15          7.36          4.36         9.91 o                         
   5   2  15          3.07         13.02        13.29 o                         
   6   2  15         89.43         82.62        14.37 o                         
   1   3  15         83.13         87.72        13.45 o                         
   2   3  15          1.44        -11.47        11.47 o                         
   3   3  15          2.71        -11.06        11.06 o                         
   4   3  15          7.07         -8.65        10.26 o                         
   5   3  15          1.05        -10.15        11.99 o                         
   0   4  15        183.65        142.43        22.06 o                         
   1   4  15         19.22         45.63        15.00 o                         
   2   4  15         86.95         44.54        12.79 o                         
   0   0  16         49.62         72.88        28.00 o                         
   1   0  16         19.02         -9.45        16.20 o                         
   2   0  16         34.45         11.39        17.78 o                         
   3   0  16         12.39        167.11        30.72 o                         
   1   1  16         23.03          3.13        11.88 o                         
   2   1  16         17.94        -11.86        11.86 o                         
   3   1  16         11.29         -5.20        12.03 o                         
   0   2  16         12.17         -0.21        17.67 o                         
   1   2  16          3.39        -11.77        11.77 o                         
                                                                                
