# Supplementary material for: Synthesis, mol­ecular and crystal structures of 4-amino-3,5-di­fluoro­benzo­nitrile, ethyl 4-amino-3,5-di­fluoro­benzoate, and diethyl 4,4′-(diazene-1,2-di­yl)bis­(3,5-di­fluoro­benzoate)
Source: Acta Crystallogr E Crystallogr Commun. 2024 Jul 19;80(Pt 8):867–72. doi: 10.1107/S2056989024006819 (PMC11299740; doi:10.1107/S2056989024006819)
Supplement: Supplementary file 4 [file e-80-00867-IIIsup2.hkl]

data_III                                                                        
_shelx_title ' Trial2 in P-1 No2' 
_shelx_refln_list_code          4                                               
_shelx_F_calc_maximum      106.65                                               
_exptl_crystal_F_000       204.00                                               
_reflns_d_resolution_high  0.7702                                               
                                                                                
loop_                                                                           
 _space_group_symop_operation_xyz                                               
 'x, y, z'                                                                      
 '-x, -y, -z'                                                                   
                                                                                
_cell_length_a     4.6106                                                       
_cell_length_b     8.8390                                                       
_cell_length_c    10.9695                                                       
_cell_angle_alpha  99.330                                                       
_cell_angle_beta   99.431                                                       
_cell_angle_gamma  96.442                                                       
                                                                                
_shelx_F_squared_multiplier     1.000                                           
                                                                                
loop_                                                                           
 _refln_index_h                                                                 
 _refln_index_k                                                                 
 _refln_index_l                                                                 
 _refln_F_squared_calc                                                          
 _refln_F_squared_meas                                                          
 _refln_F_squared_sigma                                                         
 _refln_observed_status                                                         
   1   0   0        235.55        230.18         3.18 o                         
   2   0   0       1337.49       1366.85        19.87 o                         
   3   0   0         32.60         32.62         1.34 o                         
   4   0   0         97.45        106.57         2.87 o                         
   5   0   0          8.21          5.68         1.25 o                         
  -5   1   0          7.04          8.45         1.39 o                         
  -4   1   0        138.67        142.17         3.01 o                         
  -3   1   0          3.20          2.98         0.62 o                         
  -2   1   0          0.59          0.19         0.41 o                         
  -1   1   0        709.82        674.63         9.03 o                         
   0   1   0         59.01         57.61         1.17 o                         
   1   1   0       2092.95       2063.69        25.19 o                         
   2   1   0         69.43         71.10         1.68 o                         
   3   1   0         18.40         18.51         1.07 o                         
   4   1   0          8.18          7.45         1.25 o                         
   5   1   0          1.41         -0.52         1.77 o                         
  -5   2   0         48.65         48.79         2.11 o                         
  -4   2   0         49.95         51.36         1.93 o                         
  -3   2   0        405.02        407.39         6.75 o                         
  -2   2   0          0.05          0.40         0.37 o                         
  -1   2   0         14.36         16.21         0.89 o                         
   0   2   0         12.10         12.27         0.62 o                         
   1   2   0         33.35         43.23         1.45 o                         
   2   2   0          8.76          8.33         0.94 o                         
   3   2   0        181.98        195.22         8.59 o                         
   4   2   0          1.04          1.80         1.96 o                         
   5   2   0          2.71          3.81         1.54 o                         
  -5   3   0         17.34         16.86         1.54 o                         
  -4   3   0          0.47         -0.08         0.57 o                         
  -3   3   0        556.85        552.59         8.82 o                         
  -2   3   0        102.56         94.82         3.67 o                         
  -1   3   0        229.03        221.30         6.28 o                         
   0   3   0        816.02        760.59        31.77 o                         
   1   3   0        140.61        130.48         3.21 o                         
   2   3   0          5.99          3.93         0.77 o                         
   3   3   0          2.59          2.06         0.88 o                         
   4   3   0          1.56          1.87         3.38 o                         
   5   3   0          0.00         -0.21         2.61 o                         
  -5   4   0          2.54          2.31         1.09 o                         
  -4   4   0          0.42          1.04         0.60 o                         
  -3   4   0          6.52          6.68         0.96 o                         
  -2   4   0         24.76         26.31         1.90 o                         
  -1   4   0         80.42         91.51         3.32 o                         
   0   4   0       1083.12       1145.65        33.66 o                         
   1   4   0         68.69         67.68         2.24 o                         
   2   4   0        174.44        170.00         4.54 o                         
   3   4   0        168.80        182.50         5.26 o                         
   4   4   0         35.94         43.52         3.73 o                         
   5   4   0         33.33         31.29         2.96 o                         
  -5   5   0          0.84         -0.47         1.01 o                         
  -4   5   0        361.31        373.73         8.51 o                         
  -3   5   0         16.04         18.53         1.59 o                         
  -2   5   0        123.55        120.66         4.62 o                         
  -1   5   0         27.08         29.99         1.90 o                         
   0   5   0         83.63         86.46         2.22 o                         
   1   5   0         44.33         47.23         1.99 o                         
   2   5   0          2.33          3.49         0.94 o                         
   3   5   0          2.47          1.90         1.07 o                         
   4   5   0         21.80         16.42         2.43 o                         
  -5   6   0         24.41         23.02         4.98 o                         
  -4   6   0         11.10         13.28         3.02 o                         
  -3   6   0        900.09        952.41        20.45 o                         
  -2   6   0          7.03          7.51         1.13 o                         
  -1   6   0         94.19         91.02         2.64 o                         
   0   6   0         53.35         54.39         1.55 o                         
   1   6   0         70.19         82.19         2.87 o                         
   2   6   0         37.41         40.29         2.46 o                         
   3   6   0         20.63         19.46         2.08 o                         
   4   6   0          1.20          1.61         2.79 o                         
  -5   7   0          0.00         -0.36         1.42 o                         
  -4   7   0         13.50         15.45         3.85 o                         
  -3   7   0          2.81          5.26         1.08 o                         
  -2   7   0         77.20         76.37         2.77 o                         
  -1   7   0        129.39        124.46         4.98 o                         
   0   7   0        161.39        168.73         4.51 o                         
   1   7   0          1.81          1.21         0.91 o                         
   2   7   0          4.32          2.94         1.11 o                         
   3   7   0          0.06          0.98         1.54 o                         
   4   7   0         24.76         22.40         3.20 o                         
  -4   8   0         10.11         12.06         2.13 o                         
  -3   8   0         14.05         15.70         1.72 o                         
  -2   8   0          0.78          1.30         0.84 o                         
  -1   8   0         37.03         32.97         2.43 o                         
   0   8   0         76.11         82.32         3.06 o                         
   1   8   0          5.23          4.08         1.16 o                         
   2   8   0          4.99          4.62         1.34 o                         
   3   8   0          5.97          8.57         1.81 o                         
  -4   9   0          1.75          1.11         1.37 o                         
  -3   9   0         68.07         79.87         5.45 o                         
  -2   9   0          6.86          8.05         1.30 o                         
  -1   9   0          1.56          1.35         0.88 o                         
   0   9   0         12.78         13.84         1.72 o                         
   1   9   0         23.49         18.65         1.96 o                         
   2   9   0          1.83          1.88         1.36 o                         
  -3  10   0         35.86         37.07         2.82 o                         
  -2  10   0          3.67          5.29         1.42 o                         
  -1  10   0          1.02          1.42         1.54 o                         
   0  10   0         35.12         30.34         3.20 o                         
   1  10   0         32.30         19.87         2.26 o                         
   2  10   0         14.48         14.93         3.91 o                         
  -2  11   0          2.14          3.08         2.02 o                         
  -1  11   0          8.64          6.76         2.02 o                         
   0  11   0          4.53          4.15         1.90 o                         
   0 -11   1          0.83          1.30         1.78 o                         
   1 -11   1          3.66          3.08         1.90 o                         
   2 -11   1          0.38          0.71         1.66 o                         
  -2 -10   1          0.52          0.85         1.51 o                         
  -1 -10   1          3.00          2.25         1.66 o                         
   0 -10   1          3.62          4.50         1.90 o                         
   1 -10   1          3.77          3.20         1.66 o                         
   2 -10   1         16.75         15.97         1.79 o                         
   3 -10   1          0.41         -0.59         1.08 o                         
  -3  -9   1          9.99          6.39         2.02 o                         
  -2  -9   1          0.53          1.02         1.96 o                         
  -1  -9   1         64.97         65.39         4.39 o                         
   0  -9   1         32.39         26.67         2.84 o                         
   1  -9   1         62.93         60.69         2.53 o                         
   2  -9   1          0.51          0.53         0.91 o                         
   3  -9   1          2.54          2.79         1.21 o                         
   4  -9   1          8.33         10.99         1.82 o                         
  -3  -8   1          8.08          4.09         1.78 o                         
  -2  -8   1          7.85          5.49         1.49 o                         
  -1  -8   1         20.47         21.11         1.92 o                         
   0  -8   1         16.93         12.89         1.12 o                         
   1  -8   1         63.28         49.75         4.27 o                         
   2  -8   1          0.13         -0.42         0.77 o                         
   3  -8   1         12.36         14.71         2.67 o                         
   4  -8   1         31.48         34.10         4.27 o                         
  -4  -7   1         39.80         31.53         3.67 o                         
  -3  -7   1         81.35         91.47         4.33 o                         
  -2  -7   1          4.78          4.69         1.25 o                         
  -1  -7   1          0.56          0.78         0.83 o                         
   0  -7   1         62.67         71.36         2.57 o                         
   1  -7   1          3.44          3.15         1.24 o                         
   2  -7   1         21.23         23.34         3.26 o                         
   3  -7   1        194.52        207.18         5.49 o                         
   4  -7   1          1.79          1.85         1.08 o                         
   5  -7   1          8.29          7.22         1.65 o                         
  -4  -6   1         10.18          7.22         1.84 o                         
  -3  -6   1         23.55         21.76         2.16 o                         
  -2  -6   1          8.94          7.48         2.49 o                         
  -1  -6   1          4.62          4.79         0.91 o                         
   0  -6   1         68.16         70.13         1.78 o                         
   1  -6   1        117.86        126.36         3.62 o                         
   2  -6   1          2.51          3.01         0.79 o                         
   3  -6   1         13.90         13.83         1.72 o                         
   4  -6   1        180.08        189.29         5.41 o                         
   5  -6   1          2.22          1.29         1.22 o                         
  -4  -5   1         18.48         12.96         2.96 o                         
  -3  -5   1         12.72         15.19         1.82 o                         
  -2  -5   1         46.18         49.45         2.28 o                         
  -1  -5   1         39.42         40.96         1.82 o                         
   0  -5   1       1257.14       1409.56        24.76 o                         
   1  -5   1         83.20         88.11         2.47 o                         
   2  -5   1        279.98        270.94         8.71 o                         
   3  -5   1          1.52          2.42         0.83 o                         
   4  -5   1        465.29        504.71        10.85 o                         
   5  -5   1          1.82          1.92         1.16 o                         
  -5  -4   1          0.03         -0.28         1.52 o                         
  -4  -4   1         20.65         17.94         1.99 o                         
  -3  -4   1         20.14         21.78         1.93 o                         
  -2  -4   1         18.38         15.92         2.19 o                         
  -1  -4   1        148.19        139.88         4.74 o                         
   0  -4   1         33.01         38.36         1.06 o                         
   1  -4   1        435.09        482.74        18.79 o                         
   2  -4   1          0.46          0.65         0.50 o                         
   3  -4   1          6.40          9.11         1.17 o                         
   4  -4   1          4.11          3.46         1.08 o                         
   5  -4   1        124.88        127.62         4.43 o                         
  -5  -3   1          0.65          0.15         1.22 o                         
  -4  -3   1         67.43         77.41         3.50 o                         
  -3  -3   1        175.99        191.23         5.18 o                         
  -2  -3   1        218.29        206.53         4.94 o                         
  -1  -3   1         11.26         11.99         0.94 o                         
   0  -3   1         95.54         83.55         2.34 o                         
   1  -3   1         74.82         81.43         2.10 o                         
   2  -3   1         50.46         50.41         1.80 o                         
   3  -3   1         16.35         15.71         1.06 o                         
   4  -3   1         19.07         19.28         1.35 o                         
   5  -3   1          7.31          6.62         1.14 o                         
  -5  -2   1          2.46          1.64         1.16 o                         
  -4  -2   1          6.36          5.88         1.96 o                         
  -3  -2   1         68.87         66.64         1.86 o                         
  -2  -2   1         30.45         30.02         1.53 o                         
  -1  -2   1        130.53        126.16         2.90 o                         
   0  -2   1         18.60         21.30         0.66 o                         
   1  -2   1       1457.62       1439.99        25.02 o                         
   2  -2   1        185.28        175.93         4.09 o                         
   3  -2   1        115.19        116.66         2.75 o                         
   4  -2   1         64.31         60.60         1.91 o                         
   5  -2   1          7.14          5.98         1.10 o                         
  -5  -1   1          1.24         -0.09         0.97 o                         
  -4  -1   1          3.96          4.11         0.79 o                         
  -3  -1   1         71.85         71.39         5.22 o                         
  -2  -1   1        333.92        329.55         6.80 o                         
  -1  -1   1        775.23        736.23         9.29 o                         
   0  -1   1       2431.16       2146.92        65.27 o                         
   1  -1   1         33.34         29.06         0.56 o                         
   2  -1   1        100.23         99.46         2.15 o                         
   3  -1   1         59.44         54.88         2.08 o                         
   4  -1   1        180.22        174.06         3.45 o                         
   5  -1   1         23.01         21.81         1.81 o                         
  -5   0   1         24.80         25.47         1.76 o                         
  -4   0   1         24.47         22.08         1.26 o                         
  -3   0   1          8.68          9.21         0.89 o                         
  -2   0   1        118.41        116.79         2.99 o                         
  -1   0   1        309.44        300.86         4.08 o                         
   0   0   1        680.74        617.92        11.58 o                         
   1   0   1          0.06          0.51         0.22 o                         
   2   0   1         12.16         12.50         1.03 o                         
   3   0   1          0.92          0.25         0.75 o                         
   4   0   1          2.46          2.29         0.76 o                         
   5   0   1         51.48         49.80         3.24 o                         
  -5   1   1          0.00          0.84         0.72 o                         
  -4   1   1          2.57          2.12         0.65 o                         
  -3   1   1        583.94        583.24        15.65 o                         
  -2   1   1        369.27        352.45         6.87 o                         
  -1   1   1        940.64        906.41        11.13 o                         
   0   1   1         34.99         32.01         0.62 o                         
   1   1   1       9408.33       9701.19       135.22 o                         
   2   1   1        308.08        321.29         5.55 o                         
   3   1   1          7.33          8.02         0.78 o                         
   4   1   1          0.21         -0.12         0.50 o                         
   5   1   1          0.43         -1.16         1.20 o                         
  -5   2   1          0.71          1.97         0.82 o                         
  -4   2   1         18.30         16.89         1.59 o                         
  -3   2   1         35.36         36.30         1.63 o                         
  -2   2   1         95.33         94.53         2.35 o                         
  -1   2   1         57.04         59.40         1.14 o                         
   0   2   1        216.30        205.06         2.84 o                         
   1   2   1         74.04         73.74         2.79 o                         
   2   2   1         61.53         68.05         2.46 o                         
   3   2   1          6.82          5.38         1.11 o                         
   4   2   1         16.89         17.21         5.33 o                         
   5   2   1          0.24         -1.28         1.31 o                         
  -5   3   1         35.52         32.73         2.40 o                         
  -4   3   1         36.79         34.00         2.73 o                         
  -3   3   1          0.01          0.04         0.46 o                         
  -2   3   1         50.52         59.03         4.03 o                         
  -1   3   1          7.41          7.07         1.36 o                         
   0   3   1        366.65        392.63         7.41 o                         
   1   3   1         25.54         26.78         1.31 o                         
   2   3   1         53.75         49.77         2.73 o                         
   3   3   1          9.16          8.22         1.28 o                         
   4   3   1         95.92        106.25         4.24 o                         
   5   3   1          7.64          8.12         1.94 o                         
  -5   4   1          1.27         -0.12         1.30 o                         
  -4   4   1          2.55          2.04         0.77 o                         
  -3   4   1         12.45         14.30         1.36 o                         
  -1   4   1        152.27        141.59         7.35 o                         
   0   4   1         34.37         45.13         1.59 o                         
   1   4   1        518.56        513.59        10.09 o                         
   2   4   1        105.02         98.52         3.32 o                         
   3   4   1         27.07         27.07         2.61 o                         
   4   4   1          3.64          1.92         1.38 o                         
   5   4   1          1.41          1.10         1.60 o                         
  -5   5   1          1.15          0.12         1.30 o                         
  -4   5   1          0.60          1.24         0.92 o                         
  -3   5   1        171.06         46.58         2.84 o                         
  -2   5   1         22.19         22.40         2.02 o                         
  -1   5   1        108.33        106.54         2.72 o                         
   0   5   1          8.97          8.67         1.07 o                         
   1   5   1        787.03        823.79        15.66 o                         
   2   5   1         37.32         37.16         2.19 o                         
   3   5   1         61.89         69.71         3.33 o                         
   4   5   1          0.10         -0.52         1.23 o                         
  -5   6   1          3.23          2.84         1.54 o                         
  -4   6   1          0.00          1.25         0.96 o                         
  -3   6   1        794.25        437.14        12.92 o                         
  -2   6   1         44.16         46.94         2.84 o                         
  -1   6   1        262.14        259.27         5.57 o                         
   0   6   1          0.04          0.62         0.62 o                         
   1   6   1         78.59         76.02         2.87 o                         
   2   6   1          9.98          8.31         1.29 o                         
   3   6   1          5.42          2.69         1.33 o                         
   4   6   1          9.58          7.84         1.88 o                         
  -5   7   1          1.73          5.45         2.02 o                         
  -4   7   1         84.94         69.11        10.85 o                         
  -3   7   1          2.45          2.84         1.42 o                         
  -2   7   1        997.97       1049.23        27.62 o                         
  -1   7   1          8.34          8.23         1.54 o                         
   0   7   1         34.58         32.85         1.38 o                         
   1   7   1          2.09          2.15         1.00 o                         
   2   7   1          4.23          3.03         1.84 o                         
   3   7   1         16.37         17.16         2.15 o                         
  -4   8   1          3.49          5.61         3.08 o                         
  -3   8   1         11.12         13.94         1.67 o                         
  -2   8   1         11.36         13.87         1.59 o                         
  -1   8   1          0.02          0.01         0.63 o                         
   0   8   1         60.12         62.17         2.72 o                         
   1   8   1          1.10          0.10         1.05 o                         
   2   8   1          8.36          6.76         2.19 o                         
   3   8   1          0.16         -0.43         1.43 o                         
  -4   9   1          2.54          1.78         1.66 o                         
  -3   9   1          9.61          9.19         1.55 o                         
  -2   9   1          2.01          3.38         1.17 o                         
  -1   9   1          7.55          5.64         1.05 o                         
   0   9   1          2.71          3.09         1.48 o                         
   1   9   1         22.34         18.44         2.02 o                         
   2   9   1          5.29          6.04         1.64 o                         
  -3  10   1          9.32         10.24         1.72 o                         
  -2  10   1         14.19         15.62         1.79 o                         
  -1  10   1         24.29         19.56         2.84 o                         
   0  10   1          7.78          4.50         1.90 o                         
   1  10   1          2.61          0.35         1.27 o                         
  -1  11   1          0.03          0.95         1.54 o                         
   0  11   1          7.47          5.57         2.25 o                         
   0 -11   2          8.07          7.47         2.25 o                         
   1 -11   2          8.22          4.39         1.78 o                         
   2 -11   2          0.42         -0.74         1.21 o                         
  -2 -10   2          0.59          0.33         1.42 o                         
  -1 -10   2          1.79          2.96         1.78 o                         
   0 -10   2         43.47         33.54         3.56 o                         
   1 -10   2         11.89         15.65         2.49 o                         
   2 -10   2          1.93          2.33         1.20 o                         
   3 -10   2          0.15          0.62         1.08 o                         
  -3  -9   2         15.79         13.22         4.62 o                         
  -2  -9   2          0.88          1.10         1.22 o                         
  -1  -9   2          0.01          1.26         1.13 o                         
   0  -9   2         26.55         21.57         2.61 o                         
   1  -9   2         14.97         10.87         2.13 o                         
   2  -9   2          8.22          7.47         2.43 o                         
   3  -9   2         19.03         16.05         4.15 o                         
   4  -9   2          5.54          2.90         1.33 o                         
  -3  -8   2        144.94        168.36         9.13 o                         
  -2  -8   2         63.64         77.14         7.70 o                         
  -1  -8   2          6.32          5.95         1.25 o                         
   0  -8   2         29.37         30.84         2.83 o                         
   1  -8   2         65.65         65.67         3.79 o                         
   2  -8   2          1.25          0.45         0.77 o                         
   3  -8   2          5.10          4.40         1.66 o                         
   4  -8   2         29.48         27.74         4.92 o                         
  -4  -7   2          0.03          0.40         2.02 o                         
  -3  -7   2         36.26         45.99         3.00 o                         
  -2  -7   2         10.97         10.71         1.48 o                         
  -1  -7   2          0.02          0.12         1.66 o                         
   0  -7   2         20.60         21.58         1.13 o                         
   1  -7   2        126.04        136.87         4.92 o                         
   2  -7   2        135.42        136.35         7.94 o                         
   3  -7   2         78.48         77.82         3.10 o                         
   4  -7   2         19.05         21.29         2.08 o                         
  -4  -6   2         11.35         13.65         2.31 o                         
  -3  -6   2          0.80          0.98         1.54 o                         
  -2  -6   2        132.68        143.14         4.30 o                         
  -1  -6   2        102.79        106.78         3.29 o                         
   0  -6   2          0.38          0.02         0.40 o                         
   1  -6   2         25.02         25.85         1.38 o                         
   2  -6   2          0.83          0.36         0.65 o                         
   3  -6   2          0.55         -0.47         0.75 o                         
   4  -6   2        273.86        286.39         7.25 o                         
   5  -6   2         16.89         16.58         2.14 o                         
  -5  -5   2          3.04          2.96         2.13 o                         
  -4  -5   2         11.02         10.10         2.19 o                         
  -3  -5   2          0.28          0.95         0.99 o                         
  -2  -5   2          0.52          0.72         0.77 o                         
  -1  -5   2         50.11         54.54         2.08 o                         
   0  -5   2          8.35          9.69         1.12 o                         
   1  -5   2         10.15         16.04         1.13 o                         
   2  -5   2          2.76          2.36         0.89 o                         
   3  -5   2         16.61         20.38         1.72 o                         
   4  -5   2          0.31         -0.95         0.95 o                         
   5  -5   2        172.85        174.47         5.48 o                         
  -5  -4   2          4.23          2.27         1.42 o                         
  -4  -4   2         26.11         27.59         5.87 o                         
  -3  -4   2         59.53         69.76         2.87 o                         
  -2  -4   2        274.50        271.99         6.19 o                         
  -1  -4   2        371.11        376.85         7.61 o                         
   0  -4   2        455.42        458.64         6.98 o                         
   1  -4   2       2012.62       2155.54        37.46 o                         
   2  -4   2        176.72        176.65         4.23 o                         
   3  -4   2         38.19         38.37         2.73 o                         
   4  -4   2         10.33         15.34         1.65 o                         
   5  -4   2         67.46         68.74         5.51 o                         
  -5  -3   2         11.16          9.03         1.55 o                         
  -4  -3   2          7.38          5.53         1.28 o                         
  -3  -3   2          1.28          0.89         0.77 o                         
  -2  -3   2         67.56         77.91         2.51 o                         
  -1  -3   2         34.59         30.40         1.31 o                         
   0  -3   2        342.43        321.62         6.32 o                         
   1  -3   2         16.65         16.02         0.92 o                         
   2  -3   2         55.20         58.28         2.01 o                         
   3  -3   2         13.39         14.02         1.37 o                         
   4  -3   2         92.07         90.50         2.62 o                         
   5  -3   2          2.94          3.56         1.31 o                         
  -5  -2   2         17.45         17.72         2.84 o                         
  -4  -2   2         10.08          6.48         0.79 o                         
  -3  -2   2        131.66        139.76         3.99 o                         
  -2  -2   2        360.80        383.30        14.22 o                         
  -1  -2   2         20.91         24.89         1.05 o                         
   0  -2   2         72.74         62.84         1.10 o                         
   1  -2   2        124.39        112.27         2.64 o                         
   2  -2   2          6.23          4.63         0.61 o                         
   3  -2   2         13.83         14.97         1.57 o                         
   4  -2   2         11.81         10.92         1.18 o                         
   5  -2   2         10.26         10.48         1.54 o                         
  -5  -1   2         17.83         16.35         2.61 o                         
  -4  -1   2          3.96          3.73         1.16 o                         
  -3  -1   2        137.03        131.34         3.30 o                         
  -2  -1   2        279.54        274.04         6.29 o                         
  -1  -1   2        323.79        289.88         4.39 o                         
   0  -1   2        484.39        446.88         6.48 o                         
   1  -1   2        602.68        627.99         7.97 o                         
   2  -1   2         16.15         19.91         1.02 o                         
   3  -1   2         41.12         40.73         1.82 o                         
   4  -1   2          0.38          0.06         0.57 o                         
   5  -1   2          0.48         -0.76         0.76 o                         
  -5   0   2         59.96         59.87         3.30 o                         
  -4   0   2         14.59         15.47         1.48 o                         
  -3   0   2         29.00         35.96         1.66 o                         
  -2   0   2         82.95         73.08         1.60 o                         
  -1   0   2        582.69        530.98         9.72 o                         
   0   0   2        135.94        132.51         1.85 o                         
   1   0   2      11375.22      11719.31       142.12 o                         
   2   0   2        188.31        199.33         3.22 o                         
   3   0   2        398.46        409.57         7.01 o                         
   4   0   2          8.46          6.75         0.92 o                         
   5   0   2         63.48         64.36         3.62 o                         
  -5   1   2          7.42          9.11         1.12 o                         
  -4   1   2         14.39         16.53         2.37 o                         
  -3   1   2        372.75        390.73         6.80 o                         
  -2   1   2         12.82         12.11         0.72 o                         
  -1   1   2         38.57         33.96         1.09 o                         
   0   1   2        373.19        327.03         4.95 o                         
   1   1   2        606.47        611.60         9.07 o                         
   2   1   2        533.83        549.75        20.80 o                         
   3   1   2         11.88         12.26         0.94 o                         
   4   1   2          3.02          2.49         1.36 o                         
   5   1   2          0.74          0.63         1.31 o                         
  -5   2   2          0.33          0.25         0.75 o                         
  -4   2   2        121.97        120.78         2.94 o                         
  -3   2   2          1.08          2.04         1.01 o                         
  -2   2   2       2618.77       2718.19        38.19 o                         
  -1   2   2         39.03         38.71         0.88 o                         
   0   2   2        519.84        503.71         7.48 o                         
   1   2   2         25.22         24.95         1.42 o                         
   2   2   2        836.17        855.25        16.25 o                         
   3   2   2         22.95         23.69         4.56 o                         
   4   2   2          6.27          8.00         1.68 o                         
   5   2   2          0.95          0.78         1.40 o                         
  -5   3   2          9.02          9.19         1.46 o                         
  -4   3   2         49.26         49.47         2.22 o                         
  -3   3   2          3.51          4.39         0.75 o                         
  -2   3   2        376.50        401.29         7.63 o                         
  -1   3   2          0.02          0.95         0.71 o                         
   0   3   2        347.39        317.78         6.28 o                         
   1   3   2        170.47        169.50         5.57 o                         
   2   3   2          0.21         -0.12         0.59 o                         
   3   3   2         13.10         11.56         2.13 o                         
   4   3   2          0.02          1.10         1.27 o                         
   5   3   2          0.74          1.08         1.60 o                         
  -5   4   2         56.68         54.29         4.03 o                         
  -4   4   2          0.71          0.57         1.13 o                         
  -3   4   2         19.84         22.06         3.32 o                         
  -2   4   2         43.50         40.48         1.51 o                         
  -1   4   2         94.90         71.45        10.08 o                         
   0   4   2        159.79        168.11         3.93 o                         
   1   4   2          0.07          0.24         0.71 o                         
   2   4   2          2.79          2.37         1.07 o                         
   3   4   2          9.68          9.72         1.90 o                         
   4   4   2         33.22         34.46         2.88 o                         
  -5   5   2         50.46         51.80         4.15 o                         
  -4   5   2          0.07          0.00         1.07 o                         
  -3   5   2         75.39         78.34         2.51 o                         
  -2   5   2        100.49         89.20         2.51 o                         
  -1   5   2          0.65          1.19         0.59 o                         
   0   5   2          5.17          5.50         0.79 o                         
   1   5   2         35.89         34.55         2.13 o                         
   2   5   2         12.88         10.94         1.42 o                         
   3   5   2          1.69          1.56         2.02 o                         
   4   5   2          0.00          1.62         1.53 o                         
  -5   6   2          0.56          0.83         1.42 o                         
  -4   6   2          2.05          0.95         1.54 o                         
  -3   6   2          1.00          2.96         1.30 o                         
  -2   6   2        651.02        662.34        17.54 o                         
  -1   6   2          0.74          0.26         0.62 o                         
   0   6   2        123.76        123.23         3.47 o                         
   1   6   2         42.50         44.52         3.08 o                         
   2   6   2        125.11        126.75         4.29 o                         
   3   6   2         26.86         26.45         6.22 o                         
   4   6   2          0.01          0.21         1.47 o                         
  -5   7   2         13.85         13.04         2.84 o                         
  -3   7   2         14.59         18.49         2.37 o                         
  -2   7   2        254.68        268.11         8.65 o                         
  -1   7   2         77.52         78.27         2.72 o                         
   0   7   2          0.92          0.41         1.30 o                         
   1   7   2         15.68         13.79         3.44 o                         
   2   7   2          0.48         -0.16         1.05 o                         
   3   7   2          0.60          0.42         1.40 o                         
  -4   8   2          1.42          1.66         1.54 o                         
  -3   8   2          1.51          2.02         1.30 o                         
  -2   8   2          2.96          2.13         1.30 o                         
  -1   8   2        109.38        119.65         8.89 o                         
   0   8   2         34.37         29.48         2.21 o                         
   1   8   2         17.18         19.00         1.99 o                         
   2   8   2          3.05          1.93         1.36 o                         
   3   8   2          1.69          2.13         1.71 o                         
  -4   9   2         30.86         31.29         3.67 o                         
  -3   9   2          9.49          8.32         1.38 o                         
  -2   9   2         73.10         81.19         4.50 o                         
  -1   9   2          1.61          1.90         1.19 o                         
   0   9   2          0.04         -0.27         1.08 o                         
   1   9   2         12.30         16.91         2.11 o                         
   2   9   2          3.20          4.90         1.67 o                         
  -3  10   2          2.78          2.37         1.66 o                         
  -2  10   2          0.90          1.43         1.13 o                         
  -1  10   2         10.38          8.53         2.13 o                         
   0  10   2          3.78          3.56         2.02 o                         
   1  10   2          8.27          6.77         1.84 o                         
   0 -11   3          0.12          0.71         1.78 o                         
   1 -11   3          1.98          1.66         1.66 o                         
   2 -11   3          0.89          1.12         1.14 o                         
  -2 -10   3         15.61         16.79         2.96 o                         
  -1 -10   3          9.29          6.52         2.02 o                         
   0 -10   3          8.56          8.18         2.02 o                         
   1 -10   3          4.27          3.50         1.38 o                         
   2 -10   3          4.63          3.03         1.16 o                         
   3 -10   3          1.51          0.03         1.05 o                         
  -3  -9   3         20.47         15.37         2.96 o                         
  -2  -9   3          3.48          4.19         1.51 o                         
  -1  -9   3          0.16          0.31         1.84 o                         
   0  -9   3         77.03         61.52         3.91 o                         
   2  -9   3         73.99         78.08         3.12 o                         
   3  -9   3          0.06          0.92         1.05 o                         
   4  -9   3          1.49          0.62         1.45 o                         
  -3  -8   3          1.05          0.98         1.49 o                         
  -2  -8   3         38.17         32.79         2.50 o                         
  -1  -8   3         20.45         20.20         2.37 o                         
   0  -8   3          0.08         -0.95         0.95 o                         
   1  -8   3        128.19        120.17         5.39 o                         
   2  -8   3         68.69         66.32         2.75 o                         
   3  -8   3         16.23         16.23         2.43 o                         
   4  -8   3          0.17         -0.48         1.30 o                         
  -4  -7   3          6.83          7.54         2.42 o                         
  -3  -7   3        217.40        251.37         8.77 o                         
  -2  -7   3        294.29        325.63        11.91 o                         
  -1  -7   3         61.74         59.47         2.55 o                         
   0  -7   3          0.49          0.87         1.42 o                         
   1  -7   3          4.55          7.06         0.96 o                         
   2  -7   3          2.39          0.15         0.70 o                         
   3  -7   3         13.97         14.19         1.70 o                         
   4  -7   3         25.04         26.05         2.43 o                         
  -4  -6   3          6.49          7.55         1.49 o                         
  -3  -6   3         26.30         22.60         2.10 o                         
  -2  -6   3         74.06         77.90         3.02 o                         
  -1  -6   3          7.01          6.13         1.00 o                         
   0  -6   3         11.27         11.62         1.66 o                         
   1  -6   3        105.03        101.61         4.03 o                         
   2  -6   3        209.45        205.73         5.07 o                         
   3  -6   3         16.96         17.89         1.70 o                         
   4  -6   3         32.63         35.13         5.81 o                         
   5  -6   3          3.63          3.15         1.42 o                         
  -5  -5   3          6.05          5.78         2.48 o                         
  -4  -5   3         21.77         21.41         2.69 o                         
  -3  -5   3          0.89          1.46         0.94 o                         
  -2  -5   3        126.53        128.88         3.76 o                         
  -1  -5   3          0.38          0.57         0.59 o                         
   0  -5   3        296.55        312.61         7.05 o                         
   1  -5   3        352.74        382.09         7.67 o                         
   2  -5   3          1.19          1.28         0.65 o                         
   3  -5   3         33.58         34.26         2.37 o                         
   4  -5   3          1.12         -1.00         1.19 o                         
   5  -5   3        241.15        245.06        10.37 o                         
  -5  -4   3          4.24          4.79         1.58 o                         
  -4  -4   3         18.76         21.81         1.76 o                         
  -3  -4   3        117.17        122.29         3.90 o                         
  -2  -4   3          0.47          0.45         0.59 o                         
  -1  -4   3        190.71        200.42         3.73 o                         
   0  -4   3          0.12          0.06         0.42 o                         
   1  -4   3         23.51         21.33         1.13 o                         
   2  -4   3        118.36        125.27         3.39 o                         
   3  -4   3         12.00         16.38         1.96 o                         
   4  -4   3         24.84         26.71         2.16 o                         
   5  -4   3          1.46          1.04         1.14 o                         
  -5  -3   3          0.77          1.32         1.25 o                         
  -4  -3   3          9.36          8.81         1.23 o                         
  -3  -3   3        169.01        179.63         3.99 o                         
  -2  -3   3        366.38        392.70         6.63 o                         
  -1  -3   3        802.89        793.69        14.37 o                         
   0  -3   3        115.85        107.47         2.02 o                         
   1  -3   3         90.71         92.18         2.43 o                         
   2  -3   3        724.81        770.05        14.41 o                         
   3  -3   3          0.86          1.38         0.68 o                         
   4  -3   3          5.20          4.07         1.72 o                         
   5  -3   3         34.25         36.35         3.45 o                         
  -5  -2   3         32.03         35.48         2.67 o                         
  -4  -2   3          1.20         -0.07         0.88 o                         
  -3  -2   3          6.44          5.77         0.81 o                         
  -2  -2   3         20.31         21.38         1.16 o                         
  -1  -2   3        140.54        131.62         2.33 o                         
   0  -2   3        105.10        103.67         1.95 o                         
   1  -2   3        134.36        126.08         2.97 o                         
   2  -2   3        214.39        231.34         5.52 o                         
   3  -2   3          4.44          5.30         0.78 o                         
   4  -2   3         52.26         59.73         2.28 o                         
   5  -2   3         32.74         30.82         2.42 o                         
  -5  -1   3        184.72        211.70        12.15 o                         
  -4  -1   3         44.52         42.21         2.16 o                         
  -3  -1   3          0.50          0.15         0.65 o                         
  -2  -1   3         27.20         22.19         0.81 o                         
  -1  -1   3        985.18        949.42        23.94 o                         
   0  -1   3       1247.57       1168.22        14.33 o                         
   1  -1   3          8.26          6.82         0.57 o                         
   2  -1   3        231.12        221.99         4.56 o                         
   3  -1   3          2.76          3.24         1.08 o                         
   4  -1   3         24.19         30.19         1.85 o                         
   5  -1   3         20.43         16.73         1.82 o                         
  -5   0   3          0.99          0.95         1.78 o                         
  -4   0   3         69.49         70.36         2.71 o                         
  -3   0   3         12.17         12.26         1.07 o                         
  -2   0   3         93.09         93.88         3.91 o                         
  -1   0   3       1423.60       1421.53        35.20 o                         
   0   0   3       1013.23        958.22        11.88 o                         
   1   0   3         22.19         24.95         1.21 o                         
   2   0   3        343.04        351.70         6.14 o                         
   3   0   3          1.15          0.54         0.51 o                         
   4   0   3          5.10          5.45         1.34 o                         
   5   0   3          1.05          1.12         1.36 o                         
  -5   1   3          6.08          6.28         2.13 o                         
  -4   1   3         49.41         50.02         2.19 o                         
  -3   1   3         27.36         28.90         1.42 o                         
  -2   1   3        266.17        283.29         8.42 o                         
  -1   1   3        140.65        147.81         4.62 o                         
   0   1   3        376.88        372.10         7.04 o                         
   1   1   3         51.38         49.73         1.80 o                         
   2   1   3       3214.47       3247.90        56.74 o                         
   3   1   3        232.75        227.30         5.98 o                         
   4   1   3         37.02         37.83         4.62 o                         
   5   1   3          2.63          2.94         1.58 o                         
  -5   2   3         21.20         21.81         2.96 o                         
  -4   2   3          2.74          2.71         0.79 o                         
  -3   2   3        138.42        133.11         5.10 o                         
  -2   2   3        738.32        776.61        20.15 o                         
  -1   2   3        425.47        404.78        10.90 o                         
   0   2   3         32.36         28.12         1.72 o                         
   1   2   3          1.00          0.74         0.54 o                         
   2   2   3         69.82         73.67         2.72 o                         
   3   2   3        130.11        119.79         4.05 o                         
   4   2   3          1.94          1.03         1.20 o                         
   5   2   3          0.00         -0.43         1.34 o                         
  -5   3   3         32.93         27.14         3.08 o                         
  -4   3   3        114.79        102.86         4.39 o                         
  -3   3   3        214.27        214.01         6.10 o                         
  -2   3   3        128.99        130.26         3.04 o                         
  -1   3   3       1530.35       1572.34        64.48 o                         
   0   3   3         29.30         29.37         2.13 o                         
   1   3   3         24.16         22.59         1.42 o                         
   2   3   3          9.79         10.52         1.28 o                         
   3   3   3         11.53          7.28         1.42 o                         
   4   3   3          1.16         -0.11         1.16 o                         
  -4   4   3          0.47         -0.36         0.95 o                         
  -3   4   3         23.27         22.98         1.33 o                         
  -2   4   3         14.26         19.44         1.90 o                         
  -1   4   3        314.18        304.71         7.76 o                         
   0   4   3         21.63         23.64         1.28 o                         
   1   4   3         41.34         36.41         2.67 o                         
   2   4   3        247.59        259.15         6.48 o                         
   3   4   3          7.60          8.15         1.47 o                         
   4   4   3          3.62          5.89         1.90 o                         
  -4   5   3         28.94         22.28         2.37 o                         
  -3   5   3         12.86         14.10         1.21 o                         
  -2   5   3          4.49          3.94         0.75 o                         
  -1   5   3          3.40          2.91         1.24 o                         
   0   5   3         12.61         15.73         1.28 o                         
   1   5   3         10.39          8.57         1.09 o                         
   2   5   3         68.04         68.60         3.02 o                         
   3   5   3         36.19         33.77         3.91 o                         
   4   5   3         13.28         14.20         2.22 o                         
  -3   6   3          6.49          6.35         1.01 o                         
  -2   6   3        597.49        611.56        11.78 o                         
  -1   6   3        223.73        229.09         5.27 o                         
   0   6   3        179.98        190.09         4.81 o                         
   1   6   3          3.57          3.29         1.03 o                         
   2   6   3         58.81         61.83         3.10 o                         
   3   6   3          0.04          0.10         1.27 o                         
  -3   7   3        106.82        112.96         4.98 o                         
  -2   7   3          7.61          5.71         2.96 o                         
  -1   7   3       1168.93       1326.85        24.30 o                         
   0   7   3         39.80         42.51         2.24 o                         
   1   7   3        101.57        103.11         3.78 o                         
   2   7   3          1.58          1.24         1.27 o                         
   3   7   3         22.75         13.31         5.63 o                         
  -3   8   3          5.48          3.56         2.13 o                         
  -2   8   3          0.48          0.83         1.07 o                         
  -1   8   3         42.43         43.28         3.02 o                         
   0   8   3          0.35          1.60         1.05 o                         
   1   8   3          7.81          9.83         1.68 o                         
   2   8   3          0.13          0.24         1.42 o                         
  -2   9   3          3.53          4.74         1.78 o                         
  -1   9   3          1.49          1.42         1.30 o                         
   0   9   3          4.51          3.31         1.28 o                         
   1   9   3          2.74          1.93         1.36 o                         
   2   9   3          8.05          6.46         2.02 o                         
  -2  10   3          4.82          5.33         1.90 o                         
  -1  10   3         30.26         33.90         3.79 o                         
   0  10   3          3.20          5.93         2.25 o                         
   0 -11   4          1.15          1.30         1.78 o                         
   1 -11   4         12.37          9.72         2.37 o                         
  -2 -10   4          0.12          0.71         1.90 o                         
  -1 -10   4          0.02          0.12         1.54 o                         
   0 -10   4          7.36         11.02         2.37 o                         
   1 -10   4          3.71          0.83         1.66 o                         
   2 -10   4          4.28          5.10         1.33 o                         
   3 -10   4          1.29          0.08         1.07 o                         
  -3  -9   4          9.99          8.13         1.69 o                         
  -2  -9   4          0.14         -1.16         1.16 o                         
  -1  -9   4          0.34         -0.24         1.30 o                         
   0  -9   4         10.59          6.99         1.78 o                         
   1  -9   4          2.12          2.67         0.96 o                         
   2  -9   4          0.01          0.26         1.19 o                         
   3  -9   4          0.74         -0.19         0.96 o                         
  -3  -8   4         81.10         94.70         3.52 o                         
  -2  -8   4        215.91        240.70         5.36 o                         
  -1  -8   4         69.15         76.08         2.65 o                         
   0  -8   4         20.31         25.72         2.84 o                         
   1  -8   4        105.96        103.38         3.29 o                         
   2  -8   4         92.14         80.95         3.07 o                         
   3  -8   4          6.34          6.88         1.28 o                         
   4  -8   4          3.57          2.39         4.21 o                         
  -4  -7   4          1.58          0.60         1.30 o                         
  -3  -7   4         11.05         11.21         1.47 o                         
  -2  -7   4          4.01          3.61         1.02 o                         
  -1  -7   4        138.30        144.47         3.44 o                         
   0  -7   4         10.73          7.35         1.54 o                         
   1  -7   4          0.38          0.71         0.68 o                         
   2  -7   4          2.75          1.16         1.60 o                         
   3  -7   4        103.72        104.91         3.68 o                         
   4  -7   4         13.51         13.21         3.97 o                         
  -4  -6   4          5.57          4.19         1.31 o                         
  -3  -6   4         39.23         41.72         2.23 o                         
  -2  -6   4        153.34        167.64         3.91 o                         
  -1  -6   4        484.00        513.48        10.31 o                         
   0  -6   4          0.98          1.07         0.95 o                         
   1  -6   4          0.18          0.49         0.57 o                         
   2  -6   4         53.23         52.22         2.49 o                         
   3  -6   4          2.77          4.17         2.02 o                         
   4  -6   4          4.01          3.74         1.25 o                         
  -4  -5   4          9.68          9.27         1.96 o                         
  -3  -5   4          0.77          0.52         0.80 o                         
  -2  -5   4         45.55         51.91         1.92 o                         
  -1  -5   4          2.85          2.20         1.42 o                         
   0  -5   4         25.69         24.30         1.90 o                         
   1  -5   4         47.68         41.70         1.75 o                         
   2  -5   4         11.00         10.68         1.16 o                         
   3  -5   4         80.59         86.58         3.12 o                         
   4  -5   4          1.13          1.24         1.96 o                         
   5  -5   4          6.62          7.60         2.07 o                         
  -5  -4   4          5.56          8.30         2.73 o                         
  -4  -4   4          2.28          2.83         2.02 o                         
  -3  -4   4          6.22          4.71         1.01 o                         
  -2  -4   4          4.34          5.80         0.85 o                         
  -1  -4   4          1.62          1.29         0.54 o                         
   0  -4   4         81.98         74.34         2.04 o                         
   1  -4   4         54.77         47.57         1.75 o                         
   2  -4   4        522.87        526.79        10.47 o                         
   3  -4   4         62.46         61.65         2.56 o                         
   4  -4   4          4.79          5.24         2.37 o                         
   5  -4   4          0.59         -0.75         1.07 o                         
  -5  -3   4          0.22          2.73         2.13 o                         
  -4  -3   4         18.57         16.55         1.58 o                         
  -3  -3   4          2.17          3.02         0.85 o                         
  -2  -3   4         66.12         74.00         3.97 o                         
  -1  -3   4         80.99         88.83         2.36 o                         
   0  -3   4          4.73          8.21         1.60 o                         
   1  -3   4          0.33          1.07         0.71 o                         
   2  -3   4        100.85         97.61         5.99 o                         
   3  -3   4         28.42         32.23         1.60 o                         
   4  -3   4          7.69          7.31         1.33 o                         
   5  -3   4          4.26          7.07         1.35 o                         
  -5  -2   4        103.76        131.92         7.35 o                         
  -4  -2   4         52.27         55.90         2.47 o                         
  -3  -2   4          0.04         -0.30         0.48 o                         
  -2  -2   4        951.49       1000.31        18.08 o                         
  -1  -2   4        611.33        630.29         9.30 o                         
   0  -2   4        810.87        401.22        10.55 o                         
   1  -2   4          0.92          0.87         0.46 o                         
   2  -2   4          0.00         -0.16         0.40 o                         
   3  -2   4        121.72        123.84         3.04 o                         
   4  -2   4          2.30          2.53         0.85 o                         
   5  -2   4          4.19          5.08         1.84 o                         
  -5  -1   4         77.35         87.59         6.05 o                         
  -4  -1   4          4.51          4.12         1.19 o                         
  -3  -1   4          0.12          0.19         0.77 o                         
  -2  -1   4        108.92        105.61         4.39 o                         
  -1  -1   4          8.82          6.87         1.07 o                         
   0  -1   4        194.22        187.18         3.15 o                         
   1  -1   4          0.11          0.57         0.39 o                         
   2  -1   4         46.87         42.72         2.49 o                         
   3  -1   4         19.97         19.07         4.15 o                         
   4  -1   4          0.11          0.88         0.84 o                         
   5  -1   4          4.34          3.91         2.25 o                         
  -5   0   4         84.63         95.54         6.05 o                         
  -4   0   4        217.21        215.69         6.87 o                         
  -3   0   4          2.72          2.84         1.19 o                         
  -2   0   4         32.47         34.37         2.25 o                         
  -1   0   4        503.31        474.47        12.80 o                         
   0   0   4          3.05          3.49         0.40 o                         
   1   0   4        379.06        389.01        10.61 o                         
   2   0   4        645.50        676.42        10.81 o                         
   3   0   4          2.92          1.76         2.31 o                         
   4   0   4         31.83         40.65         3.04 o                         
   5   0   4          1.99          4.16         2.73 o                         
  -5   1   4         64.91         69.34         4.86 o                         
  -4   1   4          1.68          1.90         1.42 o                         
  -3   1   4        107.44         97.19         4.39 o                         
  -2   1   4         84.47        104.78         4.15 o                         
  -1   1   4         26.77         27.62         1.78 o                         
   0   1   4        190.96        200.73         4.26 o                         
   1   1   4         55.57         54.74         3.73 o                         
   2   1   4        134.13        129.10         3.77 o                         
   3   1   4          0.05          0.54         0.85 o                         
   4   1   4         13.19         12.45         1.87 o                         
   5   1   4          0.28          0.72         1.49 o                         
  -5   2   4          7.32          9.48         2.25 o                         
  -4   2   4         48.15         48.95         3.56 o                         
  -3   2   4         45.67         49.90         2.96 o                         
  -2   2   4          5.55          9.01         1.30 o                         
  -1   2   4       1898.17       1939.39        48.00 o                         
   0   2   4        194.43        189.17         6.16 o                         
   1   2   4        404.20        409.13        11.62 o                         
   2   2   4          5.10          2.95         0.95 o                         
   3   2   4        762.02        712.57        14.88 o                         
   4   2   4         78.66         68.73         3.61 o                         
  -5   3   4         76.97         73.13         4.74 o                         
  -4   3   4         42.11         44.69         3.20 o                         
  -3   3   4         46.44         52.86         3.08 o                         
  -2   3   4         45.55         52.98         2.84 o                         
  -1   3   4         68.89         68.15         1.90 o                         
   0   3   4          0.07          0.22         0.48 o                         
   1   3   4          2.38          1.76         0.71 o                         
   2   3   4          1.66          1.78         0.75 o                         
   3   3   4         13.05         11.33         1.62 o                         
   4   3   4         60.78         57.18         3.49 o                         
  -4   4   4         81.09         84.99         4.39 o                         
  -3   4   4         37.85         38.64         2.73 o                         
  -2   4   4          4.04          2.50         0.62 o                         
  -1   4   4          8.94          8.52         1.07 o                         
   0   4   4        123.80        133.00         3.49 o                         
   1   4   4         67.06         69.15         3.56 o                         
   2   4   4          7.34          5.72         2.02 o                         
   3   4   4         21.31         20.60         3.32 o                         
   4   4   4          8.09          6.44         1.82 o                         
  -4   5   4         97.98        109.05         5.10 o                         
  -3   5   4          4.53          2.21         0.79 o                         
  -2   5   4         15.90         15.59         1.20 o                         
  -1   5   4          2.55          2.11         0.68 o                         
   0   5   4        108.94        113.96         3.32 o                         
   1   5   4          0.45         -0.02         0.79 o                         
   2   5   4          3.04          3.67         1.16 o                         
   3   5   4         41.15         37.75         2.85 o                         
   4   5   4          0.00         -0.52         1.42 o                         
  -3   6   4         25.71         22.28         2.37 o                         
  -2   6   4         59.18         59.76         2.28 o                         
  -1   6   4         21.21         28.33         2.84 o                         
   0   6   4          2.86          1.36         0.94 o                         
   1   6   4          2.00          0.55         0.96 o                         
   2   6   4         12.93         10.55         1.67 o                         
   3   6   4         32.79         30.18         2.79 o                         
  -2   7   4         56.90         61.04         2.50 o                         
  -1   7   4        313.69        351.13         7.78 o                         
   0   7   4        189.65        207.87         5.51 o                         
   1   7   4         13.62         16.44         2.31 o                         
   2   7   4          3.58          3.95         1.59 o                         
   3   7   4          3.05          0.72         1.53 o                         
  -2   8   4         24.14         27.18         2.49 o                         
  -1   8   4         18.97         20.72         1.91 o                         
   0   8   4        305.48        352.71         8.32 o                         
   1   8   4         53.37         57.44         3.30 o                         
   2   8   4          1.65          1.80         1.90 o                         
  -2   9   4          0.67          0.83         1.54 o                         
  -1   9   4         10.61         11.17         1.79 o                         
   0   9   4          1.91          0.60         1.28 o                         
   1   9   4          0.74          1.35         1.42 o                         
  -1  10   4         14.63         13.04         2.61 o                         
   0  10   4          0.70          1.07         2.02 o                         
   0 -11   5          2.44          3.20         1.90 o                         
   1 -11   5          1.49          2.49         2.02 o                         
  -2 -10   5          0.35         -1.07         1.66 o                         
  -1 -10   5         38.72         39.35         3.79 o                         
   0 -10   5          8.54          9.48         2.25 o                         
   1 -10   5          5.57          3.56         1.90 o                         
   2 -10   5         28.28         34.40         2.51 o                         
  -3  -9   5          1.02          2.67         1.54 o                         
  -2  -9   5          0.02          0.76         1.21 o                         
  -1  -9   5          0.01          2.49         1.66 o                         
   0  -9   5          6.43         10.55         2.13 o                         
   1  -9   5          7.52          4.03         2.02 o                         
   2  -9   5         31.17         22.64         2.79 o                         
   3  -9   5          4.94          6.24         1.45 o                         
  -3  -8   5          2.42          4.80         1.51 o                         
  -2  -8   5         24.26         26.31         2.26 o                         
  -1  -8   5          1.70          2.67         1.09 o                         
   0  -8   5          5.48          6.28         1.78 o                         
   1  -8   5          0.18          0.47         1.30 o                         
   2  -8   5         42.94         46.09         4.09 o                         
   3  -8   5         34.46         32.30         5.33 o                         
   4  -8   5          6.43          6.22         1.48 o                         
  -4  -7   5          4.56          4.39         1.54 o                         
  -3  -7   5         13.91         14.40         2.43 o                         
  -2  -7   5        307.63        341.17         7.91 o                         
  -1  -7   5        625.38        646.65        29.45 o                         
   0  -7   5        205.26        201.03         7.23 o                         
   1  -7   5          4.56          4.74         1.54 o                         
   2  -7   5         60.81         57.32         3.44 o                         
   3  -7   5          5.27          5.64         1.31 o                         
   4  -7   5          0.30          0.55         1.11 o                         
  -4  -6   5          0.07          0.12         1.14 o                         
  -3  -6   5         16.41         15.15         1.71 o                         
  -2  -6   5          1.29          2.07         0.94 o                         
  -1  -6   5         94.93        100.94         3.14 o                         
   0  -6   5         59.75         61.52         3.32 o                         
   1  -6   5         12.05         10.08         1.78 o                         
   2  -6   5         24.96         22.30         1.72 o                         
   3  -6   5         11.28         10.33         1.45 o                         
   4  -6   5         25.87         29.72         2.51 o                         
  -4  -5   5         36.91         38.73         2.48 o                         
  -3  -5   5          3.08          4.85         1.05 o                         
  -2  -5   5          0.61          1.85         0.77 o                         
  -1  -5   5         25.03         27.62         2.02 o                         
   0  -5   5         38.45         36.03         2.37 o                         
   1  -5   5        168.52        174.71         6.28 o                         
   2  -5   5         89.18         90.63         3.00 o                         
   3  -5   5         25.84         27.26         3.44 o                         
   4  -5   5          3.59          3.11         1.18 o                         
  -5  -4   5         19.08         29.16         4.27 o                         
  -4  -4   5         14.23         12.98         3.14 o                         
  -3  -4   5        127.99        144.04         4.44 o                         
  -2  -4   5         74.94         85.41         3.56 o                         
  -1  -4   5        277.76        294.83         6.15 o                         
   0  -4   5        204.61        208.79         4.48 o                         
   1  -4   5          0.01         -0.59         0.59 o                         
   2  -4   5         10.76         10.58         2.25 o                         
   3  -4   5         18.71         19.22         5.33 o                         
   4  -4   5          0.66          0.85         0.99 o                         
   5  -4   5          4.90          3.52         1.48 o                         
  -5  -3   5         28.95         32.60         4.39 o                         
  -4  -3   5          8.27          6.93         1.18 o                         
  -3  -3   5          0.39          1.61         0.70 o                         
  -2  -3   5          1.81          3.26         1.19 o                         
  -1  -3   5        173.00        194.27         4.30 o                         
   0  -3   5        104.39         95.71         2.47 o                         
   1  -3   5         45.71         47.17         2.61 o                         
   2  -3   5         86.48         86.41         4.27 o                         
   3  -3   5        348.56        356.95         6.51 o                         
   4  -3   5          3.08          2.82         1.09 o                         
   5  -3   5          5.26          4.94         1.72 o                         
  -5  -2   5        146.19        180.40         8.89 o                         
  -4  -2   5         25.40         21.36         6.05 o                         
  -3  -2   5         12.67         12.87         1.05 o                         
  -2  -2   5        114.72        128.13         5.22 o                         
  -1  -2   5        101.78        114.73         2.73 o                         
   0  -2   5        101.15         50.38         2.25 o                         
   1  -2   5         11.40         13.45         1.54 o                         
   2  -2   5         21.27         25.50         1.80 o                         
   3  -2   5          2.07          2.12         1.00 o                         
   4  -2   5         27.45         32.71         4.03 o                         
   5  -2   5          1.69          3.44         2.13 o                         
  -5  -1   5        175.04        207.78         9.48 o                         
  -4  -1   5        507.58        575.82        17.78 o                         
  -3  -1   5        285.27        286.13         9.72 o                         
  -2  -1   5         20.86         12.56         1.66 o                         
  -1  -1   5        366.80        400.39        11.26 o                         
   0  -1   5        731.67        746.08        13.54 o                         
   1  -1   5         87.98         87.18         2.64 o                         
   2  -1   5         12.28         12.92         2.02 o                         
   4  -1   5         11.87          8.38         2.17 o                         
   5  -1   5         10.72          9.25         2.49 o                         
  -5   0   5          1.76          3.67         2.13 o                         
  -4   0   5         53.39         56.66         4.03 o                         
  -3   0   5         10.54          8.65         1.66 o                         
  -2   0   5          8.26          7.35         1.30 o                         
  -1   0   5        217.09        204.94         6.40 o                         
   0   0   5        474.81        465.74         8.92 o                         
   1   0   5        181.11        196.57         4.69 o                         
   2   0   5         37.67         32.72         2.26 o                         
   3   0   5        132.28        138.61         4.48 o                         
   4   0   5         11.18         10.42         3.67 o                         
   5   0   5          0.06          1.46         1.72 o                         
  -5   1   5          4.61          4.39         2.02 o                         
  -4   1   5          0.99          1.07         1.42 o                         
  -3   1   5        193.52        197.12         7.23 o                         
  -2   1   5        157.90        156.58         5.69 o                         
  -1   1   5         29.06         30.82         2.13 o                         
   0   1   5        225.37        215.19         7.35 o                         
   1   1   5          7.30          6.51         1.24 o                         
   2   1   5          7.50          4.55         1.78 o                         
   3   1   5        438.27        425.83         9.80 o                         
   4   1   5         64.48         60.62         3.39 o                         
  -5   2   5         17.50         14.82         2.73 o                         
  -4   2   5         11.52         11.02         2.02 o                         
  -3   2   5          2.38          2.73         1.19 o                         
  -2   2   5        120.15        132.04         4.98 o                         
  -1   2   5        299.65        315.64         9.48 o                         
   0   2   5        265.44        262.75         5.65 o                         
   1   2   5          8.85          8.14         1.72 o                         
   2   2   5          8.36          8.19         1.21 o                         
   3   2   5         47.97         49.07         2.93 o                         
   4   2   5          8.74          7.77         2.55 o                         
  -5   3   5          7.75          6.16         2.02 o                         
  -4   3   5         26.85         23.71         2.73 o                         
  -3   3   5         55.78         61.87         3.56 o                         
  -2   3   5        157.80        173.76         6.16 o                         
  -1   3   5        296.25        287.24         5.91 o                         
   0   3   5       1039.09       1121.77        29.40 o                         
   1   3   5        134.07        138.63         3.96 o                         
   2   3   5         10.51          9.08         1.33 o                         
   3   3   5          1.10          0.53         1.07 o                         
   4   3   5         86.13         62.25         3.70 o                         
  -5   4   5         28.96         23.82         3.32 o                         
  -4   4   5         33.08         24.77         2.73 o                         
  -3   4   5         51.71         52.98         3.44 o                         
  -2   4   5          8.66          7.11         1.54 o                         
  -1   4   5          0.79          0.28         0.50 o                         
   0   4   5          3.79          3.39         1.60 o                         
   1   4   5          0.70          0.83         0.83 o                         
   2   4   5          1.62          0.42         0.95 o                         
   3   4   5         28.12         25.58         2.48 o                         
   4   4   5          3.30          1.69         1.48 o                         
  -4   5   5          8.81          8.65         1.90 o                         
  -3   5   5         33.47         22.40         2.37 o                         
  -2   5   5          1.58          2.76         0.72 o                         
  -1   5   5          8.52          8.87         1.05 o                         
   0   5   5         17.66         19.92         4.62 o                         
   1   5   5          1.73          1.94         1.96 o                         
   2   5   5          8.14          6.00         1.37 o                         
   3   5   5          2.06          0.98         1.42 o                         
  -3   6   5         43.41         48.72         3.67 o                         
  -2   6   5          0.29          0.99         0.77 o                         
  -1   6   5        100.93        106.66         4.33 o                         
   0   6   5        117.39        127.35         3.98 o                         
   1   6   5          9.03          8.13         1.45 o                         
   2   6   5          2.18          2.72         1.40 o                         
   3   6   5          8.54          7.43         1.85 o                         
  -3   7   5         15.60         13.63         3.44 o                         
  -2   7   5         20.69         20.03         2.90 o                         
  -1   7   5          0.31          0.99         0.82 o                         
   0   7   5        285.73        323.25         7.74 o                         
   1   7   5         28.64         32.56         3.44 o                         
   2   7   5         26.90         25.03         5.45 o                         
  -2   8   5          8.48          8.65         2.61 o                         
  -1   8   5          1.75          2.35         1.18 o                         
   0   8   5        137.04        146.73         6.64 o                         
   1   8   5         15.42         20.41         2.42 o                         
   2   8   5          1.18          0.47         1.59 o                         
  -1   9   5          8.18          9.03         1.68 o                         
   0   9   5          0.05          1.28         1.37 o                         
   1   9   5         63.79         63.57         3.84 o                         
   0 -11   6          9.81          9.96         4.27 o                         
  -2 -10   6          7.95          9.48         2.49 o                         
  -1 -10   6          9.81         14.22         2.73 o                         
   0 -10   6          7.65          8.77         2.25 o                         
   1 -10   6          0.77          2.61         1.78 o                         
   2 -10   6          5.88          6.87         2.13 o                         
  -2  -9   6          0.15          1.30         1.66 o                         
  -1  -9   6         11.46          8.18         2.13 o                         
   0  -9   6         12.23         16.59         2.73 o                         
   1  -9   6         40.67         44.21         3.79 o                         
   2  -9   6         12.78         13.39         2.61 o                         
   3  -9   6         31.65         33.75         2.70 o                         
  -3  -8   6         11.19         14.31         2.13 o                         
  -2  -8   6          8.30          7.52         1.46 o                         
  -1  -8   6         45.36         44.92         3.44 o                         
   0  -8   6          1.42          1.19         1.42 o                         
   1  -8   6          4.28          2.61         1.54 o                         
   2  -8   6         19.03         18.14         3.08 o                         
   3  -8   6         72.21         63.77         5.45 o                         
  -4  -7   6          0.30          1.07         2.25 o                         
  -3  -7   6          0.01         -0.12         1.11 o                         
  -2  -7   6          0.56          0.47         1.36 o                         
  -1  -7   6         56.81         68.57         2.81 o                         
   0  -7   6         92.28         96.25         4.74 o                         
   1  -7   6          0.35          0.59         1.19 o                         
   2  -7   6         18.78         13.63         2.37 o                         
   3  -7   6         13.21         11.57         1.96 o                         
   4  -7   6         69.52         69.81         3.47 o                         
  -4  -6   6         70.67         79.53         5.81 o                         
  -3  -6   6         25.65         31.65         2.25 o                         
  -2  -6   6        168.48        193.06         5.11 o                         
  -1  -6   6        467.56        499.16        10.14 o                         
   0  -6   6       1212.11       1216.83        31.65 o                         
   1  -6   6         88.36         83.33         4.27 o                         
   2  -6   6          8.81         11.02         2.13 o                         
   3  -6   6          2.76          3.25         1.11 o                         
   4  -6   6          0.83          2.73         1.22 o                         
  -4  -5   6          2.56          6.64         2.49 o                         
  -3  -5   6          1.72          1.66         0.99 o                         
  -2  -5   6         33.03         34.48         1.90 o                         
  -1  -5   6          4.93          2.37         2.02 o                         
   0  -5   6         74.72         69.27         2.21 o                         
   1  -5   6        101.29        104.78         4.62 o                         
   2  -5   6          2.27          4.86         1.66 o                         
   3  -5   6          5.44          6.99         2.37 o                         
   4  -5   6         23.43         29.51         4.15 o                         
  -5  -4   6         18.11         19.32         3.79 o                         
  -4  -4   6         58.91         72.90         5.45 o                         
  -3  -4   6         13.62         10.41         1.36 o                         
  -2  -4   6          4.35          5.11         0.85 o                         
  -1  -4   6         80.75         83.27         2.55 o                         
   0  -4   6         41.87         44.78         2.55 o                         
   1  -4   6          4.65          2.73         1.07 o                         
   2  -4   6         13.41         20.03         2.61 o                         
   3  -4   6         88.51         89.02         5.22 o                         
   4  -4   6          0.91          0.71         1.90 o                         
  -5  -3   6          0.79          2.37         2.25 o                         
  -4  -3   6         32.66         31.77         3.79 o                         
  -3  -3   6         61.25         60.17         2.28 o                         
  -2  -3   6        110.20         99.85         2.76 o                         
  -1  -3   6        151.19        181.07         4.13 o                         
   0  -3   6         46.77         46.05         2.31 o                         
   1  -3   6        135.11        137.18         3.54 o                         
   2  -3   6         13.55         15.84         1.66 o                         
   3  -3   6         10.22         14.73         1.99 o                         
   4  -3   6          0.29          3.20         2.25 o                         
  -5  -2   6          0.10         -0.36         2.02 o                         
  -4  -2   6         40.57         40.06         4.27 o                         
  -3  -2   6          9.12          8.06         1.78 o                         
  -2  -2   6          0.02         -0.36         0.83 o                         
  -1  -2   6        545.43        593.10        11.05 o                         
   0  -2   6        485.40        529.38        10.49 o                         
   1  -2   6        347.54        336.20         7.12 o                         
   2  -2   6          0.46          0.36         0.75 o                         
   3  -2   6         39.40         46.78         2.88 o                         
   4  -2   6        123.25        130.66         5.16 o                         
  -5  -1   6         19.69         19.32         3.32 o                         
  -4  -1   6        345.40        354.76        12.33 o                         
  -3  -1   6         57.30         55.23         3.67 o                         
  -2  -1   6         13.55         13.16         1.78 o                         
  -1  -1   6        103.24        113.55         4.39 o                         
   0  -1   6         29.61         27.88         1.38 o                         
   1  -1   6        134.47        147.09         3.90 o                         
   2  -1   6         13.73         16.44         2.02 o                         
   3  -1   6          0.75          0.34         0.76 o                         
   4  -1   6          2.67          3.19         1.38 o                         
  -5   0   6         29.08         30.34         3.79 o                         
  -4   0   6        320.37        348.83        11.97 o                         
  -3   0   6        801.50        821.89        22.76 o                         
  -2   0   6        183.80        192.14         6.76 o                         
  -1   0   6         30.89         27.62         2.13 o                         
   0   0   6          0.62          1.04         0.89 o                         
   1   0   6         13.33         16.24         1.42 o                         
   2   0   6        145.16        142.58         3.49 o                         
   3   0   6         48.08         50.24         2.80 o                         
   4   0   6          6.24          4.33         1.48 o                         
  -5   1   6          1.20          0.59         1.78 o                         
  -4   1   6         65.90         75.98         4.62 o                         
  -3   1   6          0.02          0.36         0.95 o                         
  -2   1   6        152.81        143.42         5.57 o                         
  -1   1   6         20.20         23.59         2.02 o                         
   0   1   6        145.11        132.48         3.42 o                         
   1   1   6        126.70        124.60         7.11 o                         
   2   1   6         25.40         26.44         2.09 o                         
   3   1   6          1.49          1.12         1.11 o                         
   4   1   6         31.02         24.00         3.08 o                         
  -5   2   6         10.62          9.36         2.37 o                         
  -4   2   6         15.64         17.07         2.49 o                         
  -3   2   6        161.03        168.31         6.64 o                         
  -2   2   6          3.65          3.79         1.30 o                         
  -1   2   6        209.34        203.63         6.99 o                         
   0   2   6        365.52        382.84        17.31 o                         
   1   2   6          1.19          0.88         0.74 o                         
   2   2   6         42.83         42.91         2.38 o                         
   3   2   6          1.55          1.75         1.18 o                         
   4   2   6        246.84        218.81         6.91 o                         
  -5   3   6         23.80         20.39         2.96 o                         
  -4   3   6        109.80         98.50         5.22 o                         
  -3   3   6          0.51         -0.83         1.07 o                         
  -2   3   6        131.06        137.61         5.57 o                         
  -1   3   6        119.69        123.67         3.13 o                         
   0   3   6        133.57        137.27         3.73 o                         
   1   3   6         39.44         38.53         2.19 o                         
   2   3   6          1.87         -0.42         0.83 o                         
   3   3   6          5.74          2.93         1.34 o                         
   4   3   6         24.63         23.95         3.08 o                         
  -5   4   6         16.75         16.59         2.84 o                         
  -4   4   6         13.25          8.06         2.02 o                         
  -3   4   6        108.91        106.91         5.10 o                         
  -2   4   6         63.69         74.32         4.03 o                         
  -1   4   6         26.76         29.38         1.58 o                         
   0   4   6         44.52         44.21         3.44 o                         
   1   4   6        280.09        288.04         6.99 o                         
   2   4   6          0.00          0.53         1.09 o                         
   3   4   6          1.29         -0.33         1.78 o                         
  -4   5   6         35.70         28.92         3.08 o                         
  -3   5   6         77.41         73.49         4.39 o                         
  -2   5   6          0.74          2.02         1.54 o                         
  -1   5   6         18.61         19.19         1.60 o                         
   0   5   6          7.88          7.26         1.25 o                         
   1   5   6          5.95          5.16         1.31 o                         
   2   5   6          9.27          8.96         2.37 o                         
   3   5   6          2.51          0.95         1.48 o                         
  -3   6   6         15.72         15.76         2.61 o                         
  -2   6   6         36.78         32.24         3.20 o                         
  -1   6   6        114.09        121.09         3.70 o                         
   0   6   6         10.74         12.28         3.26 o                         
   1   6   6         29.03         28.89         3.14 o                         
   2   6   6          0.11         -0.87         1.34 o                         
   3   6   6          6.76          3.90         1.88 o                         
  -3   7   6          6.04          2.61         2.02 o                         
  -2   7   6         43.75         56.66         4.39 o                         
  -1   7   6         26.69         32.51         5.04 o                         
   0   7   6         66.77         70.63         3.27 o                         
   1   7   6        165.71        186.23         9.30 o                         
   2   7   6          0.94          1.29         1.47 o                         
  -2   8   6          0.02          0.95         2.13 o                         
  -1   8   6          4.32          3.44         1.38 o                         
   0   8   6         11.33         13.02         2.49 o                         
   1   8   6        133.95        154.79         9.78 o                         
  -1   9   6          1.94          3.20         2.49 o                         
   0   9   6          2.58          2.37         3.79 o                         
  -1 -10   7          7.08          4.86         2.13 o                         
   0 -10   7         17.94         19.79         3.08 o                         
   1 -10   7          6.87          8.77         2.49 o                         
   2 -10   7          0.40         -0.59         2.13 o                         
  -2  -9   7          5.45         11.50         2.37 o                         
  -1  -9   7          3.57          4.15         1.90 o                         
   0  -9   7         10.71          6.99         2.02 o                         
   1  -9   7          2.84          4.98         2.02 o                         
   2  -9   7          2.03          2.13         1.78 o                         
  -3  -8   7          2.27          0.61         1.42 o                         
  -2  -8   7         33.27         19.32         2.84 o                         
  -1  -8   7          3.78          3.08         1.54 o                         
   0  -8   7         33.59         41.96         3.79 o                         
   1  -8   7         12.92         11.26         2.25 o                         
   2  -8   7         11.39         12.45         2.61 o                         
   3  -8   7          2.24          0.95         1.78 o                         
  -4  -7   7          0.27         -2.25         2.25 o                         
  -3  -7   7          5.99          6.17         1.51 o                         
  -2  -7   7          4.11          5.38         1.25 o                         
  -1  -7   7        113.44        119.69         3.77 o                         
   0  -7   7        266.12        277.95         9.48 o                         
   1  -7   7         38.90         38.64         3.32 o                         
   2  -7   7          6.22          7.59         2.02 o                         
   3  -7   7         36.47         34.49         4.03 o                         
  -4  -6   7         10.26          8.77         2.61 o                         
  -3  -6   7          2.31          2.43         1.30 o                         
  -2  -6   7          3.67          4.15         1.14 o                         
  -1  -6   7          4.26          5.18         2.02 o                         
   0  -6   7          0.24         -0.36         0.71 o                         
   1  -6   7        131.74        130.26         5.69 o                         
   2  -6   7          4.23          4.03         1.78 o                         
   3  -6   7          1.27          3.32         2.02 o                         
   4  -6   7          4.41          4.15         2.49 o                         
  -4  -5   7         45.49         57.37         5.22 o                         
  -3  -5   7        191.03        198.73         6.16 o                         
  -2  -5   7         11.88         11.00         1.31 o                         
  -1  -5   7         61.17         64.12         3.32 o                         
   0  -5   7        104.72        107.10         3.04 o                         
   1  -5   7        334.64        332.36        10.67 o                         
   2  -5   7          2.77          2.73         1.66 o                         
   3  -5   7         13.56         18.25         3.08 o                         
   4  -5   7          0.91          0.36         1.90 o                         
  -5  -4   7          0.13         -0.71         2.73 o                         
  -4  -4   7          3.50          3.91         2.37 o                         
  -3  -4   7          1.93          2.17         0.94 o                         
  -2  -4   7         45.88         61.80         2.30 o                         
  -1  -4   7          2.16          2.60         1.01 o                         
   0  -4   7        120.73        125.97         3.35 o                         
   1  -4   7          0.49         -0.47         0.95 o                         
   2  -4   7         11.09         13.39         2.25 o                         
   3  -4   7          3.24          6.64         2.25 o                         
   4  -4   7          7.35          4.98         2.37 o                         
  -5  -3   7         10.08          9.84         2.84 o                         
  -4  -3   7          9.78          9.84         2.49 o                         
  -3  -3   7          0.40         -0.12         1.30 o                         
  -2  -3   7         11.23         15.86         1.18 o                         
  -1  -3   7         37.34         37.58         3.08 o                         
   0  -3   7         75.66         41.49         2.37 o                         
   1  -3   7         31.21         29.36         3.62 o                         
   2  -3   7         14.09         15.96         1.62 o                         
   3  -3   7          0.01         -0.36         1.78 o                         
   4  -3   7         91.52         88.19         6.40 o                         
  -5  -2   7          0.19          0.83         2.02 o                         
  -4  -2   7         65.80         79.65         5.22 o                         
  -3  -2   7         23.50         19.08         2.61 o                         
  -2  -2   7          5.33          7.59         1.54 o                         
  -1  -2   7         11.15         10.59         1.00 o                         
   0  -2   7        263.08        281.49         6.03 o                         
   1  -2   7          7.34          9.05         1.17 o                         
   2  -2   7         56.04         52.15         2.51 o                         
   3  -2   7          1.82          1.50         1.21 o                         
   4  -2   7          4.63          5.89         1.87 o                         
  -5  -1   7          1.18         -1.19         1.90 o                         
  -4  -1   7         51.53         57.72         4.39 o                         
  -3  -1   7        456.99        485.74        14.93 o                         
  -2  -1   7        130.21        128.01         5.33 o                         
  -1  -1   7        105.92        102.65         4.27 o                         
   0  -1   7        347.78        361.01         7.46 o                         
   1  -1   7        433.80        463.94         9.60 o                         
   2  -1   7          0.90          0.02         0.79 o                         
   3  -1   7         12.23         15.50         2.08 o                         
   4  -1   7          8.77          7.75         2.16 o                         
  -5   0   7          6.19          3.20         2.25 o                         
  -4   0   7         45.47         51.68         4.15 o                         
  -3   0   7        464.44        471.75        14.46 o                         
  -2   0   7         69.28         72.30         3.79 o                         
  -1   0   7         35.01         33.31         2.49 o                         
   0   0   7         10.48         13.09         1.25 o                         
   1   0   7          6.68          8.16         0.98 o                         
   2   0   7         84.53         85.42         2.71 o                         
   3   0   7          4.01          5.04         1.45 o                         
   4   0   7         21.40         22.47         2.60 o                         
  -5   1   7         18.81         18.14         3.20 o                         
  -4   1   7         50.87         52.86         4.03 o                         
  -3   1   7        174.52        184.67         7.23 o                         
  -2   1   7        748.04        700.39        19.32 o                         
  -1   1   7          1.68          1.54         1.07 o                         
   0   1   7         13.20         12.97         1.22 o                         
   1   1   7         74.17         71.04         2.78 o                         
   2   1   7          0.30          0.05         0.82 o                         
   3   1   7         33.09         36.68         2.95 o                         
   4   1   7         54.31         59.54         3.84 o                         
  -5   2   7         22.97         25.37         3.44 o                         
  -4   2   7          2.19          0.83         1.54 o                         
  -3   2   7         69.98         65.78         4.03 o                         
  -2   2   7          1.83          2.84         1.30 o                         
  -1   2   7          4.09          4.86         1.42 o                         
   0   2   7         22.40         23.47         1.62 o                         
   1   2   7         15.18         18.38         3.44 o                         
   2   2   7         31.47         30.56         2.41 o                         
   3   2   7          6.87          6.30         1.59 o                         
   4   2   7          3.60          3.09         2.90 o                         
  -5   3   7          0.30          1.42         2.02 o                         
  -4   3   7          0.30         -0.12         1.54 o                         
  -3   3   7         12.96         14.70         2.25 o                         
  -2   3   7         21.89         20.03         2.37 o                         
  -1   3   7         33.17         35.61         1.60 o                         
   0   3   7         10.16         10.51         4.44 o                         
   1   3   7        193.56        199.42         5.47 o                         
   2   3   7         25.13         26.41         2.28 o                         
   3   3   7          0.72         -0.24         1.42 o                         
  -5   4   7          7.27          5.22         2.25 o                         
  -4   4   7          8.35          7.35         2.13 o                         
  -3   4   7         78.80         55.95         4.03 o                         
  -2   4   7         31.72         37.57         3.44 o                         
  -1   4   7         48.45         51.71         2.61 o                         
   0   4   7         53.12         50.88         2.42 o                         
   1   4   7         54.68         63.58         4.74 o                         
   2   4   7         11.03          9.94         1.75 o                         
   3   4   7          1.95          2.10         1.45 o                         
  -4   5   7          0.62         -0.12         1.78 o                         
  -3   5   7         58.02         57.84         4.27 o                         
  -2   5   7         70.99         65.19         4.39 o                         
  -1   5   7         26.71         27.54         3.32 o                         
   0   5   7          0.36         -0.04         1.01 o                         
   1   5   7          3.77          3.03         1.84 o                         
   2   5   7         46.19         47.85         3.19 o                         
   3   5   7          0.07          0.23         1.84 o                         
  -4   6   7          5.16          5.22         3.08 o                         
  -3   6   7          0.00         -1.66         1.66 o                         
  -2   6   7          9.11         10.43         2.49 o                         
  -1   6   7          1.05          0.68         1.01 o                         
   0   6   7         20.07         14.16         5.51 o                         
   1   6   7         12.75         10.37         1.77 o                         
   2   6   7          2.99          2.66         1.59 o                         
  -3   7   7         14.27         13.51         2.96 o                         
  -2   7   7         26.85         32.24         3.91 o                         
  -1   7   7          2.50          3.91         2.25 o                         
   0   7   7         27.08         30.71         2.62 o                         
   1   7   7         24.04         24.99         3.97 o                         
  -2   8   7          0.01          1.78         2.49 o                         
  -1   8   7          0.56         -0.24         2.37 o                         
   0   8   7          4.10          4.84         1.84 o                         
   1   8   7         56.86         72.28         4.07 o                         
  -1 -10   8         31.09         44.57         4.50 o                         
   0 -10   8         14.17         15.29         2.96 o                         
   1 -10   8         59.91         72.07         5.22 o                         
  -2  -9   8          6.55          9.84         2.49 o                         
  -1  -9   8          0.67          1.30         1.78 o                         
   0  -9   8          0.21          0.95         1.78 o                         
   1  -9   8         13.29         12.09         2.73 o                         
   2  -9   8          2.26          0.24         1.90 o                         
  -3  -8   8          1.82          2.13         2.49 o                         
  -2  -8   8         26.29         13.39         2.61 o                         
  -1  -8   8          0.02          0.24         1.42 o                         
   0  -8   8          3.77          3.20         1.78 o                         
   1  -8   8          0.93          1.30         1.66 o                         
   2  -8   8          0.88          0.36         1.90 o                         
   3  -8   8          0.50          1.78         2.02 o                         
  -3  -7   8          1.16         -1.30         2.02 o                         
  -2  -7   8          3.80          3.23         1.25 o                         
  -1  -7   8         46.04         53.63         2.60 o                         
   0  -7   8         66.30         61.04         3.91 o                         
   1  -7   8          4.36          8.06         2.02 o                         
   2  -7   8          2.78          3.67         1.90 o                         
   3  -7   8          1.54          0.59         1.78 o                         
  -4  -6   8         11.23         10.08         2.96 o                         
  -3  -6   8         35.48         34.61         3.91 o                         
  -2  -6   8         22.33         23.49         1.91 o                         
  -1  -6   8        104.03        116.98         3.60 o                         
   0  -6   8        212.65        199.21         8.18 o                         
   1  -6   8        860.93        878.07        24.42 o                         
   2  -6   8         22.38         22.64         3.20 o                         
   3  -6   8         22.62         26.20         4.03 o                         
  -4  -5   8          7.46          4.50         2.37 o                         
  -3  -5   8         52.65         53.69         4.39 o                         
  -2  -5   8         16.15         16.41         2.31 o                         
  -1  -5   8          4.95          3.53         1.48 o                         
   0  -5   8        104.67        104.04         3.17 o                         
   1  -5   8          6.59          6.40         1.90 o                         
   2  -5   8        212.99        211.69         8.53 o                         
   3  -5   8          0.03          1.78         2.02 o                         
   4  -5   8          1.18          1.30         2.25 o                         
  -4  -4   8         66.53         67.92         5.22 o                         
  -3  -4   8        111.75        114.62         6.05 o                         
  -2  -4   8        248.12        231.06         5.48 o                         
  -1  -4   8         37.78         36.47         1.79 o                         
   0  -4   8          4.58          4.15         0.88 o                         
   1  -4   8         26.22         31.41         1.99 o                         
   2  -4   8         33.84         48.95         4.62 o                         
   3  -4   8          2.95          5.69         2.25 o                         
   4  -4   8         13.50         18.96         3.67 o                         
  -5  -3   8         16.77         16.48         3.44 o                         
  -4  -3   8         20.66         24.18         3.56 o                         
  -3  -3   8         12.08         13.04         2.25 o                         
  -2  -3   8        102.57         94.82         4.74 o                         
  -1  -3   8         77.58         85.15         2.90 o                         
   0  -3   8          1.92          2.74         1.90 o                         
   1  -3   8         92.46         95.59         3.22 o                         
   2  -3   8         18.51         24.71         5.10 o                         
   3  -3   8         16.70         13.51         2.96 o                         
   4  -3   8          0.09          2.61         2.49 o                         
  -5  -2   8         40.19         42.43         4.74 o                         
  -4  -2   8          2.60          2.96         1.90 o                         
  -3  -2   8         14.02         14.58         2.49 o                         
  -2  -2   8          1.20          1.30         1.19 o                         
  -1  -2   8         43.93         41.13         3.56 o                         
   0  -2   8         42.01         43.69         1.97 o                         
   1  -2   8         15.50         21.57         2.61 o                         
   2  -2   8          7.44          8.78         1.72 o                         
   3  -2   8          0.61          0.57         1.37 o                         
   4  -2   8          8.63         11.96         2.13 o                         
  -5  -1   8          3.65          5.22         2.37 o                         
  -4  -1   8          0.99         -1.42         1.42 o                         
  -3  -1   8        338.68        340.42        11.50 o                         
  -2  -1   8          4.89          4.15         1.42 o                         
  -1  -1   8         28.52         27.26         2.49 o                         
   0  -1   8         48.36         50.35         2.16 o                         
   1  -1   8          6.35          8.54         2.13 o                         
   2  -1   8         20.34         26.24         2.38 o                         
   3  -1   8          0.47          0.50         0.97 o                         
   4  -1   8          0.07          0.95         1.90 o                         
  -5   0   8         10.00         11.26         2.73 o                         
  -4   0   8         30.95         29.63         3.44 o                         
  -3   0   8        218.69        238.84         9.01 o                         
  -2   0   8       1003.01        940.53        25.37 o                         
  -1   0   8        196.81        179.45         6.64 o                         
   0   0   8         16.69         17.91         1.37 o                         
   1   0   8        104.35        105.46         2.91 o                         
   2   0   8         39.29         40.42         2.61 o                         
   3   0   8         29.05         34.62         2.92 o                         
   4   0   8          2.21          1.09         1.51 o                         
  -5   1   8          3.89          4.03         2.25 o                         
  -4   1   8          1.10          3.32         1.90 o                         
  -3   1   8          0.91         -0.24         1.30 o                         
  -2   1   8         73.86         64.72         3.91 o                         
  -1   1   8          1.18          1.30         1.19 o                         
   0   1   8         13.98         14.15         1.38 o                         
   1   1   8         10.38         11.04         2.49 o                         
   2   1   8          1.58          4.49         1.28 o                         
   3   1   8         17.49         15.58         4.62 o                         
   4   1   8          0.04          2.25         2.13 o                         
  -5   2   8         15.05         21.81         3.32 o                         
  -4   2   8          1.46          2.37         1.78 o                         
  -3   2   8         14.66         11.73         2.13 o                         
  -2   2   8         11.36         12.33         2.25 o                         
  -1   2   8         41.34         43.74         3.44 o                         
   0   2   8        107.59        111.87         3.56 o                         
   1   2   8         78.94         78.21         3.62 o                         
   2   2   8         15.93         16.12         1.94 o                         
   3   2   8          6.13          6.13         1.77 o                         
  -5   3   8          0.68          2.37         2.25 o                         
  -4   3   8         83.23         88.42         5.22 o                         
  -3   3   8         14.62          7.94         2.02 o                         
  -2   3   8        105.39        107.27         5.45 o                         
  -1   3   8         39.35         44.69         3.67 o                         
   0   3   8         14.94         15.65         1.53 o                         
   1   3   8         20.63         22.99         2.08 o                         
   2   3   8         13.92         14.84         2.13 o                         
   3   3   8          0.24         -1.27         1.27 o                         
  -4   4   8          2.63          1.30         1.90 o                         
  -3   4   8          4.29          2.96         1.90 o                         
  -2   4   8          8.90          8.53         2.25 o                         
  -1   4   8          4.56          2.73         1.78 o                         
   0   4   8         10.79         11.87         1.96 o                         
   1   4   8         12.57         14.11         2.55 o                         
   2   4   8        109.38         99.96         5.10 o                         
   3   4   8          2.42          0.75         1.55 o                         
  -4   5   8         19.19         20.74         3.20 o                         
  -3   5   8         56.19         57.96         4.62 o                         
  -2   5   8        108.04        105.49         5.93 o                         
  -1   5   8          2.61          2.61         2.02 o                         
   0   5   8         24.44         26.44         2.24 o                         
   1   5   8          0.61         -0.31         1.21 o                         
   2   5   8          5.98          6.46         1.68 o                         
  -4   6   8         10.12          6.99         3.08 o                         
  -3   6   8          1.88          0.47         2.13 o                         
  -2   6   8          3.35          3.08         2.25 o                         
  -1   6   8         53.60         57.25         4.86 o                         
   0   6   8         31.98         34.19         6.76 o                         
   1   6   8          9.81          7.86         1.87 o                         
   2   6   8         10.53         11.82         2.67 o                         
  -3   7   8          2.94          2.02         2.49 o                         
  -2   7   8          3.14          3.79         2.61 o                         
  -1   7   8         20.01         29.40         4.27 o                         
   0   7   8          3.30          3.73         1.75 o                         
   1   7   8          8.19          4.59         1.82 o                         
  -2   8   8          1.08          0.24         2.84 o                         
  -1   8   8          9.99          9.84         3.32 o                         
   0   8   8          0.00          1.42         2.73 o                         
  -2  -9   9          2.04          4.74         2.25 o                         
  -1  -9   9          9.14         10.90         2.73 o                         
   0  -9   9          5.13          3.91         2.02 o                         
   1  -9   9         27.17         29.99         3.91 o                         
   2  -9   9         15.35         17.19         5.69 o                         
  -2  -8   9          0.04          1.30         1.66 o                         
  -1  -8   9         23.96         34.97         3.67 o                         
   0  -8   9          2.94          1.42         1.66 o                         
   1  -8   9          9.94          7.11         2.37 o                         
   2  -8   9         23.46         27.62         3.79 o                         
  -3  -7   9          0.02         -0.83         2.02 o                         
  -2  -7   9         10.03          7.49         1.48 o                         
  -1  -7   9         65.05         78.35         4.39 o                         
   0  -7   9         34.01         35.44         3.56 o                         
   1  -7   9          3.36          1.30         1.78 o                         
   2  -7   9          4.50          4.86         2.25 o                         
   3  -7   9          0.19          0.36         2.13 o                         
  -4  -6   9          0.25         -0.47         2.25 o                         
  -3  -6   9          0.07         -0.36         1.90 o                         
  -2  -6   9         19.13         20.98         1.85 o                         
  -1  -6   9         17.33         19.88         1.79 o                         
   0  -6   9         39.74         45.63         3.44 o                         
   1  -6   9         27.06         32.60         3.56 o                         
   2  -6   9          2.27          3.79         2.02 o                         
   3  -6   9          0.39          0.47         2.02 o                         
  -4  -5   9          0.46          1.90         1.90 o                         
  -3  -5   9         18.93         13.99         2.73 o                         
  -2  -5   9        150.32        152.28         4.35 o                         
  -1  -5   9          3.12          2.68         1.30 o                         
   0  -5   9        105.22        105.22         3.34 o                         
   1  -5   9         90.08         84.87         4.74 o                         
   2  -5   9        455.67        490.36        15.88 o                         
   3  -5   9          0.16          0.12         2.02 o                         
  -4  -4   9          8.82          9.60         2.84 o                         
  -3  -4   9          0.38         -0.12         1.66 o                         
  -2  -4   9         79.97         79.29         3.79 o                         
  -1  -4   9          1.77          0.82         1.01 o                         
   0  -4   9          2.55          2.96         1.01 o                         
   1  -4   9          8.81         12.30         1.66 o                         
   2  -4   9          3.19          0.83         1.90 o                         
   3  -4   9         73.00         81.19         5.81 o                         
  -4  -3   9          6.45          6.64         2.25 o                         
  -3  -3   9         70.21         81.07         5.10 o                         
  -2  -3   9         31.09         32.71         3.32 o                         
  -1  -3   9         43.61         30.57         1.74 o                         
   0  -3   9          0.69          0.94         0.83 o                         
   1  -3   9         84.80         84.82         3.27 o                         
   2  -3   9          0.00          0.21         1.13 o                         
   3  -3   9          0.24          0.36         1.90 o                         
  -5  -2   9          6.74          5.81         3.32 o                         
  -4  -2   9         10.54          7.11         2.37 o                         
  -3  -2   9          0.73          0.95         1.54 o                         
  -2  -2   9         39.42         38.64         3.32 o                         
  -1  -2   9         23.34         21.74         1.57 o                         
   0  -2   9         81.81         87.45         3.05 o                         
   1  -2   9         43.84         46.81         2.47 o                         
   2  -2   9         77.66         83.39         3.56 o                         
   3  -2   9         22.99         22.64         3.79 o                         
  -5  -1   9          5.15          6.40         2.49 o                         
  -4  -1   9         37.63         42.91         4.39 o                         
  -3  -1   9          3.67          4.27         1.78 o                         
  -2  -1   9          9.75          6.76         1.66 o                         
  -1  -1   9          0.00         -1.07         1.07 o                         
   0  -1   9          5.53          4.98         1.03 o                         
   1  -1   9         22.59         28.44         2.30 o                         
   2  -1   9        114.62        112.74         3.46 o                         
   3  -1   9         11.75         10.03         1.66 o                         
  -5   0   9          2.26          1.54         2.13 o                         
  -4   0   9          6.50          5.45         2.25 o                         
  -3   0   9          3.89          4.27         1.90 o                         
  -2   0   9        832.09        783.84        21.93 o                         
  -1   0   9          5.39          6.16         1.66 o                         
   0   0   9        100.88        101.28         3.30 o                         
   1   0   9         49.72         50.15         2.59 o                         
   2   0   9          5.78          5.64         1.45 o                         
   3   0   9         31.52         29.18         9.13 o                         
  -5   1   9         46.23         59.98         5.10 o                         
  -4   1   9         25.54         17.31         2.96 o                         
  -3   1   9        185.89        184.20         7.59 o                         
  -2   1   9        222.22        225.56         8.53 o                         
  -1   1   9       1236.70       1202.01        32.12 o                         
   0   1   9         15.11         15.54         3.73 o                         
   1   1   9         12.63         14.60         1.73 o                         
   2   1   9          3.27          2.35         1.18 o                         
   3   1   9          7.21          6.78         1.88 o                         
  -5   2   9         75.14         92.22         6.05 o                         
  -4   2   9          0.45          0.71         1.78 o                         
  -3   2   9          3.96          5.10         1.90 o                         
  -2   2   9          4.00          3.08         1.66 o                         
  -1   2   9          0.00          2.02         1.66 o                         
   0   2   9         17.57         21.65         1.86 o                         
   1   2   9         13.77         16.99         2.04 o                         
   2   2   9          2.86          1.88         1.22 o                         
   3   2   9          4.37          1.51         1.42 o                         
  -4   3   9          5.52          9.13         2.61 o                         
  -3   3   9          9.04          8.18         2.13 o                         
  -2   3   9         77.42         74.79         4.86 o                         
  -1   3   9         13.58         14.46         2.61 o                         
   0   3   9          0.40         -1.03         1.03 o                         
   1   3   9         11.11         10.34         3.79 o                         
   2   3   9         31.34         31.78         2.82 o                         
   3   3   9          0.51         -1.31         1.40 o                         
  -4   4   9         28.09         26.43         3.44 o                         
  -3   4   9         11.21         11.62         2.49 o                         
  -2   4   9         25.39         16.95         2.96 o                         
  -1   4   9          8.90          6.99         2.37 o                         
   0   4   9         38.82         47.23         2.71 o                         
   1   4   9         25.25         26.41         3.20 o                         
   2   4   9         16.08         17.92         2.41 o                         
  -4   5   9          1.87          3.08         2.49 o                         
  -3   5   9          0.55          1.66         2.13 o                         
  -2   5   9         12.77         14.93         2.96 o                         
  -1   5   9         42.15         40.06         4.39 o                         
   0   5   9          2.78          3.56         2.37 o                         
   1   5   9          0.50          0.85         1.46 o                         
   2   5   9         10.91          6.77         2.43 o                         
  -3   6   9         18.95         15.41         3.32 o                         
  -2   6   9         31.90         34.61         4.39 o                         
  -1   6   9          6.85          5.81         2.84 o                         
   0   6   9          0.28          2.13         2.61 o                         
   1   6   9          4.27          0.91         1.65 o                         
  -2   7   9          4.45          8.53         3.08 o                         
  -1   7   9          0.09          4.98         2.96 o                         
   0   7   9          0.25         -0.59         2.61 o                         
  -1  -9  10          9.11         11.73         2.73 o                         
   0  -9  10          0.01          0.24         1.90 o                         
   1  -9  10          5.39          3.56         2.25 o                         
  -1  -8  10          6.41         10.67         2.49 o                         
   0  -8  10          2.98          4.27         1.90 o                         
   1  -8  10          0.85          1.78         2.02 o                         
   2  -8  10         12.34         10.43         2.96 o                         
  -3  -7  10          0.00         -1.42         2.13 o                         
  -2  -7  10          0.53          1.66         2.02 o                         
  -1  -7  10          0.24          0.83         1.54 o                         
   0  -7  10         46.50         57.01         4.15 o                         
   1  -7  10          6.70          8.77         2.37 o                         
   2  -7  10         19.69         30.46         4.03 o                         
  -3  -6  10          9.37          5.22         2.49 o                         
  -2  -6  10          3.11          1.42         1.90 o                         
  -1  -6  10         36.01         35.67         4.92 o                         
   0  -6  10          0.18          0.24         1.42 o                         
   1  -6  10         49.48         52.63         4.15 o                         
   2  -6  10        170.73        173.76         8.18 o                         
   3  -6  10          0.06         -1.30         2.25 o                         
  -4  -5  10          0.02         -0.71         2.13 o                         
  -3  -5  10          0.66          0.47         2.02 o                         
  -2  -5  10         26.72         20.39         2.96 o                         
  -1  -5  10          0.01          0.00         0.92 o                         
   0  -5  10          1.94          0.95         1.01 o                         
   1  -5  10         13.38          9.72         2.25 o                         
   2  -5  10         10.12         10.31         2.84 o                         
   3  -5  10         53.35         58.32         6.05 o                         
  -4  -4  10          8.61          5.69         2.37 o                         
  -3  -4  10         47.24         48.24         4.39 o                         
  -2  -4  10         53.47         48.72         3.91 o                         
  -1  -4  10        362.69        339.72         7.54 o                         
   0  -4  10         17.36         18.99         1.84 o                         
   1  -4  10         31.16         34.27         2.68 o                         
   2  -4  10         58.42         61.52         5.57 o                         
   3  -4  10        146.10        143.18         7.82 o                         
  -4  -3  10         32.54         30.23         3.79 o                         
  -3  -3  10          3.11          4.15         2.02 o                         
  -2  -3  10          1.06          0.36         1.54 o                         
  -1  -3  10          0.28          0.03         0.89 o                         
   0  -3  10          5.15          4.82         1.16 o                         
   1  -3  10          5.14          5.23         2.67 o                         
   2  -3  10          0.01          2.73         2.02 o                         
   3  -3  10          0.15          1.19         2.37 o                         
  -4  -2  10         26.37         32.24         3.91 o                         
  -3  -2  10          0.14         -0.59         1.54 o                         
  -2  -2  10          5.34          0.24         1.30 o                         
  -1  -2  10         40.19         39.98         3.44 o                         
   0  -2  10          3.81          4.23         1.14 o                         
   1  -2  10         17.50         16.05         3.50 o                         
   2  -2  10         11.90         12.56         2.05 o                         
   3  -2  10          2.66          3.74         1.56 o                         
  -4  -1  10         29.24         34.97         4.03 o                         
  -3  -1  10         19.11         16.83         2.84 o                         
  -2  -1  10         23.69         17.78         2.49 o                         
  -1  -1  10         53.22         55.23         3.79 o                         
   0  -1  10          1.71          1.48         1.36 o                         
   1  -1  10          0.80          2.12         1.22 o                         
   2  -1  10          3.38          2.84         1.15 o                         
   3  -1  10          5.18          6.45         1.84 o                         
  -4   0  10         22.01         23.11         3.44 o                         
  -3   0  10         14.31          7.94         2.13 o                         
  -2   0  10         54.19         54.17         4.03 o                         
  -1   0  10        146.92        153.02         6.76 o                         
   0   0  10          8.74          8.42         1.36 o                         
   1   0  10          7.39          9.35         1.51 o                         
   2   0  10         24.94         25.74         2.50 o                         
   3   0  10         33.98         30.91         2.96 o                         
  -4   1  10         12.78         13.04         2.73 o                         
  -3   1  10         11.27         10.08         2.37 o                         
  -2   1  10          0.15          1.54         1.54 o                         
  -1   1  10        323.23        327.50        11.50 o                         
   0   1  10          0.06          1.66         1.01 o                         
   1   1  10          2.16          3.16         2.96 o                         
   2   1  10          4.39          2.34         1.48 o                         
   3   1  10          0.12          0.12         1.42 o                         
  -4   2  10         61.41         83.80         5.69 o                         
  -3   2  10          6.48          7.35         2.37 o                         
  -2   2  10         25.86         28.57         3.44 o                         
  -1   2  10         20.37         28.09         3.67 o                         
   0   2  10        277.23        297.42         7.41 o                         
   1   2  10         20.47         18.48         2.17 o                         
   2   2  10          3.82          5.66         1.77 o                         
  -4   3  10         24.70         24.06         3.56 o                         
  -3   3  10         28.41         31.41         3.67 o                         
  -2   3  10          1.87          0.24         1.90 o                         
  -1   3  10         17.71         17.31         3.20 o                         
   0   3  10          0.66          1.07         1.90 o                         
   1   3  10          8.89          9.35         1.79 o                         
   2   3  10          8.57          4.78         1.65 o                         
  -4   4  10          3.88          1.90         2.37 o                         
  -3   4  10          0.12          0.95         2.25 o                         
  -2   4  10          2.96          2.73         2.13 o                         
  -1   4  10         34.57         46.23         4.98 o                         
   0   4  10         19.84         21.34         3.67 o                         
   1   4  10          4.70          5.12         1.82 o                         
   2   4  10          0.63         -0.68         1.57 o                         
  -3   5  10          1.56          1.07         2.49 o                         
  -2   5  10          1.43          3.91         2.61 o                         
  -1   5  10         71.23         73.84         5.81 o                         
   0   5  10         10.59         17.31         3.79 o                         
   1   5  10         24.31         17.54         2.59 o                         
  -2   6  10          9.18         15.53         3.56 o                         
  -1   6  10          1.23          2.13         2.49 o                         
   0   6  10         49.76         57.84         6.28 o                         
  -1  -8  11          5.39          6.16         2.49 o                         
   0  -8  11         12.14         11.85         2.84 o                         
   1  -8  11          0.96          2.49         2.02 o                         
  -2  -7  11          5.01          4.62         3.79 o                         
  -1  -7  11          0.06          1.66         1.90 o                         
   0  -7  11         36.61         55.83         5.22 o                         
   1  -7  11         12.96         11.14         2.84 o                         
   2  -7  11          5.19          4.27         2.61 o                         
  -3  -6  11          0.65          1.19         2.13 o                         
  -2  -6  11          3.88          5.69         2.37 o                         
  -1  -6  11          5.55          6.00         1.67 o                         
   0  -6  11         19.56         19.68         3.20 o                         
   1  -6  11         62.77         68.15         4.86 o                         
   2  -6  11          3.84          0.00         2.25 o                         
  -3  -5  11         30.96         27.97         3.56 o                         
  -2  -5  11         20.82         19.20         2.96 o                         
  -1  -5  11         11.21          5.33         1.90 o                         
   0  -5  11          6.68          8.06         2.02 o                         
   1  -5  11          8.09          8.42         2.61 o                         
   2  -5  11         17.04         16.95         3.32 o                         
  -4  -4  11         14.07          9.25         3.32 o                         
  -3  -4  11          2.83          2.02         2.13 o                         
  -2  -4  11         16.01         14.34         2.49 o                         
  -1  -4  11        111.34         94.82         5.10 o                         
   0  -4  11          0.89          1.55         1.48 o                         
   1  -4  11          0.19          1.30         1.66 o                         
   2  -4  11         15.62         14.70         3.20 o                         
  -4  -3  11          0.05         -1.07         1.90 o                         
  -3  -3  11          6.07          9.25         2.49 o                         
  -2  -3  11        117.83        105.85         5.57 o                         
  -1  -3  11          7.89          4.39         1.90 o                         
   0  -3  11        207.00        199.52         5.48 o                         
   1  -3  11          2.81          1.77         1.38 o                         
   2  -3  11          3.16          3.79         2.25 o                         
  -4  -2  11          0.48          1.66         2.13 o                         
  -3  -2  11         14.42         13.39         2.73 o                         
  -2  -2  11          1.34          1.78         1.78 o                         
  -1  -2  11          0.00          0.47         1.54 o                         
   0  -2  11          1.18          0.09         1.05 o                         
   1  -2  11          1.25          2.46         1.31 o                         
   2  -2  11          0.49         -0.09         1.33 o                         
  -4  -1  11          0.32         -1.66         1.90 o                         
  -3  -1  11         52.64         52.86         4.39 o                         
  -2  -1  11          5.15          5.22         2.13 o                         
  -1  -1  11         23.27         20.98         2.96 o                         
   0  -1  11          2.83          3.22         0.98 o                         
   1  -1  11          0.40          0.76         0.96 o                         
   2  -1  11          1.03          2.59         1.57 o                         
  -4   0  11          0.70         -1.66         1.78 o                         
  -3   0  11          3.69          3.91         2.13 o                         
  -2   0  11         12.67         11.85         2.61 o                         
  -1   0  11        284.50        281.75        10.43 o                         
   0   0  11         37.56         41.01         4.50 o                         
   1   0  11         33.14         29.90         9.72 o                         
   2   0  11          5.96          7.22         1.73 o                         
  -4   1  11         10.15         11.02         2.84 o                         
  -3   1  11         22.27         23.59         3.44 o                         
  -2   1  11         60.39         62.94         4.62 o                         
  -1   1  11         49.92         53.93         4.62 o                         
   0   1  11        506.66        550.57        17.78 o                         
   1   1  11          0.37         -0.32         1.07 o                         
   2   1  11         20.30         18.90         3.62 o                         
  -4   2  11        165.73        199.96         9.25 o                         
  -3   2  11          0.05         -1.66         1.66 o                         
  -2   2  11          5.18          6.16         2.37 o                         
  -1   2  11         35.84         33.78         4.15 o                         
   0   2  11         57.60         55.71         4.98 o                         
   1   2  11         15.24         22.17         4.27 o                         
   2   2  11          0.39          0.16         1.45 o                         
  -3   3  11         68.34         93.16         6.16 o                         
  -2   3  11         26.73         29.28         4.03 o                         
  -1   3  11          2.47          2.61         2.37 o                         
   0   3  11          5.88          7.35         2.84 o                         
   1   3  11         43.04         41.49         5.57 o                         
  -3   4  11         10.68          6.52         2.84 o                         
  -2   4  11          5.12          2.73         2.49 o                         
  -1   4  11          0.81         -1.07         2.25 o                         
   0   4  11          6.85          8.30         2.96 o                         
   1   4  11          4.22          4.62         2.84 o                         
  -2   5  11          1.36          6.40         2.96 o                         
  -1   5  11          0.78         -0.12         2.37 o                         
   0   5  11          0.01          4.86         2.73 o                         
   0  -7  12         14.47         23.23         3.67 o                         
   1  -7  12         17.73         17.90         3.32 o                         
  -2  -6  12          0.12          0.36         2.13 o                         
   0  -6  12         16.43         16.12         3.20 o                         
   1  -6  12          3.90          6.05         2.61 o                         
  -3  -5  12          0.61          0.83         2.13 o                         
  -2  -5  12          0.63          0.36         2.02 o                         
  -1  -5  12          0.25          0.59         1.90 o                         
   0  -5  12          0.69          0.12         1.78 o                         
   1  -5  12          7.34          3.56         2.13 o                         
   2  -5  12          2.99          1.19         2.25 o                         
  -3  -4  12         34.44         22.28         3.32 o                         
  -2  -4  12          0.00         -0.47         1.90 o                         
  -1  -4  12         36.24         29.51         3.44 o                         
   0  -4  12         92.51         58.44         4.27 o                         
   1  -4  12          4.02          2.84         2.13 o                         
   2  -4  12         14.31         10.31         2.96 o                         
  -3  -3  12         30.66         24.65         3.44 o                         
  -2  -3  12          1.12          0.00         1.78 o                         
  -1  -3  12          1.91          2.49         1.90 o                         
   0  -3  12         50.93         52.39         4.39 o                         
   1  -3  12          5.59          5.38         1.70 o                         
   2  -3  12          0.08          0.83         2.37 o                         
  -3  -2  12          9.94         12.45         2.84 o                         
  -2  -2  12          2.24          0.12         1.90 o                         
  -1  -2  12         17.20         16.95         2.96 o                         
   0  -2  12         23.83         24.89         3.56 o                         
   1  -2  12         43.95         46.25         4.21 o                         
   2  -2  12         12.55          8.44         1.96 o                         
  -3  -1  12          8.86          7.70         2.49 o                         
  -2  -1  12          5.26          4.39         2.13 o                         
  -1  -1  12          2.05          2.61         2.13 o                         
   0  -1  12          2.54          2.37         2.25 o                         
   1  -1  12          6.00          9.36         2.96 o                         
   2  -1  12          0.17          0.47         1.51 o                         
  -3   0  12         28.51         25.72         3.67 o                         
  -2   0  12         79.16         71.47         5.10 o                         
  -1   0  12         38.46         38.05         4.15 o                         
   0   0  12          3.34          4.27         2.49 o                         
   1   0  12          1.96          3.08         2.61 o                         
   2   0  12          0.01          0.37         1.78 o                         
  -3   1  12         14.54         11.62         2.84 o                         
  -2   1  12          0.61         -0.24         1.90 o                         
  -1   1  12         20.42         19.08         3.44 o                         
   0   1  12        180.28        191.90         9.13 o                         
   1   1  12         33.64         36.86         4.98 o                         
  -3   2  12         15.78         15.65         3.08 o                         
  -2   2  12          0.63         -0.59         2.13 o                         
  -1   2  12         33.43         36.63         4.62 o                         
   0   2  12          5.57          7.82         2.96 o                         
   1   2  12        233.76        250.81        11.26 o                         
  -3   3  12        145.12        173.17         8.77 o                         
  -2   3  12          7.76          7.70         2.84 o                         
  -1   3  12          0.22          1.54         2.37 o                         
   0   3  12          5.34          7.82         2.96 o                         
  -2   4  12         23.35         16.12         3.67 o                         
  -1   4  12          1.07          0.00         2.25 o                         
  -2  -5  13         50.23         41.72         4.39 o                         
  -1  -5  13          9.24          4.50         3.08 o                         
   1  -5  13         10.30         10.79         3.08 o                         
  -2  -4  13          0.10         -2.02         2.02 o                         
  -1  -4  13         14.17         15.05         2.84 o                         
   1  -4  13          6.34          5.57         2.61 o                         
  -3  -3  13          0.06         -1.66         2.02 o                         
  -2  -3  13          2.33          1.19         2.13 o                         
  -1  -3  13         17.99         13.99         2.96 o                         
   0  -3  13          0.92         -0.47         2.13 o                         
   1  -3  13         93.58         81.90         8.06 o                         
  -3  -2  13          1.84          0.24         2.13 o                         
  -2  -2  13         24.17         18.49         3.20 o                         
  -1  -2  13          0.05          0.47         2.13 o                         
   0  -2  13          0.07          2.84         2.49 o                         
   1  -2  13         19.21         19.68         3.79 o                         
  -3  -1  13         20.23         12.45         3.08 o                         
  -2  -1  13         18.37         18.02         3.08 o                         
  -1  -1  13          0.15          0.12         2.02 o                         
   0  -1  13          1.22          2.13         2.49 o                         
   1  -1  13          6.64          7.11         3.20 o                         
  -3   0  13          0.03         -0.36         2.13 o                         
  -2   0  13          0.82          2.49         2.25 o                         
  -1   0  13          3.65          2.73         2.49 o                         
   0   0  13         34.23         35.44         4.74 o                         
   1   0  13         16.21         20.03         4.03 o                         
  -2   1  13         33.49         41.25         4.74 o                         
  -1   1  13          0.05          0.59         2.13 o                         
   0   1  13         18.07         20.62         4.15 o                         
  -2   2  13          3.04          2.25         2.61 o                         
  -1   2  13          2.02          5.57         2.84 o                         
   0   2  13          2.76          3.91         2.84 o                         
  -1  -3  14          5.97          3.91         2.61 o                         
  -1  -2  14          0.18          0.00         2.25 o                         
   0  -2  14          8.53          5.57         2.96 o                         
  -1  -1  14          4.37          5.33         2.61 o                         
  -1   0  14         43.68         39.23         4.86 o                         
                                                                                
